# Supplementary material for: Prediction of Protein Phosphorylation Sites by Using the Composition of k-Spaced Amino Acid Pairs
Source: PLoS One. 2012 Oct 22;7(10):e46302. doi: 10.1371/journal.pone.0046302 (PMC3478286; doi:10.1371/journal.pone.0046302)
Supplement: Text S2 — Ten sets of randomly selected negative samples for each kind of sites (S/T/Y) in the training dataset. (TXT) [file pone.0046302.s002.txt]

______________________________________________________

S_negative_1:

O60524 393 DWTEIGLIVKEAQAQGDPVASAIKELKLQTNHVTMLLRNPY negative
O14733 10 OOOOOOOOOOMAASSLEQKLSRLEAKLKQENREARRRIDLN negative
O15372 135 HVGWYQSTYYGSFVTRALLDSQFSYQHAIEESVVLIYDPIK negative
Q9NTI5 98 LVACCLADIFRIYAPEAPYTSPDKLKDIFMFITRQLKGLED negative
Q9UIF8 303 PNPFLTNALLGNHQPNGVIQSVIQEAPLALTTKTKMQSKIN negative
Q6Y5E2 730 ASCETFCVGEDAKAAARDIFSPKRSWKRQRYRLSTQTEGLQ negative
Q14686 618 SGVPQVNLSNMQGQPQQGPPSQLMGMHQQIVPSQGQMVQQQ negative
P42702 309 IHLDGENVAIKIRNISVSASSGTNVVFTTEDNIFGTVIFAG negative
Q61315 945 SHTHSNTYNFTKSENSNRTCSMPYAKVEYKRSSNDSLNSVT negative
Q9UQR0 442 ITASFDGETHSIQLPPVNSASFALRFLENFCHSLQCDNLLS negative
O14646 189 REKSSCDETESDYEPKNKVKSRKPQNRSKSKNGKKILGQKK negative
Q07954 377 RTKLVDSKIVFPHGITLDLVSRLVYWADAYLDYIEVVDYEG negative
Q9QX47 326 ETPTEVHPEPSPSTMDFPESSTTDVQRLPEQPVEAPSEIAD negative
Q80Y19 262 DFILEKIPAMLGIDGLCTTPSLEGFEGDFETPGECKRKRRQ negative
ENSP00000263650 300 VHPDQDLFPLNGSSLENDAFSDKSERENPEESDTETQDHSR negative
O15439 370 VFVAVTLYGAVRLTVTLFFPSAIERVSEAIVSIRRIQTFLL negative
Q13442 18 OOMPKGGRKGGHKGRARQYTSPEEIDAQLQAEKQKAREEEE negative
Q13045 79 HLSVSHNNLTTLHGELSSLPSLRAIVARANSLKNSGVPDDI negative
O60437 1146 EREVSDLTRQYEDEAAKARASQREKTELLRKIWALEEENAK negative
Q8IVF6 227 VQHNLSSIVTLLLQQNIRISSQDMFGQTAEDYALCSDLRSI negative
Q61329 453 KDSGAAEGDKQESGGHQDCFSEKVEPAEEEEAEEEEEEEEE negative
Q5T9S5 48 LKITEWSLQSLGEELSSVSPSENSDYAPNPSRSEKLILDVQ negative
Q6ULP2 150 PGNLNKVVEQRQNVGTLESFSPGDFRTNMNVVHQNKQLESC negative
Q92569 191 DNIDAVGKKLQEYHSQYQEKSKEYDRLYEEYTRTSQEIQMK negative
Q03137 10 OOOOOOOOOOMAGIFYFILFSFLFGICDAVTGSRVYPANEV negative
Q6P7W5 122 KYQHRVEWARDFLRRQGHDESTVQKILTDYTEPLELPCREE negative
Q15361 282 TPQLLGPTHKKKSKKKKKKKSNHQEFEALAMPEGSQVGSEV negative
P05455 253 LKFSGDLDDQTCREDLHILFSNHGEIKWIDFVRGAKEGIIL negative
P35969 742 TEEDEGVYRCRATNQKGAVESAAYLTVQGTSDKSNLELITL negative
Q9JIK5 93 RKAKKQEEEPQDDTASTSKTSKKKKEPLEKQADSETKEIIT negative
Q8TDX7 4 OOOOOOOOOOOOOOOOMDEQSQGMQGPPVPQFQPQKALRPD negative
Q61026 460 FGGSGGMNHVSGMQATTPQGSNYALKMNSPSQSSPGMNPGQ negative
Q8R1A4 653 VKLPATLTDHHHLLFTFYHVSCQQKQNTPLETPVGYTWIPM negative
P36888 470 SCFSDGYPLPSWTWKKCSDKSPNCTEEITEGVWNRKANRKV negative
ENSP00000347205 325 ARRFSGLSAELRNQLDVAKVSQQLGLDAPNGSDSSPQAPPP negative
Q00651 291 TTEVVGGAPQHEQIGKAYIFSIDENELNIVYEMKGKKLGSY negative
ENSP00000374171 918 MNDFGMAEEFATKALELKPKSYEAYYARARAKRSSRQFAAA negative
P58107 16 OOOOMAATLGAGTPPRPQARSIAGVYVEASGQAQSVYAAME negative
Q14686 821 GDPATTANNDVSLSQMMPDVSIQQTNMVPPHVQAMQGNSAS negative
Q8K3X4 148 RYGLSAAAAAAAAAAAVEQRSRFEYPPPPVSLGSSSHAARL negative
ENSMUSP00000023741 1362 LPSSSPMDSYPGLCQSPFLDSRERGGFFSPEPGEPDSPWTG negative
Q9Y6Q9 89 AILKETVRQIRQIKEQGKTISNDDDVQKADVSSTGQGVIDK negative
Q13112 171 TAIIWDVSKGQKISIFNEHKSYVQGVTWDPLGQYVATLSCD negative
ENSP00000343042 239 GQTEKYSDLLSQSLNQPLTSSKAGSSPCLGSSSAASSPPPP negative
ENSP00000265368 2305 EHAKEITEVAKGTLKDFTAQSTQVEKFINDITTWFTKVEES negative
Q9Z0X4 442 RRSLPPGLLRRVSSTWTTTTSATGLPTLEPAPVRRDRSASI negative
P18669 57 AKRGGQALRDAGYEFDICFTSVQKRAIRTLWTVLDAIDQMW negative
Q62433 1 OOOOOOOOOOOOOOOOOOOMSRELHDVDLAEVKPLVEKGES negative
Q5VYK3 730 ELAALFYSVVVSTVSGNELKSMIEQLIKTTKDNHSPEIQHG negative
ENSP00000374586 59 ILVTNQDACALASSVSSPVKSKGKICLPADCTVGGITVTLD negative
Q9ER74 1 OOOOOOOOOOOOOOOOOOOMSRRKQAKPQHFQSDPEVASLP negative
Q5VYK3 135 CELAPTLLTAMEGKPQPQQDSLMHLLIPTLFHMKYPVESSK negative
O43566 25 KHLGVPNGRMVLAVSDGELSSTTGPQGQGEGRGSSLSIHSL negative
Q12972 9 OOOOOOOOOOOMAAAANSGSSLPLFDCPTWAGKPPPGLHLD negative
ENSMUSP00000066306 537 NNSLVVKVGDTNDNPPVFGQSVVEVYFPENNIPGERVATVL negative
Q6PB44 573 VLQNLKRILAKVQEMRDQRVSLEQQLRELIQKDDITASLVT negative
Q8IWC1 222 SSAGLQNSVAKRKTDKERSSSLNRRDSNLHSSTDKEQAERK negative
Q9JJW5 36 AITKEIHGHDVDGMDLGKKVSIPRDIMIEELSHFSNRGARL negative
Q96P11 146 RPGPASQLPRFVRVNTLKTCSDDVVDYFKRQGFSYQGRASS negative
Q96GD3 458 AVNSITYVLRFLEKLCHNLRSDNLFGNQPFTQTHLSLTAIE negative
O14497 89 GKELQDGAESNGGGGGGGAGSGGGPGAEPDLKNSNGNAGPR negative
Q08509 120 WTQDMILQVDDRAVSLIDLESKNELENFPLNTISHCQAVVH negative
P48634 107 SKQEQSDPKSSDASTAQPPESQPLPASQTPASNQPKRPPAA negative
Q6UB98 428 KSFKSKKQKPSRVLYSSTESSDEEALQNKKISTSCSVIPET negative
Q96TA1 587 LAEGAPIDWGEEYSNSGGGGSPSPSTPESATLSEKRRRAKQ negative
O35303 43 QLPQIVVVGTQSSGKSSVLESLVGRDLLPRGTGVVTRRPLI negative
Q14644 709 AYLSGHWLCCRAPSDSAPGCSPCTGGLPANIQLDIDGDRET negative
Q5DU25 369 QYRMNKNFERLRSSASESRMSRRIILSNMRMQFSFEEYEKA negative
O95359 1210 QDALLPARELGGIPRSTMDFSTHQAVPDPKELLLSGPPEVA negative
Q8TCU4 2327 TGVSNGDLLHRQPFTEESPSSRCIQKDIGTQTNLKCRRGIE negative
Q9JKK0 18 OOMLRDSLKSWNDSQSDLCSSDQEEEEEMVFGENEDGLEEM negative
P22670 93 YVTELPAVPAPSQPTGAPTPSPAPQQYIVVTVSEGAMRASE negative
Q6P1X5 1172 EHKKKKKKHKHKHKHKHKHDSKEKDKEPFTFSSPASGRSIR negative
O43353 57 ADWRVQVAVKHLHIHTPLLDSERKDVLREAEILHKARFSYI negative
P30957 869 LLGPTVSLTQAAFTPIPVDTSQIVLPPHLERIREKLAENIH negative
Q9Z131 100 VEATVKLDELAKKIGKAVEDSKPYWEARRVARQAQLEAQKA negative
Q53HL2 193 VGRLEVSMVKPTPGLTPRFDSRVFKTPGLRTPAAGERIYNI negative
Q96T58 104 PSAARGLDDTVSIASRSREVSGFRGGGGGPAYGPPPSLHAR negative
Q8IXJ6 278 VMGTSLQVQPFASLISKAPLSTPRLLINKEKAGQSDPFLGM negative
Q96SN8 328 EKKNSLKRDKAIQGLTMALKSKEKKVEELNSEIEKLSAAFA negative
Q8R0W0 4956 SHRVPVDVAYQRGYFDEDMNSILADPGDDTKGFFDPNTHEN negative
P68101 4 OOOOOOOOOOOOOOOOMPGLSCRFYQHKFPEVEDVVMVNVR negative
P53004 49 PHPSSAFLNLIGFVSRRELGSIDGVQQISLEDALSSQEVEV negative
P13688 105 TQQATPGPANSGRETIYPNASLLIQNVTQNDTGFYTLQVIK negative
ENSP00000347528 533 SSYMSGSPGGSPGSGSAEKPSSDVDISTHSPSLPLAREPVV negative
P48357 735 AINSIGASVANFNLTFSWPMSKVNIVQSLSAYPLNSSCVIV negative
Q09019 503 PAGGGKAGGPGVAAEPGTPFSIGRFATLTLQERRDRGAEKE negative
P14105 232 QANPILEAFGNAKTVKNDNSSRFGKFIRINFDVNGYIVGAN negative
Q924N4 465 NLWSNYLPKGEIIEKPSAKSSDVLGNLNHEYVLADITTSFT negative
Q09019 417 AGGAPLSPLPKAGSITYRFGSAGQDTQFCLWDLTEDVLYPH negative
Q9QX47 54 GETNPPIEGNQAGDTAASARSLPNEEIVQKIEEVLSGVLDT negative
Q86XL3 21 LWPRLAAAEWAALAWELLGASVLLIAVRWLVRRLGPRPGGL negative
Q6PCE3 103 NDLTVIQSTQGMYKYLERCFSDFKQRGFVVGYDTRGQVTSS negative
Q07954 2621 KTACGVGEFRCRDGTCIGNSSRCNQFVDCEDASDEMNCSAT negative
Q8CJ53 71 KYLPKRPTKDDPEVKFSQQQSFVQLLQEVNDFAGQRELVAE negative
Q62318 194 CETCVEAHQRVKYTKDHTVRSTGPAKTRDGERTVYCNVHKH negative
Q9P2K3 121 SFHGKSFHRIQQMLPDKTIASLVKYYYSWKKTRSRTSLMDR negative
Q8K2P1 26 PDLRDIELKLGRKVPESLARSLRGEELAPREGAADPSGVGG negative
P35221 440 QVFREHANKLIEVANLACSISNNEEGVKLVRMSASQLEALC negative
O43312 25 EKECSALGGLFQTIISDMKGSYPVWEDFINKAGKLQSQLRT negative
Q9CZV8 122 GVGDNALRTFAQNCRNIEVLSLNGCTKTTDATCTSLSKFCS negative
O60266 624 KRNTFLLSMRFMDPEMETRYSVEKEKQSGAAFSCSCVVLLC negative
Q8WTT2 36 IKTSKVKLENKLKNKQFKQQSTLKKYRKEQRKLRQAVKDAV negative
ENSP00000371221 304 LEVNGTKGLSVNDFYSGLESSGWLRHIKAVMDAAIFLAKAI negative
O35136 507 YILELADVPSSPHGVKIIELSQTTAKISFNKPESHGGVPIH negative
Q8IVL1 1120 GRLSPKASQVKRSPSDAGRSSGDESKKPLPSSSRTPTANAN negative
P35436 665 TANLAAFMIQEEFVDQVTGLSDKKFQRPHDYSPPFRFGTVP negative
ENSP00000293233 53 FEKYGRVGDVYIPRDRYTKESRGFAFVRFHDKRDAEDAMDA negative
P09619 295 LHIPSAELEDSGTYTCNVTESVNDHQDEKAINITVVESGYV negative
Q8WWK9 189 MPKKPVLGSYRGQIVQSKINSFRKPLQVKDESSAATKKLSA negative
Q9ERU9 729 YLRKTRDYLIRILDDSDSNTSVVQKLPVPLESVKEMLNSVM negative
P48729 48 GDIYLAINITNGEEVAVKLESQKARHPQLLYESKLYKILQG negative
Q7Z434 16 OOOOMPFAEDKTYKYICRNFSNFCNVDVVEILPYLPCLTAR negative
P08922 1792 KAEDNGCRITYYILEIRKSTSNNLQNQNLRWKMTFNGSCSS negative
P67809 20 MSSEAETQQPPAAPPAAPALSAADTKPGTTGSGAGSGGPGG negative
P42694 774 QMPQKEDILKHRVVVVTLNTSQYLCQLDLEPGFFTHILLDE negative
Q8R0S4 40 VARGTTTRRSRLKRSDGSTTSTSFILRQGSADSYTSRPSDS negative
Q9BWH6 496 ELLDSTFSWYHGALTFPLMPSQEDKEDEDKDEECPAGKAKR negative
Q924H7 21 VMYARKQQRLSDGCHDRRGDSQPFQALKYSSKSHPSSGDHR negative
P16892 130 DDHIQYFIYQTLRAVKVLHGSNVIHRDLKPSNLLINSNCDL negative
P42694 276 IEGVKVEHNPDLSVTVSTKKSHQTWTFALTCKPARMLYRVA negative
O14980 912 GLQILFTLLQNVAQEEAAAQSFYQTYFCDILQHIFSVVTDT negative
Q99K90 167 ASNSTPHLGFHLGSKGTSNLSQQTPRFNPIMVTLAPNIQTG negative
Q6AYS6 414 MLRRRVGGNLRRSDSQQAVKSPPLLESPDASRESMVKLSSK negative
Q62600 38 LGLGLGLCGKQGPASPAPEPSQAPVPPSPTRPAPDHSPPLT negative
Q6PD62 228 VKLNKLEKARLAFSRALELNSKCVGALVGLAVLELNNKEAD negative
O60486 198 VAATYVLPEPETASRCNPAASDHDTAIALKDTEGRSLATQE negative
Q96DM3 187 LSTTVLENVLQPFHFRAGTMSKLPKFEIELPAAPKSTKPSL negative
Q6Y5E2 342 HPTLEWFAALGLRWYALPAVSNMLLEIGGLEFPAAPFSGWY negative
Q9QW30 227 QCPQRFTGQHCDSPYVPCAPSPCVNGGTCRQTGDFTSECHC negative
Q9ER72 43 RVQALDQHLSTRSYIQGYSLSQADVDVFRQLSAPPADSRLF negative
Q99K28 72 HRSLGVHLSFIRSTELDSNWSWLQLRCMQVGGNANATAFFR negative
P43121 52 PELVEVEVGSTALLKCGLSQSQGNLSHVDWFSVHKEKRTLI negative
P16382 415 GCGFQESQADIMARLTENLFSDLLEAENGGLGQSALAESCS negative
Q15361 561 KENKQLEKNVEDFLALTGIESADKLLYTDRYPEEKSVITNL negative
O60287 1268 IHVYLQCRTRSHFTRPAGVSSAVIPVLRKTLWRQLQSRLLS negative
O95251 35 EDSDFSTDLEHTDSSESDGTSRRSARVTRSSARLSQSSQDS negative
Q5SXA9 152 AVWEHKLGSQVSLVSGSSSSSKYDPEILKAEIATAKSRVNK negative
Q6P9K8 533 DLTAIGVTKPGHRKKITAEISGLNIPDWLPEHKPANLAVWL negative
P26443 25 GEALLLSRAGPAALGSAAADSAALLGWARGQPSAAPQPGLT negative
Q9Y4G6 672 DLLRQIGENETDERFQDVLMSLAKAVANAAAMLVLKAKNVA negative
ENSP00000373390 1136 ATDMSTIPPSASLNLPPVTMSGKYIMEEHDSYSDQVWSIDE negative
P50570 305 TNHIRESLPALRSKLQSQLLSLEKEVEEYKNFRPDDPTRKT negative
Q8NI27 1083 YMIPENEFHHKDPPPRNAVASVQNGPGGGPSSSSIGSASKS negative
P35918 2 OOOOOOOOOOOOOOOOOOMESKALLAVALWFCVETRAASVG negative
P52746 903 HLLKKCPVLLRKNKGLPRPDSPIPLQPVLPGTQASEDTESG negative
Q61144 29 EEEVCDERTSLMSAESPTSRSCQEGRPGPEDGESTAQWRTQ negative
Q9BWH6 578 PAVVLDILAVLIRLARHSLESATRVLECPRLIETIVREFLP negative
P35969 964 SLEPGLEQGQKPRLDSVSSSSVTSSSFPEDRSVSDVEGDED negative
P16144 671 NFKVKMVDELKRAEEVVVRCSFRDEDDDCTYSYTMEGDGAP negative
P48775 118 NGHVRDERNMLKVVSRMHRVSVILKLLVQQFSILETMTALD negative
P42859 285 FYNWLLNVLLGLLVPMEEEHSTLLILGVLLTLRCLVPLLQQ negative
ENSP00000374171 592 SHAIQQALIAAASMGYTEIVSYLLDLPEKDEEEVERAQINS negative
Q5T4D3 118 SGGFHPVGFHVVNILLHSGISVLMVDVFSVLFGGLQYTSKG negative
Q8TDM6 119 GAGSTYSVLSTMPSDSESSSSLSSVGTTGKAPSPPPLLTDQ negative
P16546 374 ARLDDSYRLQRFLADFRDLTSWVTEMKALINADELANDVAG negative
Q9P2D0 665 GFKPRIHLNKNPEEYQGTLNSHLNKVNFHEDDNQKSAFEVY negative
P13994 354 DCPPETTETPKCSSPRGQEGSRQDKPLSPAGSSQEAADTPD negative
Q98T92 21 DDEDISERKLKIASILDRVKSFKTKYGTDDNWTDELTFSKS negative
Q8R1T1 35 PAGLLPPEWEEDEERMSFLFSAFKRSREVNSTDWDSKMGFW negative
ENSP00000265368 119 EGRKIKLVNINSTDIADGRPSIVLGLMWTIILYFQIEELTS negative
Q6GTX8 79 LERESRSTYNDTEDVSQASPSESEARFRIDSVSEGNAGPYR negative
Q07889 529 YKHAFEIILKDENSVIFSAKSAEEKNNWMAALISLQYRSTL negative
Q9R1M5 22 PPEKESKAILKARGLEEEQKSERKMTSPENDSKSIQKDQGP negative
ENSP00000264229 753 ETSKQSTEAESIRKRPMLGPSEETAPQPPPAGVRELGKGPE negative
Q08509 236 APVPPGTVTQVDVRSRVAAWSAWAADQGDFEKPRQYHEQEE negative
Q80ZF8 694 MQVIEDFIYIVGMGMMDFQNSYLMTGNVVASIQKLPAASVL negative
Q13563 306 LLDGLYWKMQPSNQTEADNRSFIFYENLLLGVPRIRQLRVR negative
Q922Y0 58 DETKGPPYSDTFSNPSEAPVSRRLNITTEPLTRGHTQHFVN negative
ENSP00000261574 508 EDCPKSLLIPYLDNLVKHLHSIMVLKLQELIQKGTKLVLEQ negative
Q9JIS8 932 MHNSDISAYTYERTLMMEQRSQMLRQMRLTKTERDREAQLV negative
Q8NAF0 179 GATEEEAVAAWPETWPAGEPSTLAAPTSAAEPRESESEEAE negative
Q9UHL9 301 SDLGLSRPMPEPKATGAQDFSDCCGQKPTGPGGPLIQNVHA negative
P08955 43 AGEVVFQTGMVGYPEALTDPSYKAQILVLTYPLIGNYGIPS negative
P30447 218 GKETLQRTDPPKTHMTHHPISDHEATLRCWALGFYPAEITL negative
Q13563 351 SIPQDLRDEIKECYDVYSVSSEDRAPFGPRNGTAWIYTSEK negative
Q03112 551 LKMEPQSPGEVKKLQKGSSESPFDLTTKRKDEKPLTPVPSK negative
Q8K298 388 LERFGERCQEHSKESPSYRASHKTPNITPNTKAIQERLFKQ negative
ENSP00000264229 89 EEDLFLTSPMEIVTQQDIVLSDAENKSSDTPSSLSPLNLPG negative
P13994 268 EIISRSWFPSAPGSASSSKVSGVLKKLAQSRRTALATSPIT negative
Q8IWJ2 400 SLREIMEILQTELGESAGKISQEFESMKQQQASDVHELQQK negative
Q5VYK3 730 ELAALFYSVVVSTVSGNELKSMIEQLIKTTKDNHSPEIQHG negative
Q8IVL1 1020 VERNSLWSGDDVKKSDGGSDSGIKMEPGSKWRRNPSDVSDE negative
O15492 123 IRSATKLASRAHQIFEEFICSEAPKEVNIDHETRELTRMNL negative
P35968 690 GNLENQTTSIGESIEVSCTASGNPPPQIMWFKDNETLVEDS negative
P05423 333 NACTLADLTEGQVGKLLIRKSGRVQLLLGKVTLDVTMGTAC negative
P56524 196 EFVLNKKKALAHRNLNHCISSDPRYWYGKTQHSSLDQSSPP negative
Q9Y6R1 145 KETARWIKFEEKVEQGGERWSKPHVATLSLHSLFELRTCME negative
P52948 584 LQTTGTAKSHLFDGLDDDEPSLANGAFMPKKSIKKLVLKNL negative
O43432 29 PFFQRPQIQPPRATIPNSSPSIRPGAQTPTAVYQANQHIMM negative
P16401 17 OOOMSETAPAETATPAPVEKSPAKKKATKKAAGAGAAKRKA negative
Q5SXA9 626 SVAPGCGLKVACVSAAVSDESVAGDSGVYEASAQRPGTSEA negative
P35329 615 LSQAWNLQVLYAPRRLRVSISPGDHVMEGKKATLSCESDAN negative
Q29RF7 812 SPMKSVVANFIVKDLLMNDRSTGEKNGKLWSPDEEVSPEVL negative
Q9NU22 3549 EIISEWDEQERIAQEKAEQESGLYRYRSRNSRTALSEEEEE negative
O95425 152 LSRYTKSRKEPDAVEKRGGKSDKQEESSRDASSLYPGTETM negative
Q8R0W0 4826 SCIAGVLVPVQGEPGRQEKMSIYQAMWKGVLRPGTALVLLE negative
P19357 133 ANNVLAVLGGALMGLANAAASYEILILGRFLIGAYSGLTSG negative
P50570 45 SCHLDLPQIAVVGGQSAGKSSVLENFVGRDFLPRGSGIVTR negative
Q8NB46 281 GANVNQPNDKGFTPLHVAAVSTNGALCLELLVNNGADVNYQ negative
Q14644 622 FRLTNHEFTYHKSKGDQPLYSIPIENILAVEKLEEESFKMK negative
Q99L90 10 OOOOOOOOOOMDKDSQGLLDSSLMASGTASRSEDEESLAGQ negative
O60673 388 RHKVEEALINEEAILNLMENSQTFQPLTQRLSESPVFMDSS negative
Q5H8C4 597 QRCTIEAEPLEIIYDARTVNSIVEFFRPPKDVHLAQLTSVT negative
Q9NU22 4228 ALATPAKEMGMGNVERCRGFSAHLMKMLVRQRRSLTTLSEQ negative
Q61070 86 LAQRRPQSVERKQESEPRIVSRIFQCCAWNGGVFWFSLLLF negative
Q92547 568 EEGLFSQKSFLVLGFSNENESNIANIIKENAGKIMSLLSRT negative
O15455 23 TLPCIYFWGGLLPFGMLCASSTTKCTVSHEVADCSHLKLTQ negative
Q80TE4 773 RSKDVPPFGPPIPKGVTFPKSAVFRDFLLAKVINAENAAHK negative
ENSP00000262975 78 TSPIKKKKKPGLLNSNNKEQSELRHGPFYYMKQPLTTDPVD negative
Q9JIS8 55 DSDGQGNHRENSPFLCPLDASRGNDYYDRNLALFEEELDIR negative
Q96T88 544 KDWRSGKPVRVVRNVKGGKNSKYAPAEGNRYDGIYKVVKYW negative
Q6BCL1 84 LQLQFADLPRKPPQPGVLKKSPQPEFPHLANKPVQAEFPRK negative
Q6P1X5 573 SPGTQKYVGPLKVTVQELDGSFNHTLQIEENSLKHDIPCHS negative
Q96T88 379 CPECRNDASEVVLAGERLRESKKKAKMASATSSSQRDWGKG negative
Q2M2I8 310 RYMLEPDPDKRPDIYQVSYFSFKLLKKECPIPNVQNSPIPA negative
Q9EPW9 403 LQRNGLKNFFKVALMTKNMSSLETLDVSLNSLNSHAYDRTC negative
Q99523 792 AGVLIVKKYVCGGRFLVHRYSVLQQHAEANGVDGVDALDTA negative
Q8IVF6 387 NFEKSVRLNEKMITKTVARYSQQLNDLKAENARLNSELEKE negative
P48356 672 KKERNVTLLWKPLTKNDSLCSVRRYVVKHRTAHNGTWSEDV negative
Q61290 539 FLLEMSLKMYGMGPRLYFHSSFNCFDFGVTVGSIFEVVWAI negative
ENSP00000339826 365 YGLKNLTALLLTCPGALQAYSVANKHGHYPNTIAEKHGFRD negative
ENSMUSP00000011895 453 RFDHKVAMRESWLNENQRLVSQDNFGYELPAVEAAMKKHEA negative
P67775 284 YCYRCGNQAAIMELDDTLKYSFLQFDPAPRRGEPHVTRRTP negative
Q9BSJ8 20 MERSPGEGPSPSPMDQPSAPSDPTDQPPAAHAKPDPGSGGQ negative
P57764 59 VVRKPSSSWFWKPRYKCVNLSIKDILEPDAAEPDVQRGRSF negative
ENSP00000339914 222 PKYRELLAKKEGITGPPADSSKPIGPDDAIDALSSDFTCGS negative
O15020 1895 EEIGRHMQAVAEAWAQLQGSSAARRQLLLDTTDKFRFFKAV negative
O60287 612 KFLWLKAQEGPDAEIIGGERSVFYLLMKMFVTSSHLQLKSL negative
Q6P1N0 117 EADDDLLAELNEVLGEEQKASETPPPVAQPKPEAPHPGLET negative
ENSP00000353508 90 KENGINGELTSADRETAEEVSARIVQVVTAEAVAVLKGEQE negative
O35136 178 PDNRFAVLANNNLQILNINKSDEGIYRCEGRVEARGEIDFR negative
ENSP00000372922 123 TVDHLKQNNTAKLVKQLSKSSEDEELRKLASVLVSDWMAVI negative
Q99LD4 206 KVSVYLQNWSHVLSYVSKAESTPEIAEQRGERDSQTQAILT negative
P11142 361 RIPKIQKLLQDFFNGKELNKSINPDEAVAYGAAVQAAILSG negative
Q9NVI1 373 VPHRSYVSTMILEVVKNSVHSWDHVTQGLVELGFILMDSYG negative
O60293 65 GGGLLPYPRRRPPHSARGGGSGGGGGSSSSSSSSQQQLRNF negative
O60287 1330 RAKDLSVLMDRLPSLLHTPSSHKRWIVADSISAALEGSAEE negative
Q8WWQ0 752 ASRQEEWRTAKGEEEIKTYRSEEKRKHLTVPKENKIPTVSK negative
Q8TDM6 942 VGPCGVGEASLDKADSEGSNSGGTWPKAMLSSTAVPEKLSV negative
Q9EPW9 403 LQRNGLKNFFKVALMTKNMSSLETLDVSLNSLNSHAYDRTC negative
Q8IWC1 404 SPEASLEAPPEVSLEALPEVSVEAAPEGSLEAPPKGSAEVA negative
Q13029 204 IQDIQLKTSEPDFTSANMRDSAEGPKEDEEKPSASALEQPA negative
P35438 415 TRLKIVTIHQEPFVYVKPTMSDGTCKEEFTVNGDPVKKVIC negative
A0FGR8 470 GQELEIELFDEDPDKDDFLGSLMIDLIEVEKERLLDEWFTL negative
O43353 318 EITFLEAVIQLKKTKLQSVSSAIHLCDKKKMELSLNIPVNH negative
Q8K2P1 53 APREGAADPSGVGGSCSSSSSCSSFAPSVSSSSSSSPASGS negative
O60333 449 HFSTASMGSLTSSPSSCSLSSQVGLTSVTSIQERIMSTPGG negative
Q5BJF6 8 OOOOOOOOOOOOMSASSSGGSPRFPSCGKNGVTSLTQKKVL negative
ENSP00000265368 405 KQSWDRVTSRLFDWHIQLDKSLPAPLGTIGAWLYRAEVALR negative
Q99K90 193 FNPIMVTLAPNIQTGRSTPTSLHIHGVPPPVLNSPQGNSIY negative
Q8IV50 8 OOOOOOOOOOOOMADSSPALSLREGGPRAPRPSAPSPPPRS negative
Q9BUJ2 158 PEMKTEMKQGAPTSFLPPEASQLKPDRQQFQSRKRPYEENR negative
O88811 26 NPFEQDVEKATNEYNTTEDWSLIMDICDRVGSTPSGAKDCL negative
Q96EN8 21 AGAAAESGRELWTFAGSRDPSAPRLAYGYGPGSLRELRARE negative
Q9CZV8 62 VTLCRCAQVSRAWNVLALDGSNWQRIDLFDFQRDIEGRVVE negative
Q62190 946 QLGKDGVPLQVCVDGGCHILSQVVRSSPGRASQRILLIALL negative
ENSP00000309582 21 VKLDIHTLAHHLKQERLYVNSEKQLIQRLNADVLKTAEKLY negative
Q8TCU4 1539 PSYSQHRAKSGSFYQLALLGSQIPEEALRVSSAPGPADQTT negative
Q9P2G4 336 AQAKITIEPQMNAPEEMDDASPEKKRVNPPAHRSCLKHPSS negative
Q62504 374 GLFHEFKKFGKVTSVQIHGASEERYGLVFFRQQEDQEKALT negative
Q13263 452 SKQGSGSSQPMEVQEGYGFGSGDDPYSSAEPHVSGVKRSRS negative
Q8TCU4 104 GRILPPLSPPQHRYSEGERTSLEKIVPLTCHVWQQIVYQGN negative
Q9Z0X4 56 PSPRGSGCCWRALALQPLRRSPQLSSALCAGSLSVLLALLV negative
ENSP00000263811 50 ERKKKETDQKKEAVAPVQEESDLEKKRREAEALLQSMGLTP negative
Q80TS3 38 GGKHNERHPALAAPLRHAERSPGGALPPRHLLQQPAAERST negative
Q15361 649 MYHSLLGNDWKTIGEMVARSSLSVALKFSQISSQRNRGAWS negative
Q5DU25 477 VRSLAESIDEALNCHPSGPMSEEPGSAQLEKRESKEQQEDS negative
O43566 202 CLLAEAEGRPLREPGSSRLGSPDATRKKPKLKPGKSLPLGV negative
Q9JIC3 415 TSNRLSQEDLPHTDAAFHLLSPALAVGGAASNYQTSKAKLD negative
Q7Z6I6 297 HKRKGSLKVRKWRSIFNLGRSGHETKRKLPRGAEDREDKSN negative
O14994 308 SKYDIRIQKIGSNYKAYMRTSISGNWKANTGSAMLEQVAMT negative
P51610 622 SNPATRMLKTAAAQVGTSVSSATNTSTRPIITVHKSGTVTV negative
Q8BYI9 130 QVTFTHKINLPKKACPCASSSQVLQELLSRIEMLEREVSLL negative
P53349 286 KRVSPVPFQSGRITPPRRAPSPDGFSPYSPEETSRRVNKVM negative
P30561 10 OOOOOOOOOOMSSGANITYASRKRRKPVQKTVKPIPAEGIK negative
ENSP00000264904 777 LQSQLTEKDSMIENMKSSQTSGTNEQSSAIVSARDSEQVAE negative
P52926 1 OOOOOOOOOOOOOOOOOOOMSARGEGAGQPSTSAQGQPAAP negative
Q6DFV3 840 ISASTAHVPSIATVPPSLTTSAPLIRRQLSHDQESVGPPSL negative
ENSP00000309582 146 SVIYTVFTSLYGNCIMQEDESYLLQVLRYLIEFELKESDNP negative
Q14494 236 AGEGAEALARNLLVDGETGESFPAQVPSGEDQTALSLEECL negative
A2ALU4 506 LDDRGRSHYFPGSLRQPVQGSAQVVIPRGDYWHSDTTPVDL negative
Q5VUA4 18 OOMDRDDLTDDSVFTRSSQCSRGLERYISQEEGPLSPFLGQ negative
P42702 535 FWKWSKWSNKKQHLTTEASPSKGPDTWREWSSDGKNLIIYW negative
Q8IWR0 149 SKALSDLGRYKKAYDAVAKCSLAVPQDEHVIKLTQELAQKL negative
O88705 329 CIGYGQQAPVGMPDVWLTMLSMIVGATCYAMFIGHATALIQ negative
O43182 194 QQRKFQSPPDSRGHPYVVWKSEGDFTWNSMSGRSVRLRSVP negative
ENSP00000056217 935 KSEVSPGMAFSNMTNFLCPSSPTTPWTPELQGPTSKDEAGV negative
ENSP00000339881 163 IWDICSKYTPDIVPMEKVKLSAGETETTLLVTKPLYELGQN negative
Q8K212 390 LEMYNPSDSGPEMEETESILSTPKPKLKPFFEGMSQSSSQT negative
Q14687 406 RQREQRAREKELLAAKALEPSFLPVAELHGLRGHATEERGK negative
ENSP00000343042 2533 PQELVTAEVAAPSTSSSATSSPEGPSPARPPRRRTSADVEI negative
P09055 124 KLRPEDITQIQPQQLLLKLRSGEPQKFTLKFKRAEDYPIDL negative
Q62440 24 SRHPTPHQAAGQPFKFTIPESLDRIKEEFQFLQAQYHSLKL negative
Q8TDM6 149 APSPPPLLTDQQVNEKVENLSIQLRLMTRERNELRKRLAFA negative
O35071 164 SYMEIYCERVRDLLNPKSRGSLRVREHPILGPYVQDLSKLA negative
Q9NU22 2400 LSLDRAFSEACWEVYVCSQHSPANRKLVQALLEKHVSSLRA negative
P56564 365 WVFIGGLLQALITALGTSSSSATLPITFKCLEENNGVDKRI negative
P05107 226 VLKLTNNSNQFQTEVGKQLISGNLDAPEGGLDAMMQVAACP negative
Q62313 83 KSDKKDQDKTTLAAVSSKAESGPRTAATDHSLGDSRRQPEK negative
Q62433 192 MDWAASKISGWTQALPDMVVSHLFGKEEIHNNVEVVHTYRQ negative
Q569Z6 189 ESSKRKSTKEKKSSSKDSRPSQAAGDNQGDEAKEQTFSGGT negative
Q96D71 92 SYSGVIPPPPGRGQVKKGSVSHDTVQPRTSADAQEPASPVV negative
O88811 347 QMGPMIDEKLEEIDRKHSELSELNVKVLEALDLYNKLVNEA negative
Q8K2L8 16 OOOOMETAKDGEQSPSEASPSAQAGPENIPEPMSREEESQP negative
Q96TA1 454 FETLLHQELGKGPTKEELCKSIQRVLERVLKKYDYDSSSVR negative
ENSMUSP00000071081 1478 EIWAKKVLVNGEFWSQVESLSKHLGTLGEETACTSGDRQQH negative
Q99KW3 405 TTQRDNPRTPCTQRDNPRASSPNRTTQRDNPRTPCTQRDNP negative
ENSMUSP00000068188 349 VRVIKDKQTQLNRGFAFIQLSTIVEAAQLLQILQALHPPLT negative
Q9JIX8 294 EEEEEDDDDEEEEEVDEAQKSREAEAPTLKQFEDEEGEERT negative
Q14686 45 MDFDSGLEDDDTKSDSILEDSTIFVAFKGNIDDKDFKWKLD negative
Q6P9Q6 692 DNLKETDLLRGHVTRLQADLSELREASEQTQTKFKSEKQSR negative
Q9R053 58 KSKDKAATEPQPRPQLDLKASRKLPKLYGDVPPDLIAKPLE negative
Q8K394 219 NTDIFRSNGISEQISEDCAFSVIYGENYESLDLVANSADVA negative
Q9H583 155 LPYHETRIFVRVIQLLKINNSKHRWFWLLPVKQSGVPLAKG negative
Q9ER74 1 OOOOOOOOOOOOOOOOOOOMSRRKQAKPQHFQSDPEVASLP negative
ENSP00000264716 16 OOOOMYQDYPGNFDTSSRGSSGSPAHAESYSSGGGGQQKFR negative
ENSP00000347205 484 SLGFTSKEQRNLGLLVHLMTSNPKILYAPAGSEVDRVILKA negative
P83510 76 DVTGDEEEEIKQEINMLKKYSHHRNIATYYGAFIKKNPPGM negative
O09127 175 ADLGVRRLKLNTEVRGVGPLSKRGFYLAFQDIGACLAILSL negative
P26450 214 NPVIPVAVYNEMMSLAQELQSPEDCIQLLKKLIRLPNIPHQ negative
Q99K28 60 YGVFLCIDCSGVHRSLGVHLSFIRSTELDSNWSWLQLRCMQ negative
P52746 1111 DTVLVQKQKGARFSCPTCPFSCQQERALRTHQIRGCPLEES negative
Q5VSL9 312 TVLCTLGGFEELQSMKAEKRSILGLPPLPEDSIKVIRNMRA negative
Q7Z7G8 781 SFSTALYGKLLKLPTCWTKRSQIAITEGIFELPNLTIQATR negative
Q8N8S7 326 VLGPLAPPPPPPLPPGPAQASVALPPPPGPPPPPPLPSTGP negative
A2AG50 72 ASGRASQSTPRSAGMDGFLKSDERQRLAKERREEREKCLAA negative
Q6P5H2 1140 CLGRRKSVDTQEPLWSTEVTSETIEPLEDETQEPLGCVDEN negative
Q6P5H2 8 OOOOOOOOOOOOMEGCVGEESFQMWELNRRLEAYLTRVKTL negative
Q6UXZ4 150 DYWCQCVAWSHLGTSKSRKASVRIAYLRKNFEQDPQGREVP negative
Q9Y6R1 395 EVIVLPPGEWDPAIRIEPPKSLPSSDKRKNMYSGGENVQMN negative
Q9JIR4 251 KARLQERSRSQTPLSTAAVSSQDTATPGAPLHRNKGAEPSQ negative
Q96D71 339 IDLEDSADVGDQPGEVGYSGSPAEAPPSKSPSMPSLNQTWP negative
Q9UJX4 117 KLMAEGELKDMEQFFDDLSDSFSGTEPEVHKTSVVGLFLRH negative
Q9H422 314 PLKVIRPILQQVATALKKLKSLGLIHADLKPENIMLVDPVR negative
ENSMUSP00000023741 2260 AMSARFPSTPGPELGRQALGSPLAGIPTRLPGPAEPVPGPA negative
Q9UHV7 847 ADLHKMYPTPPSLEQHIMGFSPMNMNNKEYGSMDTTPGGTV negative
Q80TS3 155 SDPAQMENIRCYLPDAYKIMSQRCNNRTQCAVVAGPDVFPD negative
P23381 70 KAAAGEDYKADCPPGNPAPTSNHGPDATEAEEDFVDPWTVQ negative
Q5H8C4 496 DPTLPKTFEALKFFVHLKSMSIVLRENHQKPELLNVVVEGL negative
Q9D0F9 44 RVKVFQSNANYAENFIQSIVSTVEPALRQEATLVVGGDGRF negative
Q8TEQ6 658 TAKITSVAWSPHHDGRLVSASYDGTAQVWDALREEPLCNFR negative
Q6P5Z2 267 PLRSRVTRELRAAVPGYPQPSGTPVKPTALTGTLQVRLLGC negative
Q7Z591 3 OOOOOOOOOOOOOOOOOMASSETEIRWAEPGLGKGPQRRRW negative
Q92574 207 FHRLYGMYPCNFVSFLRSHYSMKENLETFEEVVKPMMEHVR negative
Q99519 173 FYSLCAHKAGCQVASTMLVWSKDDGVSWSTPRNLSLDIGTE negative
P57081 19 OMAGSVGLALCGQTLVVRGGSRFLATSIASSDDDSLFIYDC negative
ENSGALP00000016789 355 SLEHEKADEEEEGKKDESSCSSEEEEDDDSESEAETDKAKT negative
Q7Z620 207 LGEKTTCVSAAVSDESVAGDSGVYEAFVKQPSEMEDVTYSE negative
P68250 157 DNKQTTVSNSQQAYQEAFEISKKEMQPTHPIRLGLALNFSV negative
Q3T8J9 62 SSVSLSWDPSHGRVAGFEVQSLQDAGNQLGMEDTSLSSGML negative
Q8N5H7 180 EERPPRDVHSERAAGEPEAGSDYVKFSKEKYILDSSPEKLH negative
Q9Y6R1 573 RLWIGLWSAFLCLILVATDASFLVQYFTRFTEEGFSSLISF negative
ENSP00000261887 236 MGLDCLSQVTTFLKGVTIPNSGADTLGRRLASELLLGLAAQ negative
O14578 46 LNLFFQGKPPFMTQQQMSPLSREGILDALFVLFEECSQPAL negative
O95453 9 OOOOOOOOOOOMEIIRSNFKSNLHKVYQAIEEADFFAIDGE negative
Q80Y19 262 DFILEKIPAMLGIDGLCTTPSLEGFEGDFETPGECKRKRRQ negative
P01730 55 TVELTCTASQKKSIQFHWKNSNQIKILGNQGSFLTKGPSKL negative
Q5BJF6 138 KMNRYDKKIDSLMNAVGCLKSEVKMQKGERQMAKRFLEERK negative
P52655 3 OOOOOOOOOOOOOOOOOMANSANTNTVPKLYRSVIEDVIND negative
P27641 527 IQQHILNIWDPPTEMKQKCESPPLKVKTLFPLTEVIKKKNQ negative
Q9P2I0 60 SMDIIDSLRKHVHQIDAVLLSHPDPLHLGALPYAVGKLGLN negative
P14105 1518 NKQFRTEMEDLMSSKDDVGKSVHELEKAKRALEQQVEEMKT negative
ENSP00000372265 1106 VAAARAWRERTGRTFLKKNSSHTLLQVLSPRTDIGVYGSGK negative
Q80YE4 439 PGGSTGLGSGSAAPAAATAASAELTAASSFPLLERFTSDGF negative
O88871 459 EYNAVADTLEIINDTIRFQGSEPPKDKTIILEQLRKISLPL negative
Q9R053 304 KDDCGPNAFSNKDCFVKENDSEDFIMCGNWLGRRSCPDGST negative
Q569Z6 15 OOOOOMSKTNKSKSGSRSSRSRSASRSRSRSFSKSRSRSRS negative
P05067 347 RNNFDTEEYCMAVCGSAMSQSLLKTTQEPLARDPVKLPTTA negative
Q8IWJ2 790 RLENQNLLIQVEEVSQTCSKSEIHNEKEKCFIKEHENLKPL negative
Q5VT52 335 PEESPVPSPSMDAPSPTGSESPFQGMGGEESQSPTMESEKS negative
Q13127 95 LMPVGDNNFSDSEEGEGLEESADIKGEPHGLENMELRSLEL negative
P35438 529 ADMIVAPLTINNERAQYIEFSKPFKYQGLTILVKKEIPRST negative
O14686 1092 PSKEEEEEDDDTMQNTVVLFSNTDKFVLMQDMCVVCGSFGR negative
Q03112 402 EKISDQSESSDLDDVSTPSGSDLETTSGSDLESDIESDKEK negative
Q13263 13 OOOOOOOMAASAAAASAAAASAASGSPGPGEGSAGGEKRST negative
Q8IXJ6 248 KPDIVFFGESLPARFFSCMQSDFLKVDLLLVMGTSLQVQPF negative
Q8TCU4 1285 VASEPVDQTTGTPAVTSTSYSQYREKPSIFYQQSLPSSHLT negative
ENSP00000353508 972 EKKANDRLDTVLEKSEEHADSKEHAKKTEEAGDEIETFGLG negative
Q96SN8 111 FHGPTEHIYKTNIELKVEVESLKRELQEREQLLIKASKAVE negative
O55131 67 FEFTLMVVGESGLGKSTLINSLFLTDLYSPEYPGPSHRIKK negative
Q8IWJ2 829 PLLEQKELRDRRAELILLKDSLAKSPSVKNDPLSSVKELEE negative
Q9R1Z8 28 RSSASSLNNKEDNESDVALLSPKDPNRVHTKEQLAHPASSN negative
P35221 224 DQMAAARGILQKNVPILYTASQACLQHPDVAAYKANRDLIY negative
Q62190 202 LGTRVTVVEQGHASYFYVASSLDPELAASFSPRSVSIRRLK negative
ENSP00000343042 1711 GGPRPRRQPPPPPRSPFYLDSLEEKRKRQRSERLERIFQLS negative
P35689 156 VQRQDDIYVLPPLPEEEKHSSEEEDEKQWQARMDQKQALQE negative
O95180 1072 LKMCSLAVTPNGHLEGRGSLSPPLIMCTAATPMPTPKSSPF negative
Q9NUY8 183 KGRPFHPFRLLIQYHEPELCSYLDTKKITPDSYALNWLGSL negative
A1L390 447 KKAWSSQDEVSTNVRQGRRQSEPTKHLLRQLNEKARAAGMK negative
P22682 234 SGLDAMALKSTIDLTCNDYISVFEFDIFTRLFQPWSSLLRN negative
ENSP00000355890 648 LITKPVLGKDEDFKQYVNKNSKHEELMLGDPCLKDLKKGDI negative
ENSMUSP00000017290 196 VYIELDSDSSEETVTKPGDCSVRDQELLQTAPQEAGDEGKL negative
O60333 1034 ADEEAPDYGSGIRQSGTAKISFDNEYFNQSDFSSVAMTRSG negative
Q811B3 335 HHAEKTLSSFCKWQKSINPKSDLNPVHHDVAVLITRKDICA negative
Q80TE4 43 PSRTMQADDYFARKFKAINGSMGPATLNTSSSSEGGGGGGG negative
Q13033 30 GPGMAAPPRQQQGPGGNLGLSPGGNGAAGGGGPPASEGAGP negative
Q6P7W5 189 LPVTPGGAGQSDDLPGLGTHSDCLQEGPGHATLAAASPSSH negative
Q92547 662 MTPLEDCVISFSQCAGAEKESLTFLANLLGASVQEYFVRKS negative
Q13017 189 NRKFDDQLKFVNNLFVQLSKSKKPVIIAATKCDECVGHYLR negative
P30999 52 ERRHVSAQLERVRVSPQDANSLMANGTLTRRHQNGRFVGDA negative
P10645 125 EVLENQSSQAELKEAVEEPSSKDVMEKREDSKEAEKSGEAT negative
Q9QUH6 605 DRLISASLFLRFLCPAIMSPSLFGLMQEYPDEQTSRTLTLI negative
P30957 509 QEEGMINLVLECIDRLHVYSSAAHFADVAGREAGESWKSIL negative
Q9Y4G8 275 EHRELDRTGTRKGHIVIKGTSERLTMHLVEEHSVVDPTFIE negative
Q9P2D1 841 EIEEFYVKYKNFSYLHCQWASIEDLEKDKRIQQKIKRFKAK negative
Q61176 169 KELKGKFPDVPGFSWVTPCISAKDIVYIGLRDVDPGEHYII negative
P27659 6 OOOOOOOOOOOOOOMSHRKFSAPRHGSLGFLPRKRSSRHRG negative
Q8TF76 139 ARPPQKCSTPCGPLRLPPFPSRDSGRLSPDLSVCGQPRDGD negative
Q9JIR4 716 PQVEIIVSRPIGDIPRIPESSHPPLESSSSSFESQKMERPS negative
O08550 1411 VLYTCGPCAGATQPRWREALSGALQGGLRQVLQGLLSSKVA negative
ENSP00000263935 1028 AVQAIAADEEAPDYGSGIRQSGTAKISFDNEYFNQSDFSSV negative
Q8IX12 37 ATAVSQPAALGVQQPSLLGASPTIYTQQTALAAAGLTTQTP negative
Q9QXG4 232 TTDAFYRGEKLVNLKELADESLEKCREKGFPVRCCIVVKHL negative
Q9H4I2 304 HVHQPLPTAKALPKVMIPLSSIPTYNAAMDSNSFLKNSFHK negative
Q15527 16 OOOOMSELPGDVRAFLREHPSLRLQTDTRKVRCILTGHELT negative
P30936 20 MAAVTYPSSVPTTLDPGNASSAWPLDTSLGNASAGTSLAGL negative
Q8VBU2 275 PVMLVVGDQAPHEDAVVECNSKLDPTQTSFLKMADSGGQPQ negative
P14164 234 SGNHRHNEEDDVHTQMTKNYSDVVNDEDINVAIANAVANVD negative
Q9UIA0 327 LSVQKVDDPKKPFCLELYNPSCRGQKIKACKTDGDGRVVEG negative
Q8R0S2 28 ERTQSLLELELDSGVEGEAPSSETGTSLDSPSAYHQGPLVP negative
P34926 893 PSSRTEATQGLDYVPSAGTISPTSSLEEDKGFKSPPCEDFS negative
Q9WU74 360 QDDSMRVLYYMEKELANFDPSRPGPPNGRVERAMSEVTSLH negative
ENSMUSP00000011895 838 EAHRGPVGGLRRQLATLGGASGAGPLVVALQVRVVEAEQLF negative
Q08J23 164 FHQFLVSETESGNISRQEAVSMIPPLLLNVRPHHKILDMCA negative
O75122 84 VDEDDFIKAFTDVPSIQIYSSRELEETLNKIREILSDDKHD negative
Q99501 134 GVPEVLMFETEDLVLRKNEKSVVLCLLEVARRGARLGLLAP negative
Q15303 191 PSNLTLVSTNGSSGCGRCHKSCTGRCWGPTENHCQTLTRTV negative
Q8WUQ7 70 ASPGRSQSPRAAAAALSQQQSLQERLRLREERKQQEELMKA negative
ENSP00000372265 1106 VAAARAWRERTGRTFLKKNSSHTLLQVLSPRTDIGVYGSGK negative
O60447 65 ASQVASPSTSLHTTSSSTTLSTPALSPSSPSQLSPDDLELL negative
O15379 110 GDDCPVFPGLFEFCSRYTGASLQGATQLNNKICDIAINWAG negative
Q9Y4G8 500 KRNGAPHLPKIGDIKKASRYSIPDLAVDVEQVIGLEKVNKK negative
ENSP00000353849 55 SNSIFDPDYIKELVNDIRKFSHMLLYLKEAIFSDCFKEVIH negative
O14497 21 AAQVAPAAASSLGNPPPPPPSELKKAEQQQREEAGGEAAAA negative
Q9BWH6 449 LAGSVLSLLLDAGFLFLLRFSLDDRVDGVIATAIRALRALL negative
O95180 757 DRWDPTRPPRATDTPGPGPGSPQRRAQQRAAPGEPGWMGRL negative
ENSP00000317258 252 SPADMAAVFINLEDLIKVHHSFLRAIDVSVMVGGSTLAKVF negative
Q9BTE3 50 KVIEYFKEKLKENNAPKWVPSLNEVPLHYLKPNSFVKFRCM negative
Q8IWJ2 1340 KSEHTQTVSQLTSQNEVLRNSFRDQVRHLQEEHRKTVETLQ negative
Q8R0W0 1924 NYIAGVIAPLTQKVMSFYEASREELIPAGFAAQMLEAQAAT negative
O35071 57 INPKQSKDAPKSFTFDYSYWSHTSVEDPQFASQQQVYRDIG negative
Q07954 3757 TTHCKDKKEFLCRNQRCLSSSLRCNMFDDCGDGSDEEDCSI negative
Q14738 396 EVMFLNELEEILDVIEPSEFSKVMEPLFRQLAKCVSSPHFQ negative
P81122 398 PMSVAGSPLSPGPVRAPLSRSHTLSAGCGGRPSKVTLAPAG negative
Q15477 143 TNLSATTSLSLRRPPGPASQSLWGNPTRYPFWPGGMDEPTI negative
ENSMUSP00000071081 2223 LGEKSPEGTTVSGYDIMKSKSNPDFLKKDRSCVTRQLRNIR negative
ENSMUSP00000060549 403 LVESTSEEAPCGSGVAETPLSTDVPERDMGPSKEGSAPPEG negative
ENSMUSP00000068188 434 QASQGGESAWAAPEEPPVDYSYYQQDEGYGSSQGTDSLYAH negative
P04920 149 EASEAEGARALTQPSPVSTPSSVQFFLQEDDSADRKAERTS negative
ENSGALP00000016789 393 AKTLANANTTSTQSASMTAPSVAGGQGTPTSPLKKFPTSTT negative
Q8C008 551 AEPRMGKLISATVHEDGYEVSIRLNYIQVSNKSLYFNKSVN negative
ENSP00000353787 107 LQKFKKRHGIKFLKTCGNKASAGHEATEKFTGKFSNDDEQD negative
Q80TE4 350 AHYDVQSILFNINEAMATRASVGKRKNITTGASAASQTPVP negative
P19174 86 DKIEGAIDIREIKEIRPGKTSRDFDRYQEDPAFRPDQSHCF negative
Q5U3K5 268 DIDATLEELSVQQETEDQNYSIFLEMMEARSRGHASPLAAN negative
ENSP00000309582 21 VKLDIHTLAHHLKQERLYVNSEKQLIQRLNADVLKTAEKLY negative
Q07954 1206 LNNGGCSHNCSVAPGEGIVCSCPLGMELGPDNHTCQIQSYC negative
Q9Z0X4 459 TTTSATGLPTLEPAPVRRDRSASIKPHEAPSPSAVNPDSWN negative
P05532 469 EQRCTTPVSPVDVQVQNVSVSPFGKLVVQSSIDSSVFRHNG negative
Q9Z148 408 SSGRRKAKKKWRKDSPWVKPSRKRRKREPPRAKEPRGVNGV negative
Q9JKF6 287 TCKADANPPATEYHWTTLNGSLPKGVEAQNRTLFFRGPITY negative
Q9R016 359 PECVFLQTLKSSAEVIPTLQSQYALPEATETTRESNHGDAA negative
Q9Y6N7 480 PVNQTVAVDGTFVLSCVATGSPVPTILWRKDGVLVSTQDSR negative
Q14687 571 RHEPGGRDPPQHFGGPPPLISPKPQLHAAPTALWNPVSLMD negative
Q8K1Y2 126 DKILLFRHDMNSENILQLITSADEIHEGDLVEVVLSALATV negative
Q923J1 1415 PPTKFSVSTPSQPSCKSHLESTTKDQEPIFYKAAEGDNIEF negative
ENSP00000373565 286 VSSFDEEFRILFAQSEPLVPSAAALARMDAYALAPYAGAGP negative
Q8C008 214 PTHQAQSPGFAHITGQKSLTSTEIMRIQRETDFLKCAHCLA negative
Q03468 34 QDCLQSQPVSNNEEMAIKQESGGDGEVEEYLSFRSVGDGLS negative
ENSMUSP00000075772 113 PASLQRVRRPVAMVIPARRRSPHVQTMQGPLGCPPKRGPLP negative
O15379 230 AESGRYYCLNVPLRDGIDDQSYKHLFQPVINQVVDFYQPTC negative
Q8TCG1 619 LIEKLQSGMVVKDQICDVRISDIMDVYEMKLSTLASKESRL negative
O14980 504 NGTEWSWKNLNTLCWAIGSISGAMHEEDEKRFLVTVIKDLL negative
Q14674 1048 LFLVLKGELELARNDIDLCQSDLQQVLFLLESCTEFGGVTQ negative
P81128 301 SRIVKSHNENWLSVSRKMQASPEYQDYVYLEGTQKAKKLFL negative
ENSP00000161863 537 GFASQVEQLISMGANVHSKASNGWMALDWAKHFGQTEIVDL negative
Q8WUX9 189 SPLSSHPVVALSELSTLCANSCPDERTFYLVLLQLQKEKRV negative
Q6Y5D8 62 GKNLISATKSLSAAQRKFAHSLRDFKFEFIGDAETDDERCI negative
P01893 218 GKETLQRADPPKTHMTHHPISDHEATLRCWALGFYPAEITL negative
P52630 517 PALSWQFSSYVGRGLNSDQLSMLRNKLFGQNCRTEDPLLSW negative
O15534 600 GTFKAKALPCQSPDPELEAGSAPVQAPLALVPEEAERKEAS negative
ENSP00000338323 439 RENIQKSLAGSSGPGASSGTSGDHGELVVRIASLEVENQSL negative
Q13315 425 DFDLVPWLQIATQLISKYPASLPNCELSPLLMILSQLLPQQ negative
Q08493 486 KLLQAENCDIFQNLSAKQRLSLRRMVIDMVLATDMSKHMNL negative
O09127 297 GFYKSAPGDQLCARCPPHSHSATPAAQTCRCDLSYYRAALD negative
Q9NUL3 237 KRNMPVSFEVIKESGPPHMKSFVTRVSVGEFSAEGEGNSKK negative
ENSP00000361219 18 OOMNTADQARVGPADDGPAPSGEEEGEGGGEAGGKEPAADA negative
Q6P9K8 470 AHAGQVYGEQPPKKLESASASASEGKSAEAVSQWLATFQLQ negative
A2ALU4 59 TLKGGREHGEPLVITKIEEGSKAAAVDKLLAGDEIVAINDV negative
Q03391 1074 RWPRSDPESQPLLGGGAGGPSAGAPTAPPPRRTAPPPCAYL negative
Q6P1X5 301 SYLHEVFEFYEEILTCRYPYSCFKTVFIDEAYVEVAAYASM negative
P26231 440 QVFREHANKLIEVANLACSISNNEEGVKLVRMSASQLEALC negative
P51116 354 KNPREEGMVPFIFVGTRENISNAQALLEYHLSYLQEVEQLR negative
P05132 53 PSQNTAQLDQFDRIKTLGTGSFGRVMLVKHKESGNHYAMKI negative
Q8K3K7 99 VSGQKKLEVDGPCVIISNHQSILDMMGLMEILPKRCVQIAK negative
Q61122 119 PEGSPTWLGISCNSYERSSSSREPHLKIPKCAATTCVQSLG negative
ENSP00000265148 129 IHDIFQKIKKFPDREFLLRVSYMEIYNETITDLLCGTQKMK negative
O43395 3 OOOOOOOOOOOOOOOOOMALSKRELDELKPWIEKTVKRVLG negative
P17028 219 LAPKQELPSALESHEVPGTLSMGVPQIFKYGETCFPKGRFE negative
P31260 19 OMSCSESPAANSFLVDSLISSGRGEAGGGGGGAGGGGGGGY negative
Q9BUJ2 121 DNITRQNQFYDTQVIKQENESGYERRPLEMEQQQAYRPEMK negative
Q8CJ53 71 KYLPKRPTKDDPEVKFSQQQSFVQLLQEVNDFAGQRELVAE negative
Q810U3 1176 EDGSFDYSDEDNKPLQGSQTSLDGTIKQQESDDSLVDYGEG negative
Q53SF7 201 EKTVRVVINFKKTQKTIVRVSPHASLQELAPIICSKCEFDP negative
ENSP00000265368 776 PVMDAQYKIITKTAHLITKESPQEEGKEMFATMSKLKEQLT negative
Q13118 53 AEKSDFEAVEALMSMSCSWKSDFKKYVENRPVTPVSDLSEE negative
Q6BCL1 134 KKPSQAEFTDLKKPPQPQFASLPKKPPKPEFGELSKRPPQL negative
Q6P5H2 203 GEVWRGAVRDYQERVAHMESSLGQARERLGQAVRGARESRL negative
ENSMUSP00000068188 126 RTEQGEEEEEEDEEEEEEKASNIVMLRMLPQAATEDDIRGQ negative
Q14687 603 LWNPVSLMDNTLETRRAESHSLHSHPAAFEPSRQAAVPLVK negative
ENSP00000265773 669 ESSRQETEEKILLDPNSEEVSEKDAKQIIETAKQDVDDEYS negative
ENSMUSP00000096397 165 LESISIIDTPGILSGAKQRVSRGYDFPAVLRWFAERVDLII negative
ENSP00000296302 327 ARLTGPSHSKGSLGEERNPTSKYYRNKRAVQGGRLSAITMA negative
Q3TDQ1 69 GPPAGLSGGLSQPAGWQSLLSFTILFLAWLAGFSSRLFAVI negative
Q99KW3 1283 KDPARHWHDPAKASGPEQGSSGTEDTLKTEPQTQPEGRAKA negative
O08550 334 KMGQLSQELESGQGHGQRGESWQDAPQRKDGDEPERGSCRK negative
Q80TE4 1149 DPGPGGSGPWRPQVGYDGCPSPLLLEHQGPGSVECDGTGEQ negative
O43318 131 LYNVLHGAEPLPYYTAAHAMSWCLQCSQGVAYLHSMQPKAL negative
Q8TEU7 728 TRHCRHSLAIMPIPGTLSSSSPDLLQPTTSMLDFSNPSDIP negative
Q9ES52 746 TVDSQGQIEFLACYATLKTKSQTKFYLEFHSSCLESFVKSQ negative
Q03468 23 EGIPHSSQTQEQDCLQSQPVSNNEEMAIKQESGGDGEVEEY negative
O75153 289 PKPASPRFLSHSLVELLNQISPTFKKNFAVLQKKRVQRHPF negative
ENSMUSP00000071081 1122 HSQPEDEDPSAGLGEEGSSGSLSREENTILPKSADMPEREG negative
ENSP00000261937 1072 ICDFGLARDIYKDPDYVRKGSARLPLKWMAPESIFDKVYTT negative
P13595 169 IWKHKGRDVILKKDVRFIVLSNNYLQIRGIKKTDEGTYRCE negative
Q8K212 81 AASSSSSSTSTSMAVAVASGSAPPGGPGPGRTPAPVQMNLY negative
O08550 921 PLRDRQDLATEDTSSASETESVPSRSQREKVESAGPGGDSE negative
Q9QX47 1425 VPILEPAVSVLQPVMIVSEPSVPVQEPTVAVSEPAVIVSEH negative
P35329 21 RVHYLWLLLILGHAASAQYSSANDWTVDHPQTLFAWEGACI negative
P33240 16 OOOOMAGLTVRDPAVDRSLRSVFVGNIPYEATEEQLKDIFS negative
P18754 299 CFIPQNLTSFKNSTKSWVGFSGGQHHTVCMDSEGKAYSLGR negative
O75165 1481 RSSKPSDMSVQVCGYISKCYSVAAQFEECREKITEMPSIIK negative
Q8NI27 352 LFAKVVRIGKSFMKEFQSDGSKQEDKEKTEVILSCLLSITD negative
ENSMUSP00000019405 266 AFFAVNGFTVLVNGGSNPKSSFWKLVRHLDRVDAVLVTHAG negative
Q9NVI1 332 LLSVTRIQRFQDQVLDLLKTSVVKSFKDLQLLQGSKFLQNL negative
Q6P4F7 383 STPVSVHIDTSSEGSSQSSLSPVLIGGNHLITAGVPRRSKR negative
Q9WU42 379 GLSMSAARSEHEVSEIIDGLSEQENLEKQMRQLAVIPPMLY negative
Q96G23 136 WFRRRRNQDRPSLLKKFREASWRFTFYLIAFIAGMAVIVDK negative
P19338 41 KEVEEDSEDEEMSEDEEDDSSGEEVVIPQKKGKKAAATSAK negative
A0MZ66 3 OOOOOOOOOOOOOOOOOMNSSDEEKQLQLITSLKEQAIGEY negative
Q96F86 111 QVGINQNGTGKFVKKPASSSSAPQNIPKRTDVKSQDVAVSP negative
Q9NUY8 142 STSLSWIHLLKPLVHLQLPRSDLYNCFYAIMNKYIPRDCSQ negative
Q15438 198 VFQSTDTCYVLSFAIIMLNTSLHNPNVKDKPTVERFIAMNR negative
Q8NB46 642 FLATERGSTECVEVLTAHGASALIKERKRKWTPLHAAAASG negative
P33981 304 TSRSECRDLVVPGSKPSGNDSCELRNLKSVQNSHFKEPLVS negative
P48437 66 PQGSEQDVEYSVVQHADGEKSNVLRKLLKRANSYEDAMMPF negative
Q9WTV7 19 OMENSDSNDKGSDQSAAQRRSQMDRLDREEAFYQFVNNLSE negative
Q9Y4P1 22 AATLTYDTLRFAEFEDFPETSEPVWILGRKYSIFTEKDEIL negative
Q80Z37 552 ASSPRSVLGKDEQMSKSHCDSDTRISSKKEEKRSTSLPAPR negative
ENSP00000347205 417 NGTGAGAVMGPNATAEEGAPSAAALATPDTLQGQCSAFVQL negative
Q3L8U1 87 FEQLNQFDSIKFHHVNQSFGSPAEHVLSPHSQFNCSPIHPQ negative
Q62312 142 ETVCHDPKLTYHGFTLEDAASPKCVMKEKKRAGETFFMCAC negative
O75140 268 RFYEDFYKVVVQNERREEWTSLLVTIKKLFIQYPVLVRLEQ negative
Q9QXJ1 458 QTLLHAQPIVSIRVWGVGRDSGRERDFAYVARDKLTQMLKC negative
Q9NTJ4 417 SWNLVNSFPHHTFFWEGLDGSRVLVHFPPGDSYGMQGSVEE negative
Q8BWW9 320 SPTLSPRQSMLSTQNQYSTLSKPAALTGTLEVRLMGCQDIL negative
Q61548 247 GQCKDALEIYKRFLTRMTRVSEFLKVAEQVGIDKGDIPDLT negative
Q8R0W0 2896 SHRVPVDVAYQRGYFDEDMNSILADPGDDTKGFFDPNTHEN negative
ENSP00000342344 81 HLQHISDREMPEDLALESNPSDHPRASTIFLSKSQTDVREK negative
Q8BYI9 184 ATGQLDYVPHCSGHGNFSFESCGCICNEGWFGKNCSEPYCP negative
Q08379 797 GDSVCGETHRALQGAMEKLQSRFMELMQEKADLKERVEELE negative
Q8WV44 258 EVDEEAICVVCRESRSHKQHSVVPLEEVVQEYKAKLQGHVE negative
O95359 2133 STGSSSASSTLKRTKKPRPPSLKKKQTTKKPTETPPVKETQ negative
Q8IX07 598 ECEITFSNVNNYYVHKRLYCSGRRAPEDAPAARRPKAPPGP negative
Q6A009 527 DVKSVLCVSSLVGVLQRPRSSLKLHRKKTAQVRFAINIPEA negative
Q08345 463 RRLLSKAERRVLEEELTVHLSVPGDTILINNRPGPREPPPY negative
Q9NTI5 162 ICFELEDSNEIFTQLYRTLFSVINNGHNQKVHMHMVDLMSS negative
P53349 1111 TVFTPVEDKCRLDVNTELNSSIEDLLEASMPSSDTTVTFKS negative
O75140 177 EDTRVVFRSTSAMVYIFIQMSCEMWDFDIYGDLYFEKAVNG negative
Q8VBT0 67 MIEFYAPWCPACQNLQPEWESFAEWGEDLEVKVAKVDVTEQ negative
ENSMUSP00000039351 164 IFCFEAGIKIVALGFAFHKGSYLRNGWNVMDFVVVLTGILA negative
ENSP00000264904 876 GRLSALLQETKELKNEIKALSEERTAIKEQLDSSNSTIAIL negative
Q5T4S7 586 NTYYEDDFSSTEEDSSQDDDSEPILGQWFEETISPSKEKAA negative
Q8BGE6 33 AEFEDFPETSEPVWILGRKYSIFTEKDEILSDVASRLWFTY negative
Q9JIA7 21 APPPLLPVAASTPILHGEFGSYPANGPRFALTLTTQALHIQ negative
ENSMUSP00000019405 457 LQHLPCLRRPVVTTHDLEAPSRANSQDSLASRDSARKEPVR negative
Q14524 261 ALIQSVKKLADVMVLTVFCLSVFALIGLQLFMGNLRHKCVR negative
Q9EQW7 1085 LQRGLDSYQEEDLNCVRERWSDALIKRREYLDEQIKKVSNK negative
Q14674 148 VQCSREAAPQDYEAVARGSFSLLWKGAEALLERRAAFAARL negative
Q9P2D1 1428 VKIYRLITRNSYEREMFDKASLKLGLDKAVLQSMSGRENAT negative
ENSP00000262188 82 AGMEPARKRAAPPPGQSQAQSQGQPVPTAPARSRSAKRRKM negative
ENSMUSP00000068188 349 VRVIKDKQTQLNRGFAFIQLSTIVEAAQLLQILQALHPPLT negative
Q15561 210 SPAGPAPSPSAPPAPPWQGRSVASSKLWMLEFSAFLEQQQD negative
Q14676 71 GKNVVGRMPDCSVALPFPSISKQHAEIEILAWDKAPILRDC negative
Q8NC51 73 AAQAAAQTNSNAAGKQLRKESQKDRKNPLPPSVGVVDKKEE negative
Q61026 634 SSMPQAASGDRAEGHSRLHDSKGQTKLLQLLTTKSDQMEPS negative
P02671 238 QHLPLIKMKPVPDLVPGNFKSQLQKVPPEWKALTDMPQMRM negative
O60239 152 KETISLAEQRLLEDDKRQFDSAWQEMLNHATQRVMEAEQTK negative
O15020 2049 CSQEPLVRSAELGCTVDEVESLIKRHEAFQKSAVAWEERFC negative
Q9NU22 3402 RKRLSEEYTFYPDAVSPLQASILQLQHGMRLVASELHTSLH negative
O35082 286 YLVAHNLLLAHAKVWHLYNTSFRPTQGGRVSIALSSHWINP negative
Q8TCU4 66 EEEAGRELDSDSHYGPQHLESIDDEEDEEAKAWLQAHPGRI negative
Q9P2D1 1145 LEHKVLLTGTPLQNTVEELFSLLHFLEPSRFPSETTFMQEF negative
ENSP00000267064 68 LSSLVVQLLQFQEEVFGKHVSNAPLTKLPIKCFLDFKAGGS negative
O14967 15 OOOOOMHFQAFWLCLGLLFISINAEFMDDDVETEDFEENSE negative
Q8R0W0 6249 QTLRATTMQVHRGQFRDQQVSVWKVLFSSYLSETRREELLA negative
Q6DFV3 615 TGVSLQRGIAQDRSPLVKVRSNSLKVPPPPVSKPSFSQHSL negative
Q8NAJ6 168 SVKQTTGRVGGSLRMAAKQASAPKKEIATKKGEISLDGTPE negative
P14164 508 VNNNKNDSNDDNNGNNNNDASNLMESVLDKTSSHRYQPKKM negative
O14617 339 KYLGLLAMSKILKTHPKSVQSHKDLILQCLDDKDESIRLRA negative
O43303 297 GQLTGKHCVSVIPDKPSLNKSNVLLQGASTQASSMSMPVLA negative
O60673 519 DSSSGEEMEWSDNSLLLASLSIPQLDGTADENSDNPLNNEN negative
Q80TS3 877 FSNKVYLADPVVFTVKHIKQSEENFNPNCSFWSYSKRTMTG negative
P08775 467 RHMCDGDIVIFNRQPTLHKMSMMGHRVRILPWSTFRLNLSV negative
Q80TE7 385 QMQRLRVLNLSDNRLKNLPFSFTKLKELAALWLSDNQSKAL negative
Q91Z67 515 RKQDSSQAIPLVVESCIRFISRHGLQHEGIFRVSGSQVEVN negative
Q6PCL9 100 SKNLPPSVVATVGGKIFTFGSYRLGVHTKGADIDALCVAPR negative
Q92540 436 EEFELQGFLALRPSFRNLDFSKGHQGITGDKEGQQRRIRQQ negative
P02671 49 EGGGVRGPRVVERHQSACKDSDWPFCSDEDWNYKCPSGCRM negative
Q8NHP6 415 GLTVSAQDRFLIMAAEMEQSSGTGPAELTQFWKEVPRNKVM negative
Q13315 808 NCTKKSPNKIASGFFLRLLTSKLMNDIADICKSLASFIKKP negative
ENSMUSP00000071081 1381 WASPAESRTQAEQEKEHPIESGMAAPVQQPCQPILNEQEHR negative
Q9P2G4 605 PSTSKETKLKYATEKKTVDCSKNRINNVSLEEVVSPANSII negative
Q53GS9 11 OOOOOOOOOMSGRSKRESRGSTRGKRESESRGSSGRVKRER negative
ENSP00000261191 235 SLVSDRSKKELSPVLTSEVHSVRAGRHLATKLNILVQQHFD negative
P16283 85 YSERDFEFHRHTSHHTHHPLSARLPPPHKLRRPPPTSARHT negative
Q5VT52 68 IENKKHHSTIVYHWMKWLRRSAYPHRLNLFYLANDVIQNCK negative
P51149 33 LGDSGVGKTSLMNQYVNKKFSNQYKATIGADFLTKEVMVDD negative
Q9QX47 160 KSHHDGNLESDSFLKFDSEPSAAALEHPVRAFGLSEASETA negative
Q9D1R2 38 EELRRALASEGRAVYVVDDASVLGAQDPTVYGDSAGEKALR negative
Q9UI47 782 QDLLAYLEQIKFYSHQLKICSQVKAEIQNLGGELIMSALDS negative
O14401 233 MLATAATQVERDSSTTANHYSQARHQPYYSHSNHNSRTHLP negative
O60437 13 OOOOOOOMNSLFRKRNKGKYSPTVQTRSISNKELSELIEQL negative
Q6P686 71 GTCKGRTGLIPSNYVAEQAESIDNPLHEAAKRGNLSWLREC negative
P20357 457 TKLDEKSTVSIEEAVAKEEESLKLRDDKTGVIQTSTEQSFS negative
O75116 574 EKVNQLQRQLDETNALLRTESDTAARLRKTQAESSKQIQQL negative
ENSP00000356607 191 KLEYVMSKEDNYKRLRDYISSLKMTPCIPYLGIYLSDLTYI negative
P19022 150 SVKESAEVEEIVFPRQFSKHSGHLQRQKRDWVIPPINLPEN negative
Q924H7 315 ASLPAQKTERKESAPGDKSISHSCTTPSTSSASGLNPTSAP negative
Q8TEQ0 20 MHSWAPLKVLHNDSDILFPVSGVGSYSPADAPLGSLENGTG negative
P08955 162 TEPSTLPFVDPNARPLAPEVSIKTPRVFNAGGAPRICALDC negative
Q9WU42 367 ERMQSRVGQRGSGLSMSAARSEHEVSEIIDGLSEQENLEKQ negative
Q99LI8 47 ILQICDLIRQGDTQAKYAVNSIKKKVNDKNPHVALYALEVM negative
O15014 434 NSSEHRPPASSTSEDVKASPSSANKRKNKPLSDMELNSSSE negative
Q9EQW7 191 VREHKVLGPYVDGLSQLAVTSFEDIESLMSEGNKSRTVAAT negative
ENSP00000354823 80 TRRHQNGRFVGDADLERQKFSDLKLNGPQDHSHLLYSTIPR negative
O88737 5 OOOOOOOOOOOOOOOMGNEASLEGGAGEGPLPPGGSGLGPG negative
O95365 21 AGGVDGPIGIPFPDHSSDILSGLNEQRTQGLLCDVVILVEG negative
Q58A63 90 LATIRSSRSSKESSVFLSDDSPVGEGAGPHHTLLPGLDSYS negative
Q8BFQ4 81 KKYGVDLIRYTHAANTVVYSSNKIDDTIRYLSLHDNKYIRY negative
Q61301 81 ASVEQATQNFLEKGEQIAKESQDLKEELVAAVEDVRKQGET negative
Q08345 334 GEPMRHNLGGNLGDPRARAVSVPLGGRVARFLQCRFLFAGP negative
P08922 328 LVDEAHCLRLDAIYHNITGISVDVHQQIVYFSEGTLIWAKK negative
ENSMUSP00000017290 79 QCPLCKNEITKRSLQGSTRFSQLAEELLRIMAAFELDTGMQ negative
O43684 3 OOOOOOOOOOOOOOOOOMTGSNEFKLNQPPEDGISSVKFSP negative
P08775 621 CIRTHSTHPDDEDSGPYKHISPGDTKVVVENGELIMGILCK negative
Q8TEQ0 116 DELEEENRSLRNLLDGEMEHSAALRQEVDTLKRKVAEQEER negative
Q9BSQ5 344 YRNGASIHEFCINLRQLYGDSRKFLLLGLRPFIPEKDSQHF negative
Q923D5 137 RAQLSQYFDAVKNAQHVEVESIPLPDMPHAPSNILIQDIPL negative
P26231 16 OOOOMTAVHAGNINFKWDPKSLEIRTLAVERLLEPLVTQVT negative
P53267 132 EFSQAPHDIQDDLIAIKQLKSLEDEKNNLVMELSNMERGIK negative
Q8BXA1 57 TQLRKAEAVALKYQQHQDSLSAQLQVVYEHRSRLEKSLQKE negative
P99024 94 SVRSGPFGQIFRPDNFVFGQSGAGNNWAKGHYTEGAELVDS negative
ENSP00000370000 85 IHNGDMEKILLDAQHESGQSSSRGSSHCDSPSPQEDGQIMF negative
Q98T92 108 IDNYSQAVGALPAEKHSHNESYAKILVHFAELKAIHDLDEA negative
Q6W2J9 115 LGSEKGREAATSTLGGLGFSSERNPEMQFKPNTPETVEASA negative
O95359 96 VTEPRKDPQGARGPEGSLLPSPPPSQEREHPSSSMPFAECP negative
Q8WWK9 371 IVDSRSAQPKETSEERKARLSEWKAGKGRVLKRPPNSVVTQ negative
P14164 131 NMNNEDNDNNNGSNNKASNDSKLDFVTDDLEYHLANIHPDD negative
P09470 1180 DIYQSKEAGKLLADAMKLGYSKPWPEAMKLITGQPNMSASA negative
Q5T5P2 325 PPHAIPNSPPSTPVPHSMPPSPSRIPYGGTRSMVVPGNATI negative
Q8BZH4 80 VAGHLSTSTTVSNSGAQNSDSTKKTLVTLIANNNAGNTLVQ negative
Q8IVT5 191 GGEHKEDSSWSSLDARRESGSGPSTDTLSAASLPWPPGSSQ negative
O15027 98 HQGPGHEQHSPLVAPPAALPSDGRDEVSHLQSGSHLANNSD negative
ENSMUSP00000069312 426 FKGLSKKVGVSSSILQGLWISYSTEGLSMALASLRNLYTPN negative
Q3KR37 521 LRYRKQPWGLVKTFIEKNFWSGLEDYFRHLESELAKTESTY negative
Q7Z6Z7 1342 QQLMDMGFTREHAMEALLNTSTMEQATEYLLTHPPPIMGGV negative
P51608 12 OOOOOOOOMVAGMLGLREEKSEDQDLQGLKDKPLKFKKVKK negative
Q5T0N5 305 YSQHIYRTISDGTISASKQESGKMDAKTTVGKAKGKLWLFG negative
Q8K3W3 134 SEANDAADSSAKEKGEEKPESKGTVTGERQSGDGQESTEPV negative
P52746 510 SYRCHRADQLSSHKLRHQGKSLMCEVCAFACKRKYELQKHM negative
Q9R020 29 DGDWICPDKKCGNVNFARRTSCNRCGREKTTEAKMMKAGGT negative
Q9NU22 1853 EGLNACFDHRGEIYVPELGMSFQVQHEKTKIFGCQNPFRQG negative
Q99K01 29 DPTLAEMGKNLKEAMRMLEKSPRRTEEENGKKPVSEDIPGP negative
Q811B3 543 CGEKKWCMAGKCITVGKKPESIPGGWGRWSPWSHCSRTCGA negative
ENSP00000370719 312 QPLPPVLPPEYIPPSFRRVRSGSGISVISSTSVDQRLPEEP negative
ENSP00000309582 453 RMALDNLLANLPPAKPGKSSSLEMTPYNTPQLSPATTPANK negative
Q62448 418 RHRSNQLFNGHGGHIMPPTQSQFGEMGGKFMKSQGLSQLYH negative
Q99062 31 AALIILLLPGSLEECGHISVSAPIVHLGDPITASCIIKQNC negative
O60486 1145 LRRTESVVEKLLTNWMSVCLSGFLRETVGEPFYLLVTTLNQ negative
Q6GYQ0 162 CSKEQLWMFSCLIPGFSAPQSEHGPRTLDNLINPPLNLQET negative
ENSP00000371221 476 LWPFLLEDQKKYLNPLYSSESHRFTVLEPNTVSFNFKFWRN negative
Q9BVJ6 98 EGSGEKLVLADLLEPVKTSSSLATVKKQLSRVKSKKTVELP negative
Q8IWS0 82 GGFSIEDVQKEIKRGTKLMCSLCHCPGATIGCDVKTCHRTY negative
Q9QXL1 386 RARNIKNKVVVNQDKTSQQISALRAEIARLQMELMEYKAGK negative
Q96GD3 314 APSKTAEPLKFPKKRGPKPGSKRKPRTLLNPPPASPTTSTP negative
P52597 131 FVRLRGLPFGCTKEEIVQFFSGLEIVPNGITLPVDPEGKIT negative
Q9Y6R1 999 ILALVAVRKGMDYLFSQHDLSFLDDVIPEKDKKKKEDEKKK negative
Q6P995 426 STTHINHISTVKVALKAEDKSQLFNAKNSSYSPQKKEPSKA negative
P97324 261 GTEGRGGYFDEFGIIRDVMQSHLLQMLCLVAMEKPATTDSD negative
Q9ERU9 857 PHRWPAEPYGQDPAPDGYQGSQTFHGAPLTVATTGPSVYYS negative
Q9Y6N7 250 RKSDAGKYVCVGTNMVGERESEVAELTVLERPSFVKRPSNL negative
P16546 998 QEKSPREVTMKKGDILTLLNSTNKDWWKVEVNDRQGFVPAA negative
ENSP00000339881 445 LWYTLHYILFIQYTEDMDQKSPGNKGSLVYAGIKSIVKSSL negative
P16144 1001 TIIKEQARDVVSFEQPEFSVSRGDQVARIPVIRRVLDGGKS negative
Q99JY9 169 AASWTSRQVGERTLTGTVIDSGDGVTHVIPVAEGYVIGSCI negative
Q9JIR4 25 GPRGPRPPTVPPPMQELPDLSHLTEEERNIIMAVMDRQKEE negative
Q08509 354 FKHGFNLLAKLKSHIQNPSASDLVHFLFTPLNMVVQATGGP negative
Q8BG95 563 APSTYTSTYLKRTPYKSQADSTAEKTADSVSSSTPLCVITN negative
ENSMUSP00000065481 572 SQTLPTSQASLLTLPPSLASSPQPATPPPLALSPLSTQLST negative
Q07954 579 NPRALDFHAETGFIYFADTTSYLIGRQKIDGTERETILKDG negative
Q9UBB5 188 GLSAGKSDVYYFSPSGKKFRSKPQLARYLGNTVDLSSFDFR negative
P83741 31 TPGFLTPPAPVPKNGSSSDSSVGEKLGATVADSGVGRTEEY negative
P23242 72 RCNTQQPGCENVCYDKSFPISHVRFWVLQIIFVSVPTLLYL negative
O15427 78 DTAWISSILLAMLYGTGPLCSVCVNRFGCRPVMLVGGLFAS negative
Q9JIS8 116 KEHEEAESGEGGRRRAAKAPSMGTLMGVYLPCLQNIFGVIL negative
Q9P2Z0 165 CENELVQTQPHADNPSNTVTSVPTHCEEGPVHKSTQISLKR negative
Q8TEA8 77 ESGKHWSKSVMDKQYEILCVSQFTLQCVLKGNKPDFHLAMP negative
Q6WQJ1 266 QRAKRNAVLDEANNDILAFLSGMPVTRNTKYLDLKNSHEML negative
Q6A009 176 DTYPPAALAAKDAFEAAFPPSKQPEAIAFCKEEITTVLQDH negative
P82094 22 WFNASQLSSFAKQALSQAQKSIDRVLDIQEEEPSIWAETIP negative
ENSP00000265368 3351 EKEIQMKMIVTRGESVLQNTSPEGIPTIQQQLQSVKDMWAS negative
Q9Z148 525 DGELLGCNAAILKRETMRPSSRVALMVLCEAHRARMVKHHC negative
P56402 9 OOOOOOOOOOOMWELRSIAFSRAVLAEFLATLLFVFFGLGS negative
ENSP00000264229 154 GTIESVNLDAIPLAIARLDNSAAKHKLAVKPKKQRVSKKHR negative
Q9P2C4 29 ASSRGGGPGPPAPTRAVSSSSRARGGALSALGPSPARPLTT negative
Q9EQW7 272 LAGSERVSKTGAAGERLKEGSNINKSLTTLGLVISSLADQA negative
P57784 196 RSKTFNPGAGLPTDKKKGGPSAGDVEAIKNAIANASTLAEV negative
Q62448 10 OOOOOOOOOOMESAIAEGGASRFSASSGGGGSRGAPQHYPK negative
Q9NSK0 132 CQENQWLRDELAGTQQRLQRSEQAVAQLEEEKKHLEFLGQL negative
P26432 493 LNEKLHGRAFDHILSAIEDISGQIGHNYLRDKWANFDRRFL negative
Q15561 222 PAPPWQGRSVASSKLWMLEFSAFLEQQQDPDTYNKHLFVHI negative
Q8IWX7 342 VVDNGLRKILKVVGQVPDLPSCLPLTDNTRMLASILINKLY negative
ENSP00000265368 2651 ALQSMWFWVKAIQDRLACAESTLGSKDTLEKRLSQIQDILL negative
Q61315 767 PSLHVRKQKALEAELDAQHLSETFDNIDNLSPKASHRSKQR negative
Q62768 220 RSETSNSIPPPYYTTSQPNASVHQYSVRPPPLGSRESYSDS negative
P43121 314 EEETTNDNGVLVLEPARKEHSGRYECQGLDLDTMISLLSEP negative
Q9ER74 174 NITTPSCHSGCSSGTSAITTSLPQLGDLTTLGNFSVINSNV negative
P58321 74 LFPITEKYEVFRTEEEEKIKSQGQDVTSSVYFMKQTISNAC negative
Q5VSL9 200 TFNALVELLNMEIDNSAACSSAVRKPAISLADSTDLRVLLN negative
Q8C0M0 696 CQKNATSAMLVGRKDLVQVWSLATVATDLCLGPKSDPDLET negative
O09030 251 HLLLKNGALLVQWKNPQNFRSRCLTYEVEVNNTQTDRHNIL negative
Q8IWX7 402 ITGKFDPQDMDKNLNAIQTVSGILQGPFDLGNQLLGLKGVM negative
Q9H4H8 411 QTEPGEEMPGLSVSEVGTQTSITTACAGTQTAVITRIASSQ negative
P18688 442 IDPLNRRFSTVPKPDVVVQVSILAETEEIKAILKDKGINVE negative
Q8TDJ6 325 QHALETIHHLKNLRKGQRRSSVLVTHAELMPDQTAMHEVQR negative
Q15361 296 KKKKKKSNHQEFEALAMPEGSQVGSEVGADMQESRPAVGLH negative
O43491 57 SSDPEEEKGSQPPPAAESQSSLRRQKREKETSESRGISRFI negative
Q9ERD7 175 REEYPDRIMNTFSVVPSPKVSDTVVEPYNATLSIHQLVENT negative
P30301 62 QVAMAFGLALATLVQSVGHISGAHVNPAVTFAFLVGSQMSL negative
O14980 247 TLLRFLNWIPLGYIFETKLISTLIYKFLNVPMFRNVSLKCL negative
ENSP00000265773 21 STPTDPGAMPHPGPSPGPGPSPGPILGPSPGPGPSPGSVHS negative
Q5SXY1 125 APRELSVTISRERSVPRGPSSSKKLGSSPTSSCNPTPTKHL negative
Q8BX17 603 IVWHHEHGSRPELSCLLASGSNNAVIYVHNLKAVLESNPES negative
P43121 544 DSNTTTGLSTSTASPHTRANSTSTERKLPEPESRGVVIVAV negative
Q810U4 328 RTFYRNFKKTLQITHVSEADSGNYQCIAKNALGAVHHTISV negative
P51116 416 SGRGSGGSDKAGYSTDESSSSSLHATRTYGGSYGGRGRGRR negative
O60264 46 GGSNSSNKGGPEGVAAQAVASAASAGPADAEMEEIFDDASP negative
Q61329 1446 QLHSQYHVIRAATMCCLCQRSFRTFQALKKHLETSHLELSE negative
Q6P4S8 938 FLLHDAADSTASGEEDDEGESREQKAKKRQRQQKQRQLLGR negative
ENSMUSP00000019405 167 GDKEVQDALASAPAAPALTVSCPTFGDWALLGPVPGLQLRL negative
Q99KW3 266 QTQASSGTPPSGPRGTTQASSAQRDVFQAAPAQEAPQTSSL negative
Q6DFW4 120 KLNLSCIHSPVVNELMRGIRSQMDGLIPGVEPREMAAMCLG negative
ENSP00000296859 2 OOOOOOOOOOOOOOOOOOMNSPVDPGARQALRKKPPERTPE negative
Q8BY87 836 RHANTIRLFVLLPEQSPGSYSKRTAYQKAGGDSGNVDDDCE negative
Q9NUA8 66 LLFKTLLDNTDTISIDASVVSPEEFALLLEMMYTGKLPVGK negative
Q9Y4F3 458 HTAPATVVLVSADVNFALELSDLRHRHGFHIILVHKNQASE negative
Q9JIR4 112 KPSSEEGGPERDWRLHQQFESYKEQVRKIGEEARRYQGEHK negative
ENSP00000374586 352 LGFMDTDSALSEVPQLKQEISECLIASSFEDDSRVASPLDQ negative
Q61189 41 DTEAVLNGKGLGTGTLYIAESRLSWLDGSGLGFSLEYPTIS negative
O09127 681 PVAIKALKAGYTERQRQDFLSEAAIMGQFDHPNIIRLEGVV negative
Q08881 114 DRESRQRWVLALKEETRNNNSLVPKYHPNFWMDGKWRCCSQ negative
ENSMUSP00000100013 175 VAGSSGHAGSSHAGGGAGGSSKPAPKKSCGPKVAGSSVGKP negative
Q03017 178 TVESHLVSRGEQLNNLGQSSSTQITGRSKVQSSTASTANAN negative
P18887 139 AAEKRWDRVKIVCSQPYSKDSPFGLSFVRFHSPPDKDEAEA negative
A0FGR8 643 LTSEDMTVSQRFQLSNSGPNSTIKMKIALRVLHLEKRERPP negative
Q5THJ4 350 REQRKRCTWDFMLHRARDAVSYTDKYFNKLKGGLLSTDDKE negative
Q62736 122 KRLQEALERQKEFDPTITDGSLSVPSRRMQNNSAENETAEG negative
Q6DVA0 129 SGPYGNFGASASPWAASRGLSYPPHAGPGPLRRRASVRGSS negative
P48356 346 TTQDVVYFPPKILTSVGSNASFHCIYKNENQIISSKQIVWW negative
Q6VN19 50 AATADPGAGNPQAGDSSGGDSGGGLPSPGEQELSRRLQRLY negative
Q9H4I2 875 THKMLYEEDLQNLCDKTQMSSQQVKQWFAEKMGEETRAVAD negative
Q9Z1A6 644 ETIVITGKRANCEAARSRILSIQKDLANIAEVEVSIPAKLH negative
Q7Z6I6 383 SIEAAEGEQEPEAEALGGTNSEPGTPRAGRSAIRAGGSSRA negative
P35689 194 LQEEFFHNPQAIDIESEDFSSLPPEVKHEILTDMKEFTKRR negative
Q9R194 22 AAAVVAATVPAQSMGADGASSVHWFRKGLRLHDNPALLAAV negative
ENSP00000345808 148 IRDANQNFGPSYNQGQTVNLSLDLTHNNGKFNNDSHSPKVS negative
Q9R0K7 1169 ALKQNSSPPSSLNKNNSAIDSGINLTTDTSKSATSSSPGSP negative
ENSP00000265148 224 TIFRMILESREKGEPSNCEGSVKVSHLNLVDLAGSERAAQT negative
ENSMUSP00000023741 1218 VGVGRPGFGLGASKPRADGGSDRKELMTAMHKGDDGPDVAD negative
Q811D0 169 GFVSHSHISPIKPTEAVPPSSPIVPVTPALPVPAESTVVLP negative
Q00613 42 WTLVSDPDTDALICWSPSGNSFHVFDQGQFAKEVLPKYFKH negative
Q61165 404 YFLKMWSSVSETLIFIFLGVSTVAGSHQWNWTFVISTLLFC negative
Q2M2I8 196 LKVENILLHDRGHYVLCDFGSATNKFQNPQTEGVNAVEDEI negative
Q8IVL1 265 QQSKAQAEMQSSASSKDSSQSKIIRFTLGQKKISRLSGPTA negative
Q96RT7 513 AFPTGVKLLSYLYQEALHNCSNEHYPVLLSLLKTSCEPYTR negative
P49321 70 QKHLVMGDIPAAVNAFQEAASLLGKKYGETANECGEAFFFY negative
Q32NC0 36 SCPGQARYLLWAYTSSHDDKSTFEETCPYCFQLLVLDNSRV negative
P26431 419 IFLGVSTVAGSHQWNWTFVISTLLFCLIARVLGVLVLTWFI negative
ENSMUSP00000065481 375 DDPSQTTLPPSPPTTPPLPASLQLLQPQASSQANLPSTPAT negative
Q8TCU4 1985 VSPVSIPAEQKTGIPIGLSSSYSHSHKEKLKISTVHIPDDQ negative
Q8C0D4 88 EVTRKALMPPVKQATGLPNNSMKTIQSMHLQRSTENVNKMP negative
ENSP00000355772 184 KALVSLKEGSLSNTWNEKYSSLQKTPVWKGRNTSSAVEMPF negative
Q9P2D0 174 LGHGSQNSKHHPELVDLFSRSGIYIKQVVLCKFHSVFLSQK negative
Q5UIP0 498 ITAVHDSFVAVGKDAPDVVVSAIWKELISLVKSVTESGNKK negative
Q9EQW7 1407 FDEDDKGWPENQLDVSDYSSSYQDVACYGTLPRDSPRRSKE negative
Q8TBE7 5 OOOOOOOOOOOOOOOMDTSPSRKYPVKKRVKIHPNTVMVKY negative
Q9P2G4 137 LQLPPGRPTPTPQLLGACDISLATAAHRVVGPAASGCSHRH negative
Q3UTZ3 145 GQGPATSGGATTLPVEEPIVSTDEVIFPLTVSLDRLPPGTP negative
ENSMUSP00000019405 704 PGSSDSSARSQERPPETPPTSVSESLPTLSDSDPVPVADSD negative
Q99523 529 DGGYSWTKMLEGPHYYTILDSGGIIVAIEHSSRPINVIKFS negative
O60583 374 QDSARTEQLYSQKQETSLSGSQYNINFQQGPSISLHSGLHH negative
O88658 187 VREHPLLGPYVEDLSKLAVTSYTDIADLMDAGNKARTVAAT negative
Q08945 16 OOOOMAETLEFNDVYQEVKGSMNDGRLRLSRQGIIFKNSKT negative
P30957 1928 LLQYLCDCQVRHRIEAIVAFSDDFVAKLQDNQRFRYNEVMQ negative
P05556 473 VEVILQYICECECQSEGIPESPKCHEGNGTFECGACRCNEG negative
O60486 76 VFVASGSCLDQLDYSLEHSLSRLYRDQAGNCTEPVSLAPPA negative
Q92508 801 VLWDCLILYNVTVIISKNMLSLLACVFVEQMQTGFCWVIQL negative
O88907 207 SGTKCDFTVQVQLRFCLSETSCPQEDHFPPNLCVKVNTKPC negative
P05106 60 QCLAVSPMCAWCSDEALPLGSPRCDLKENLLKDNCAPESIE negative
Q96SN8 756 KDLSKGGCKNGYLRHTESKISDCDGAHAPGCLEEGAFINLL negative
Q8R0W0 1142 LTEDAPNVPTDTQIQETLQASAGTEDGLSLWDLLTSCHFTE negative
Q8TEA8 65 VRKILNLRVFEDESGKHWSKSVMDKQYEILCVSQFTLQCVL negative
O75116 624 KNCLLETAKLKLEKEFINLQSALESERRDRTHGSEIINDLQ negative
O14617 339 KYLGLLAMSKILKTHPKSVQSHKDLILQCLDDKDESIRLRA negative
P56812 87 KAVENYLIQMARYGQLSGKVSEQGLIEILEKVSQQTEKKTT negative
Q924A2 332 PQAQQTLHREPEEAVWVTRSSLRLLRPPWEPGALLRKHPAG negative
P31260 292 EEAHASSSAAEELSPAPSESSKASPEKDSLGNSKGENAANW negative
Q96GD4 21 AQKENSYPWPYGRQTAPSGLSTLPQRVLRKEPVTPSALVLM negative
Q96EN8 472 NMDLIDGQPTGSVRISFGYMSTLDDVQAFLRFIIDTRLHSS negative
Q5VT06 452 VKKILGPAPRMEPKEQRTASSDRGGRERTAKSGGHIGRAES negative
P35329 580 NGSLVQEGRYLSFGSVSPEDSGNYNCMVNNSIGETLSQAWN negative
P43119 79 DLLGTSFLSPAVFVAYARNSSLLGLARGGPALCDAFAFAMT negative
Q61329 295 GKRKPILMCFLCKLSFGYVRSFVTHAVHDHRMTLSEEERKL negative
O43295 40 IKEIRTQLVEQFKCLEQQSESRLQLLQDLQEFFRRKAEIEL negative
P26696 124 YIVQDLMETDLYKLLKTQHLSNDHICYFLYQILRGLKYIHS negative
P68250 46 AMKAVTEQGHELSNEERNLLSVAYKNVVGARRSSWRVISSI negative
Q7Z6J0 280 KQLIEWDKPPVPGVDAGECSSAAAQSSTAPKHSWSPPVRGI negative
P33609 20 MAPMHEEDCKLEASAVSDSGSFAASRARREKKSKKGRQEAL negative
O95297 3 OOOOOOOOOOOOOOOOOMAASAGAGAVIAAPDSRRWLWSVL negative
Q9JIC3 538 PLDKPLGTSPSSPKCSPSQPSKKVMKQMDIGVFFGLPPKRQ negative
ENSMUSP00000065481 561 SVVTPPLRLPLSQTLPTSQASLLTLPPSLASSPQPATPPPL negative
P83093 260 SKEHVAKMMKDLESLQTAEQSLMDLQERLEKAQEENRTVAV negative
ENSP00000353508 142 LPLAAEETANLPPSPPPSPASEQTVTVEEDLLTASKMEFHD negative
Q80YE7 244 TLANVSAVNYDFEEEFFRNTSTLAKDFIRRLLVKDPKKRMT negative
ENSP00000265368 623 VRSMLEEVISNWDRYGNTVASLQAWLEDAEKMLNQSENAKK negative
P35408 113 YSTFILLFFSLSGLSIICAMSVERYLAINHAYFYSHYVDKR negative
Q8IWX8 185 DTCTKDAISAGKNWMFSNAKSPPHCELMAGHLRNRITADGA negative
Q6P4F7 90 DACTSLEDHIHTEGLFRKSGSVIRLKALKNKVDHGEGCLSS negative
Q86WV1 121 AQELDNVIKQGYLEKKSKDHSFFGSEWQKRWCVVSRGLFYY negative
Q8K2K6 141 EKKRWYVPPEQAKVVASVHASISGSSASSTSSTPEVKPLKS negative
Q5VYK3 158 HLLIPTLFHMKYPVESSKSASPFNLAEKPKTVQLLLDFMLD negative
ENSP00000341324 139 VQAFKEARQNVAEVESSKNASEDNHSENTLYSNDNGSNLQR negative
O95373 466 KIYKDQMEYMLQNHVFPLFSSELGYMRARACWVLHYFCEVK negative
Q9Y6I9 224 LVEAIDTQVDGTGADTMSDTSSVSLEVSPGSRETSAATLSP negative
O60266 598 ASEDEHELNQLLNEALLERESAQVVKKRNTFLLSMRFMDPE negative
O14980 308 LTMMQLKQMLPLNTNIRLAYSNGKDDEQNFIQNLSLFLCTF negative
P05423 361 GKVTLDVTMGTACSFLQELVSVGLGDSRTGEMTVLGHVKHK negative
O43491 68 PPPAAESQSSLRRQKREKETSESRGISRFIPPWLKKQKSYT negative
O43295 398 TLDATMQTLQDMLTVEDFDVSDAFQHSRSTESVKSAASETY negative
O60673 545 GTADENSDNPLNNENSRTHSSVIATSKLSVKPSIFHKDAAT negative
P23467 41 AEPERCNFTLAESKASSHSVSIQWRILGSPCNFSLIYSSDT negative
O35136 242 ERGEEMTLTCKASGSPDPTISWFRNGKLIEENEKYILKGSN negative
Q5T6F2 636 YDQSSVHNRIPYQSPVSSSESAPGTIMNGHGGGRSQQTLDT negative
ENSP00000263650 368 EELGELGEASQVETVSEENKSLMWTLLKQLRPGMDLSRVVL negative
P09470 781 CYTNGTCMPLEPDLTNMMATSRKYEELLWAWKSWRDKVGRA negative
ENSMUSP00000039351 219 RVLRPLKLVSGIPSLQVVLKSIMKAMIPLLQIGLLLFFAIL negative
Q62433 232 QHILNDMNPSNLHLFISAYNSRRDLEIERPMPGTHTVTLQC negative
P09619 295 LHIPSAELEDSGTYTCNVTESVNDHQDEKAINITVVESGYV negative
ENSP00000261183 31 RTSLLGDSKDVLGPSTVVANSDESQLLTPGKMSQRQGKEAY negative
Q14686 379 RPSLATVQTPSHPPPPYPFGSQQASQAHTNFPQMSNPGQFT negative
Q9BSQ5 344 YRNGASIHEFCINLRQLYGDSRKFLLLGLRPFIPEKDSQHF negative
P48736 203 RMAEVASRDPKLYAMHPWVTSKPLPEYLWKKIANNCIFIVI negative
P48356 480 QLRYHRRSLYCPDSPSIHPTSEPKNCVLQRDGFYECVFQPI negative
Q5VT06 472 SDRGGRERTAKSGGHIGRAESDPRLDVLHRHLQRNSERSRS negative
Q9H582 1167 NFLNEYDETKPELPSGKKNQSLTLIELLKNKRMGEERNSAI negative
Q80YE4 183 SVQEQMQFLEEAQPYRALQHSNLLQCLAQCAEVTPYLLVME negative
Q8TCU4 621 AAPGLADQTTGMSTLTSTSYSHREKPGTFYQQELPESNLTE negative
Q8K296 226 ESVAGFRSWKRIPAVIYRHQSNGAVIARCGQPEVSWWGWRN negative
ENSMUSP00000023741 308 EESPLSPPPEDSPASPPPEASRLSPPPEDSPASPPPEASRL negative
Q8TCJ2 4 OOOOOOOOOOOOOOOOMAEPSAPESKHKSSLNSSPWSGLMA negative
A0FGR8 643 LTSEDMTVSQRFQLSNSGPNSTIKMKIALRVLHLEKRERPP negative
P27046 3 OOOOOOOOOOOOOOOOOMKLSRQFTVFGSAIFCVVIFSLYL negative
Q8BZI0 38 SLLDHEYLSDSTLEKKMAVASLLQSLQPLPAKEVSFLYVNT negative
Q3L8U1 1051 TVEELFSLLHFLEPLRFPSESTFMQEFGDLKTEEQVQKLQA negative
Q8NBN3 432 AASIVFIIWTTMKFRIVTCQSDWRELWVDDAIWRLLFSMIL negative
Q571I4 169 SLVKEPASGKQQDLSGHFLTSGKCVGQAAELQPASLLRDPV negative
O09030 108 DEKICLQVGSQCSANESEKPSPLVKKCISPPEGDPESAVTE negative
Q9UQE7 24 QVIIQGFRSYRDQTIVDPFSSKHNVIVGRNGSGKSNFFYAI negative
P43250 77 ERQPIGRLLFREFCATRPELSRCVAFLDGVAEYEVTPDDKR negative
Q62415 310 QQKELLNKRNMEVAMMDKRISELRERLYGKKIQLNRVNGTS negative
Q9QX47 864 TMDAQMLASSTQDSAMMGSKSPDPYRLAQDPYRLAQDPYRL negative
Q8BYR2 83 QVRNPPKFGTHHKALQEIRNSLLPFANETSSSRSPSEVNPQ negative
Q9NUQ3 59 MEEAGICGLGVKADMLCNSQSNDILQHQGSNCGGTSNKHSL negative
Q14738 158 LKFKEVKRAGLNEMVEYITHSRDVVTEAIYPEAVTMFSVNL negative
Q6Y5E2 90 GPKFPRVKNWEVGSITYDTLSAQAQQDGPCTQRRCLGSLVF negative
P02489 19 OMDVTIQHPWFKRTLGPFYPSRLFDQFFGEGLFEYDLLPFL negative
Q8TC07 510 QMQGMKTQLIQLSTLLRLLDSGFCSYLESQDSGYLYFCFRW negative
Q9NU22 3199 LGDMAGQEVLPKELLCQLLTSLHHFVGEGESKRSLPEPAQR negative
O43353 206 GGTIIYMPPENYEPGQKSRASIKHDIYSYAVITWEVLSRKQ negative
P81122 258 LNNIRRCGHSDSFFFIEVGRSAVTGPGELWMQADDSVVAQN negative
Q9H4Z2 724 FEEWGRRHPEEPPSRRRPFFSLQQIEELKQQHSAAPGPPPS negative
P05556 508 CRCNEGRVGRHCECSTDEVNSEDMDAYCRKENSSEICSNNG negative
Q80TE7 479 AFEFEDKKEDDESAGKVKALSCQAPWDRGQRGITLQPARLS negative
ENSP00000372265 1563 KKRKRKLEKVEQLFGEGKQKSKELKKMDKPRKKKLKLGADK negative
Q03701 353 YFEHQLKHLVAEFVQVLETLSHDTLVTTKTRALTVAHELLC negative
Q924A2 1097 TQSLSALPKERDSSSEKDGRSPNKREKDHIRRPMNAFMIFS negative
O14578 62 MSPLSREGILDALFVLFEECSQPALMKIKHVSNFVRKYSDT negative
Q9Z0V2 159 RRRENAERLQDDADTDNTGESALPTMTARQRVWRAFENPHT negative
ENSMUSP00000023741 582 LTPVTPMEVYGPECKQAGQGSPCEEQEEPGAPMAPMPPTLI negative
P49025 100 SDTIAELRELQPSARDFEVRSLVGCGHFAEVQVVREKATGD negative
Q99KW3 1343 SPACTSTQWPTTKVTSGPETSPLAALEQIDHLESHSPPDLE negative
Q9Z188 10 OOOOOOOOOOMAVPPGHGPFSGFPGPQEHTQVLPDVRLLPR negative
P35241 509 DENNAEASAELSNEGVMNHRSEEERVTETQKNERVKKQLQA negative
P52630 431 GSGKGSNKGPLGVTEELHIISFTVKYTYQGLKQELKTDTLP negative
Q9P2R6 497 PSSEFLDLSSASEDDFDSEDSEQELKGYACRHCFTTTSKDW negative
Q8R1F6 226 LLKLLLTCFSEAMYLPPSPESGSTNPWVQFFCSTENRHALP negative
Q9UQR0 266 VKNIAKTESSPSEASQHSMQSPQKTTLILPTQQVRRSSRIK negative
P23381 244 CGFDINKTFIFSDLDYMGMSSGFYKNVVKIQKHVTFNQVKG negative
Q13263 169 NQCCTSCEDNAPATSYCVECSEPLCETCVEAHQRVKYTKDH negative
P26433 353 YTMKMLASGAETIIFMFLGISAVDPVIWTWNTAFVLLTLVF negative
Q13285 31 LCPVCGDKVSGYHYGLLTCESCKGFFKRTVQNNKHYTCTES negative
Q3T8J9 603 KEVNELMEELFETFQDEMGFSNMEDDGPEEEECVAEPRPNF negative
Q92540 222 LTTIFYYCRSIAVKFPFPAASTNLQKALSKALESRDEVKTK negative
Q61315 929 FHCVADDRSAARRSSASHTHSNTYNFTKSENSNRTCSMPYA negative
Q9UIF8 164 QSQQKQPQVLSQQLPFIFQSSQAKEESVNKHTSVIQSTGLV negative
P20357 446 QEPTLTETEPQTKLDEKSTVSIEEAVAKEEESLKLRDDKTG negative
ENSP00000343042 780 QNSLMELWSLMHFLMPHVFQSHREFKEWFSNPLTGMIEGSQ negative
O88658 1258 NKTSLGQSMSKYDLLVWFEISELEPTGEYIPAVVDHTAGLP negative
ENSP00000265368 1181 EVKRAVEEIRNGVTKRGETLSWLKSRLKVLTEVSSENEAQK negative
Q9UHL9 21 ALLGKRCDVPTNGCGPDRWNSAFTRKDEIITSLVSALDSMC negative
P16455 38 LELSGCEQGLHEIKLLGKGTSAADAVEVPAPAAVLGGPEPL negative
ENSP00000343042 2639 MSGPESSPPIGGPCEAAPSSSLPTPPQQPFIARRHIELGVT negative
O95359 1647 PRSTCAPSPQREVLTVPEANSEPWTLDTLGGERRPGVTAGI negative
O95235 213 QLHPTPDLKPLLSNEVIWLDSKQIRQEEMKKLSLLNGGLQE negative
Q6UB98 825 IDIEKQEKHIKESKEKPEKRSQIKEKDIEKMERKTFEKEKK negative
Q9JID9 309 WVADIQGCVDPGDSEEDTGLSCARGGCLASRVASCSCELLT negative
Q8TCG1 605 PHLKDGVPGLNIEELIEKLQSGMVVKDQICDVRISDIMDVY negative
P48437 109 ATIISQLLKNNMNKNGGTEPSFQASGLSSTGSEVHQEDICS negative
Q5DU25 694 EAAGENSDGGDNESLESSSNSNETINCSSGSSSRDSLREPP negative
P49848 24 KKLKLSNTVLPSESMKVVAESMGIAQIQEETCQLLTDEVSY negative
P63328 378 EKVTEMLVNVLNICSDDELGSEEDGFDGATAAARKEVIRNK negative
Q8IWX7 149 VQFSTDSRVQKMFEILLDENSEADKREKAANNLIVLGREEA negative
ENSP00000267064 101 LDFKAGGSLCHILAAAYKFKSDQGWRRYDFQNPSRMDRNVE negative
P34932 57 CISFGPKNRSIGAAAKSQVISNAKNTVQGFKRFHGRAFSDP negative
P05059 67 SPMPVSKECFETLRGDERILSILRHQNLLKELQDLALQGAK negative
P23249 104 VQLPEKRRIKPGSNISKQHRSLLARIFHDRAEYLHGKHGVD negative
Q9NUL3 223 ANKSEISLVFEIALKRNMPVSFEVIKESGPPHMKSFVTRVS negative
Q29RF7 570 KAQDFVKKFNQVLGDDEKLRSQLELLISPTCSCKQADICVR negative
Q6P5H2 528 ENSLAQEIQESGLDTEEIQDSQGPLQMETLEALGDEPLMSL negative
Q9R0A0 155 LGGREDRKQLERMAASLSELSGTVAQTVTQVQTTLASVQEL negative
Q9NU22 2093 SLVQLLAHLTGHTLKIMAMNSAMDTTELLGGFEQVDLIRPW negative
Q7Z6B7 834 DSEASSGPVTEDKSSSKDMNSPTDRHPDGYLARQRKRGEPP negative
Q9BWF3 159 RMHVQLSTSRLRTAPGMGDQSGCYRCGKEGHWSKECPIDRS negative
Q61361 169 EVKVKGVVFLYREGSARYAFSFAGAQEACARIGARIATPEQ negative
Q00610 58 CIREKVGEQAQVVIIDMNDPSNPIRRPISADSAIMNPASKV negative
Q9ER72 43 RVQALDQHLSTRSYIQGYSLSQADVDVFRQLSAPPADSRLF negative
ENSP00000262975 360 CYLMSKEIPFSVKKTKSIFNSAMQEMEVYVENIRRKFGVFN negative
Q9UJX5 217 VTGIAGTCLALCLSSDLKSLSVVTEVSTNGASEVSYFQLET negative
ENSP00000370000 64 NGNDNGNGKNGGLEHVPSSSSIHNGDMEKILLDAQHESGQS negative
Q7Z4H7 428 SFDPASEEVYAKSILCQYPASLPDAHKQHNQENGCRGDSDT negative
ENSMUSP00000023741 3672 LQQSQAVRQTPPFQEPGTQPSPLQGLLGCQPQPGGFSVSQT negative
Q9NTI5 358 HCLMNHPDLAKDLTEYLKVRSHDPEEAIRHDVIVSIVTAAK negative
ENSP00000265368 3414 QDGVRQFSGWMDSMEANLNESERQHAELRDKTTMLGKAKLL negative
P19021 278 GRQSPQLPQAFYPVGHPVDVSFGDLLAARCVFTGEGRTEAT negative
P34972 325 IRSSAHHCLAHWKKCVRGLGSEAKEEAPRSSVTETEADGKI negative
Q7Z591 578 SAEQTQALASQASQFLAKVESFERLIQAGRLMPQDQVKGFQ negative
Q9ES52 816 PEYLLDQHILISIKSSDSDESYGEGCIALRLETTEAQHPIY negative
Q8TE77 608 VDRGPQPALKSRQSVVTLQGSAVVANRTQAFQEQEQGQGQG negative
Q8K212 352 VALLKRFKVSDEVGFGLEHVSREQIREVEEDLDELYDSLEM negative
Q7Z3T8 169 LPDDFKSNADSLIGLDLSSVSDTPCVSSTDHDSDTVREQQN negative
ENSMUSP00000023741 1778 EPPPAQALAPSPPSHPDVFRSGPYPDPYAQPPLTPRPQPPP negative
P52888 403 EEGASAWHEDVRLYTARDAASGEVVGKFYLDLYPREGKYGH negative
ENSP00000343042 2194 EEVFRLPQEEEEGPGAGDESSCGTGGGTHRRSKKAKAPERP negative
Q62433 78 ILTYHDIGMNHKTCYNPLFNSEDMQEITQHFAVCHVDAPGQ negative
P16871 359 LGGDVQSPNCPSEDVVVTPESFGRDSSLTCLAGNVSACDAP negative
O60674 397 DAHHYLCKEVAPPAVLENIQSNCHGPISMDFAISKLKKAGN negative
A0JLT2 79 AGCGPFYLMRELPGSTELTGSTNLITHYNLEQAYNKFCGKK negative
Q14687 789 EVRAHLRCVAEQPPLKLDTSSEKLEFLQLFGLTTQQQKEEL negative
Q3T8J9 109 PILEGVDVAISQGITLPSLESFHPLNIHIGKGKLHATGSKR negative
Q8VBU2 48 LAARILLDQGQTHSVETPYGSVTFTVYGTPKPKRPAIFTYH negative
ENSP00000161863 219 EEIVKIIKENKVVLIVGETGSGKTTQIPQFLLDDCFKNGIP negative
Q14244 50 DKKNASSRPASAISGQNNNHSGNKPDPPPVLRVDDRQRLAR negative
P35689 340 LKSSPHEKVKPEREPEAAPPSPRTLLAIQAAMLGSSSEDEP negative
Q8WV44 303 HLEAVQKMKAKEERRVTELKSQMKSELAAVASEFGRLTRFL negative
Q6T4R5 110 AGEESTAGIPEAAPAAGEASSAAAAAAVLLMLDLCAVSNAA negative
Q5THJ4 595 QKEVGRVSQSFGLQTTSADRSDHYPAADPDGPVFEMLYERN negative
Q96GD3 424 AYHQKTVFSFLKQGHGGEVISAVFDREQHTLNLPAVNSITY negative
Q811B3 200 VKKHPLTEEGSYPHVVYRRQSIRAPETKEPICGLKDSLDNS negative
ENSP00000371221 146 LIDLAEEYKRMGVPNSHWQLSDANRDYKICETYPRELYVPR negative
Q8BG95 771 PDSENSETSTHATAAKEMDTSEKGEADLDDQSSNRLSVRER negative
Q8BX17 656 GHTAKITSLAWSPHHDGRLVSACYDGTAQVWDALREEPLFN negative
Q9QX47 160 KSHHDGNLESDSFLKFDSEPSAAALEHPVRAFGLSEASETA negative
Q924A2 156 ERERTPEDASALGVPPRPPTSTRSSSTDTASEHSADLEDEP negative
O43296 12 OOOOOOOOMAAAVLTDRAQVSVTFDDVAVTFTKEEWGQLDL negative
Q2M2I8 20 MKKFFDSRREQGGSGLGSGSSGGGGSTSGLGSGYIGRVFGI negative
Q99062 527 YQDTMGPSQHVYAYSQEMAPSHAPELHLKHIGKTWAQLEWV negative
Q9Y4G6 1455 CGLTEAAAQAAYLVGISDPNSQAGHQGLVDPIQFARANQAI negative
ENSP00000373617 5 OOOOOOOOOOOOOOOPSLSLSLRERAGGGGGGGGGAGMEDV negative
Q08345 122 QGRHAGGLGKEFSRSYRLRYSRDGRRWMGWKDRWGQEVISG negative
A2AG50 183 ELKKKCSWAGSPGPGGRDGESENTPPLPLTLATSTPPLDTG negative
Q9ES52 163 KDLPLATENPRAPEVTRLSLSETLFQRLQSMDTSGLPEEHL negative
Q13002 87 RTLLPNTTLTYDTQKINLYDSFEASKKACDQLSLGVAAIFG negative
Q12929 207 KGGKQKRRPDALRMISNADPSIPPPPRAPAPAPPGTVTQVD negative
Q8BYJ6 264 GDPGDEMGVLEVESPVSPDDSLPEKADGTVNSPRALPSLAS negative
Q9Y6N7 394 TGNPQPAIFWRREGSQNLLFSYQPPQSSSRFSVSQTGDLTI negative
Q6SPF0 43 SSAASPHYQEWILDTIDSLRSRKARPDLERICRMVRRRHGP negative
Q8NI27 852 HVQRVLQRLKLEKDNWLLAKSTKNETITKFLQLCIFPRCIF negative
ENSP00000373390 626 MEKSVCTPQNSTSALSFHDLSKRYYNTFHCNFTISCQSISQ negative
Q00653 187 EAEQRELEQEAKELKKVMDLSIVRLRFSAFLRASDGSFSLP negative
Q8WUQ7 335 GKGPGERREGVNASVSSDVQSVFKGKTYNQLQVIFQGIEGK negative
Q6VY07 83 AASSSSSSTSTSMAVAVASGSAPPGGPGPGRTPAPVQMNLY negative
P42685 346 HLTQQVDMAAQVASGMAYLESRNYIHRDLAARNVLVGEHNI negative
Q9R117 904 FHKRYLKKIRDLGEGHFGKVSLYCYDPTNDGTGEMVAVKAL negative
Q6PB44 206 ECLLEKSMLDNRKSFLVARISAQVVDYYKEACRALENPDTA negative
P35969 714 WFKNNHKIQQEPGIILGPGNSTLFIERVTEEDEGVYRCRAT negative
O75165 971 RATVPLQSNVIEAAPDMKRESEKEWYFGNADKERSGPYGFH negative
Q91VX2 718 LPSLTPAAAELSSSPLSQLSSSLSGHQNSMTSAHATRSTST negative
Q6P5G6 206 DSEEGQRYIQFYKLGDFPYVSILDPRTGQKLVEWHQLDVSS negative
O60293 136 VRMPSSSLSESSPRPSFWERSHLALDRFRFRGRPYRGGSRW negative
Q98T92 293 GRVPVQPATSPDTRTRKSDGSGSSSVVKRPFSSMRVPVLAT negative
Q96S82 210 LVLHSVAGSAPMPGTDSSSRSMPSSSYRDMPGGFLFEGLSD negative
Q8IUG5 133 SPDPEQMTSINGEKAQELGSSATPTKKTVPFKRGVRRGDVL negative
ENSP00000369887 70 RLKQAIEEEGGDPDNIELTVSTDTPNKKPTKGKGKKHEADE negative
Q80Z38 42 NRRRRPPNTLAAPRVLLRSNSDNNLNAGAPEWAVCSAATSH negative
Q9H330 29 APSLRSSPGPAPRVPRAVGPSGGGGETPRTAALALRFDKPI negative
P48193 446 KLRINRFPWPKVLKISYKRSSFFIKIRPGEQEHYESTIGFK negative
Q9ERU9 295 NDELSATFLETKGHFYMHVGSLLLKMGQQSDIQWRALSELA negative
Q924N4 31 SVRFMVTPTKIDDIPGLSDTSPDLSSRSSSRVRFSSRESVP negative
O15541 5 OOOOOOOOOOOOOOOMAEQLSPGKAVDQVCTFLFKKPGRKG negative
P51116 175 VHKEFKKALGANCIFLNITNSELFILSTTEAPVKRASLLGD negative
Q6P4S6 389 VQLINPENQIIEPDGAVNLDSDEGEEPSPEALVRYLSMRRH negative
P09601 141 GRTEPELLVAHAYTRYLGDLSGGQVLKKIAQKALDLPSSGE negative
Q61026 194 LLPKSMVNGGSWSGEPPRRTSHTFNCRMLVKPLPDSEEEGH negative
ENSMUSP00000091179 556 NVEAAKRLAKRLYHLDRFKRSDVAKHLGKNNEFSKLVAEEY negative
P34926 180 LTLQHLNRLGIQAEPLYRVVSNTIEPLTLFHKMGVGRLDMY negative
Q61165 362 YMAYLSAELFHLSGIMALIASGVVMRPYVEANISHKSHTTI negative
O95359 109 PEGSLLPSPPPSQEREHPSSSMPFAECPPEGCLASPAAAPE negative
Q9ER72 223 PATQLLKDVRDAMKPFSVKLSETTDPDKRQMLERIQNSVKL negative
O95359 961 PALGEKRPEGACGDGQSSRVSPPAADVLKDFSLAGNFSRKE negative
Q6WQJ1 531 SKEFVTAVVLGKDLVPRIGLSQLEGFRRQLLDVLQRSTKPK negative
Q9NU22 2135 RLLEKVEGTVRALLRDSLLISADDAEVVLRAWSHFLLTYKP negative
P35689 587 SRLSSDDETEGGQNPAPKACSTVHVPAEAMSNLENALPSNA negative
ENSP00000337265 222 TTNSMVESIKHCIVLLQIAKSTINPVDAIYQPSPLEPVIST negative
ENSMUSP00000017290 285 VCVEPCGTDAHASSLQPETSSLLLIEDRMNAEKAEFCNKSK negative
P05532 287 GDFNYERQETLTISSARVDDSGVFMCYANNTFGSANVTTTL negative
O15455 406 SNSFTSLRTLTNETFVSLAHSPLHILNLTKNKISKIESDAF negative
ENSMUSP00000011895 588 VEADDLLQKHGLLEGDIAAQSERVEALNAAALRFSQLQGYQ negative
P48730 197 RYASINTHLGIEQSRRDDLESLGYVLMYFNLGSLPWQGLKA negative
P19419 27 WQFLLQLLREQGNGHIISWTSRDGGEFKLVDAEEVARLWGL negative
Q99JX3 244 TPLKDGFTEVQLSSVSPPSLSPPGTTGVEQSLSGLSISSAP negative
Q61160 143 AKMDGIEEKYPRSLSERVRESLKVWKNAEKKNASVAGLVKA negative
O14980 689 QQATKNVDILKDPETVKQLGSILKTNVRACKAVGHPFVIQL negative
O35280 192 YVAPELLKRKEFHAEPVDVWSCGIVLTAMLAGELPWDQPSD negative
Q9UBB5 249 LNQNKGKPDLNTTLPIRQTASIFKQPVTKVTNHPSNKVKSD negative
Q08379 481 KELEGLAGQLQAQVQDNEGLSRLNREQEERLLELERAAELW negative
Q6BCL1 280 PKNNENFRKPSYPQATGCPKSPKQPMFYEFPQTPPRKPESC negative
ENSP00000309582 425 VVYITYSQLITLVNFMKSVMSGDQLREDRMALDNLLANLPP negative
P51116 547 EPPVDSEPGEPPPASARRRRSRRRRTDEDRTVMDGGLESDG negative
O14974 197 LRDARQWLNSGHINDVRHAKSGGTALHVAAAKGYTEVLKLL negative
P16150 102 ASTGSPLPEPTTYQEVSIKMSSVPQETPHATSHPAVPITAN negative
Q6Y7W8 284 DERGYRRVRSGSGSIDDDRDSLPEWCLEDAEEEMGTFDSSG negative
Q9P2D1 611 QQPQQKKKKKKNNHIVAEDPSKGFGKDDFPGGVDNQELNRN negative
Q61457 69 VKSEDSSQPWDDNSACVDPCSFIPTPNKEEDNELEYPRTAF negative
Q9H4Z2 597 TQHMKTHSTEKPHMCDKCGKSFKKRYTFKMHLLTHIQAVAN negative
O15014 7 OOOOOOOOOOOOOMSLSSGASGGKGVDANPVETYDSGDEWD negative
P11142 295 SSTQASIEIDSLYEGIDFYTSITRARFEELNADLFRGTLDP negative
P30999 3 OOOOOOOOOOOOOOOOOMDDSEVESTASILASVKEQEAQFE negative
P13591 18 OOMLQTKDLIWTLFFLGTAVSLQVDIVPSQGEISVGESKFF negative
ENSP00000265368 2796 QSILSEAEDHTRALHRLIAKSRELYEKTEDESFKDTAQEEL negative
Q9Y6Q9 111 DDDVQKADVSSTGQGVIDKDSLGPLLLQALDGFLFVVNRDG negative
Q8K327 253 SPESPVLATSPEPWGPSLSASPESRKPARTASPEPRKPSPA negative
Q9UHV7 788 SLIYDSDLAVSYTDLDNLFNSDEDELTPGSKRSANGSDDKA negative
Q92540 320 NLFQLHHLRDFSNETEQHTYSQDEQLCWTQLLALFMSFLGI negative
Q9H4H8 307 RILYAQSKPISPKLLSHFQSSNKFDHLTNRKPQSKELTLGN negative
Q86Z02 19 OMASQLQVFSPPSVSSSAFCSAKKLKIEPSGWDVSGQSSND negative
P52948 125 NNAFAQNKPTGFGNFGTSTSSGGLFGTTNTTSNPFGSTSGS negative
Q99K90 236 PYITTPSGTARQTQQHSGWVSQFNPMNPQQAYQPSQPGPWT negative
O60447 220 LIRRDIARTYPEHNFFKEKDSLGQEVLFNVMKAYSLVDREV negative
P51610 506 LKVTGPQATTGTPLVTMRPASQAGKAPVTVTSLPAGVRMVV negative
O75369 234 ITPEEIIHPDVDEHSVMTYLSQFPKAKLKPGAPLKPKLNPK negative
O75150 375 LQAELQGAVRTNERLKVALRSLPEEVVRETGEYRMLQAQFS negative
P80560 422 LEKSSREEIKKSEQPEEVLSSEEETAGVEHVRSRTYSKDLF negative
Q62736 16 OOOOMLSRSGSQGRRCLATLSQIAYQRNDDDEEEAARERRR negative
P48553 37 KPIVTCAGDQNLFTSVYPTLSQQLPREPMEWRRSYGRAPKM negative
P01833 212 LDIQGTGQLLFSVVINQLRLSDAGQYLCQAGDDSNSNKKNA negative
O14686 285 AGWQCPECKVCQACRKPGNDSKMLVCETCDKGYHTFCLKPP negative
Q9Y519 151 EYLGGESSIMSEIRGKPIESSCMYGTCCLWGKTYSIGFLRF negative
ENSMUSP00000039351 552 FMSEMFIKMYGLGTRPYFHSSFNCFDCGVIIGSIFEVIWAV negative
ENSMUSP00000080857 468 ALMLQDVKAVLTHSIQSAMHSIGGVQVLFPLFAQLDYKQYL negative
Q8R0W0 1115 DGRGHTSYAQLLEHCLQDKASGLHLLPLTEDAPNVPTDTQI negative
Q9QX47 571 ALELSGQPSVTGVPELSGLPSATRALELSGQSVATGALELP negative
Q9R016 359 PECVFLQTLKSSAEVIPTLQSQYALPEATETTRESNHGDAA negative
Q9UJX2 104 KAYFDVKEYDRAAHFLHGCNSKKAYFLYMYSRYLSGEKKKD negative
Q9QW30 933 DCLANPCQNGGSCVDKVNTFSCLCLPGFVGDKCQTDMNECL negative
Q5U3K5 419 QNVEDFVPEDGLDRSFLEDTSVPKDKKVGAKGPQQDSDSDD negative
P16546 500 NWMSKQEAFLLNEDLGDSLDSVEALLKKHEDFEKSLSAQEE negative
Q8K3X4 114 AQQQQQQQQQQQQQLNHVDGSTKPAVLAAPSGLERYGLSAA negative
O75175 67 LKKEIKKLQRLRDQIKTWVASNEIKDKRQLIDNRKLIETQM negative
Q7Z3T8 155 LVHATNSEEDIKKLLPDDFKSNADSLIGLDLSSVSDTPCVS negative
Q923T9 145 HIHQHDIVHRDLKPENLLLASKCKGAAVKLADFGLAIEVQG negative
ENSP00000262878 518 IVDVINMDYGMQEKNPIDHVSFYCKTAPNRAIRITKNQVSQ negative
O75153 113 DGNVLDHFSELRSVEGLQEGSVLRVVEEPYTVREARIHVRH negative
Q7Z3K3 67 PVSAPVPIAAHASVAGHLSTSTTVSSSGAQNSDSTKKTLVT negative
Q9H583 433 DSNKVSLLNEQFLPLIRLLESKYPRTLDVVLEEHLKEIADL negative
O60500 28 ASLLLLGLLTEGLAQLAIPASVPRGFWALPENLTVVEGASV negative
Q8TDJ6 668 HRFHLNDLACHSVLPLLLTSSHHNALLTPELDCQWDSDNKL negative
Q6P4S8 874 ILDQVKALNQSLRLGHLLCRSRNPDFLLHIIQRQASSQSMP negative
ENSMUSP00000011895 1486 AQTAALPLEQASKELVGERQSAVGERLVRLLEPLQERRRLL negative
Q5F1R6 256 EMRRQQKLKQAKLVEQYREQSWMTMANLEKELQEMEARYEK negative
Q9Y6I9 128 PELIDLYQKFGFKVFSFPAPSHVVTATFPYTTILSIWLATR negative
Q6P9K8 445 ESSPGDSPVKPPEGSSGAARSQPPAAHAGQVYGEQPPKKLE negative
P16283 85 YSERDFEFHRHTSHHTHHPLSARLPPPHKLRRPPPTSARHT negative
Q8VHJ9 1018 VESKRSDKTDFAEQLGAMNKSWQLLQGRVGEKIQMLEGLLE negative
O15439 313 SFSNLITNLRKKEISKILRSSCLRGMNLASFFSASKIIVFV negative
Q8NB46 816 WASYTGHEDCLELLLEHSPFSYLEGNPFTPLHCAVINNQDS negative
Q13017 108 KIHVIEQTEFIDDQTFLPHRSTNLQPYIKRAAASKLQSAEK negative
P53396 185 KKHLLVHAPEDKKEILASFISGLFNFYEDLYFTYLEINPLV negative
Q9JIR4 270 SSQDTATPGAPLHRNKGAEPSQQALGPEQKQASRSRSEPPR negative
ENSMUSP00000023741 335 EDSPASPPPEASRLSRPREDSPASPPPEDSLVSLPMEESPL negative
P56524 209 NLNHCISSDPRYWYGKTQHSSLDQSSPPQSGVSTSYNHPVL negative
Q9ERR1 28 FSSLKEETAYWKELSLKYKQSFQEARDELVEFQEGSRELEA negative
Q8NC51 24 LQEGFGCVVTNRFDQLFDDESDPFEVLKAAENKKKEAGGGG negative
Q96FQ6 74 NRKAADKLIQNLDANHDGRISFDEYWTLIGGITGPIAKLIH negative
Q8CIN4 41 IFSTGGKDPLSANHSLKPLPSVPEEKKPRNKIISIFSGTEK negative
Q15139 72 LQIGLSREPVLLLQDSSGDYSLAHVREMACSIVDQKFPECG negative
O08550 1566 AQWRQQESETPESGQPPGDPSAAFQSKDPAAFSHLDDPRQC negative
Q9JKF6 208 LKGEAEYQEIRNPNGTVTVISRYRLVPSREAHRQSLACIVN negative
ENSMUSP00000023741 665 GVSTDVSPARDEGSLRLCTDSLPETDDSLLCDTGTATSGGK negative
Q5UAK0 218 YFDTNSEIEEESEEDEDYIPSEDWKKEIMVGSMFQAEIPVG negative
O60486 766 SLSYIALPHCSLIFPATTWISGGQNITMMGRNFDVIDNLII negative
P13681 29 SIIDRLLEVRGSRPGRQVQLSEDEIRFLCNKAREIFISQPI negative
ENSP00000337265 356 KRLIDSSGSASVLTHSSSGNSLKRPDTTESLNSSLSNGTSD negative
Q9UIF9 139 SGGQYPLNGILGGSRQPSSPSHNTNLRAGSQKFWANGTQSP negative
ENSP00000353849 178 SLLRLPVSRETKSFENVSVESVDSSSEKGNFSPLELDNVLL negative
Q12929 186 QCDEVKANLISEDIESAISDSKGGKQKRRPDALRMISNADP negative
O60244 459 VPILEPCGNSECLHIFVDLHSGMFQLMLYGLDQATLDDMEK negative
Q8BWS5 18 OOMGTVPDPLRVTKASIVAASGKEESRGESQSVSPQPAQPD negative
Q9P2K8 212 KEMAKQERLEIASLSNQDHTSKKDPGGHRTAAILHGGSPDF negative
Q924A2 535 RGYCSRHLSMRTKEMEGLADSGPGGTGRPAGVAAREGSTEF negative
P58107 413 LRCGCLDEDTQRQLSQAGSFSDGTHGGLRYEQLLALCVTDP negative
ENSMUSP00000071081 1312 QKATNIEHHPGELEDFQAKNSQALTCLENCWKKLRSLPWAD negative
Q5SXY1 15 OOOOOMRSAAKPWSPVAKAGSHGPDRTRPLPGTPSGMKSSK negative
P31260 188 AELAPFPRGPPPDGCALGTSSGVPVPGYFRLSQAYGTAKGY negative
Q3KR37 395 YVNEVFNFSVDKLYDLLFTNSPFQRDFMEQRRFSDIIFHPW negative
Q6DFV3 910 KHVSSLKGIKITDSQKSSEDSGSRKGSSSEVFSDAAREGWL negative
P53349 956 EQPKPAVQTKGRPHSQCLNSSPLSHAQLMFPAPSAPCSSAP negative
Q80TE0 448 VLSQIVGRAQAGEFGDRLVGSVLRLLLDAGFLFLLRFSLDD negative
Q6UB98 594 SLQPDLVRYDNTESEFLPESSSVKSCKHKEKSKHQKDFHLE negative
Q9NSU2 142 SLCVAPGKACSPAASEITGLSTAVLAAHGRQCFDDNLANLL negative
Q08369 34 PGAYEAGGPGAFMHSAGAASSPVYVPTPRVPSSVLGLSYLQ negative
Q8K2F0 208 VSQTPVIAATPVPTITANVTSVPVPPPAAPPPPATPIVPVV negative
Q96GD3 531 SASNPTNLVSTSQRHRPLLSSCGLPPSTASAVRRLCSRGVL negative
O14686 737 PEPVPPMILPPSPGSPVGPASPILMEPLPPQCSPLLQHSLV negative
O15455 406 SNSFTSLRTLTNETFVSLAHSPLHILNLTKNKISKIESDAF negative
Q99523 741 KCQGGVNPVREVKDLKKKCTSNFLSPEKQNSKSNSVPIILA negative
Q8TF74 174 SLPDLSRPNTTSSTGMKHSSSAPPPPPPGRRANAPPTPLPM negative
P16871 392 NVSACDAPILSSSRSLDCRESGKNGPHVYQDLLLSLGTTNS negative
Q9ERU9 1059 DGDFTFSSPQVVAQPPSTAYSNSESLLGLLTSDKPLQGDGY negative
Q62433 273 PALLVVGDNSPAVDAVVECNSKLDPTKTTLLKMADCGGLPQ negative
Q8TCU4 2619 PCAFRSAGPSEMTRGRQNPSSCRAKHVNLSASLDQNNSHFK negative
O75164 163 HVDEWNIGRLRTILDLVEKESGITIEGVNTPYLYFGMWKTS negative
Q5VSL9 274 PLYNNEPFAIMLFGMVTKFCSGHAPHFPMKKVLLLLWKTVL negative
Q99JX3 188 DTDNCREVIITPNSAWGGEGSLGCGIGYGYLHRIPTRPFEE negative
Q6P5H2 1140 CLGRRKSVDTQEPLWSTEVTSETIEPLEDETQEPLGCVDEN negative
P11345 232 TMRRMRESVSRMPASSQHRYSTPHAFTFNTSSPSSEGSLSQ negative
Q6ULP2 331 VEKQGLPTLQQDEFLQSGVQSKAWSLVDSADNSEAIRREQC negative
ENSP00000353508 1105 QEADAFMGVESGHMKEGTKVSETEVKEKVAKPDLVHQEAVD negative
Q8WU17 556 GSRLQEINDVCAICYHEFTTSARITPCNHYFHALCLRKWLY negative
Q8TCU4 3413 EKESLQKDTADSSAAAAAEHSAQVGDPEMKNLPDTKAITQK negative
ENSP00000343042 225 KRKKALDLHLDFIVGQTEKYSDLLSQSLNQPLTSSKAGSSP negative
Q923M0 167 GHLHLVELLISRGADLLAVNSDGNMPYDLCEDAQTLDCLET negative
Q08493 595 RESGLDISPMCDKHTASVEKSQVGFIDYIAHPLWETWADLV negative
O88939 21 AGGVDGPIGIPFPDHSSDILSGLNEQRTQGLLCDVVILVEG negative
ENSMUSP00000060549 273 SDLSWTLDEEDYEEKPLLHVSMEETPDARQRDLIPGRRPEF negative
P34926 918 LEEDKGFKSPPCEDFSVTGESEKKGETVGRGLSGEKAVGKE negative
P16638 6 OOOOOOOOOOOOOOMSAKAISEQTGKELLYKYICTTSAIQN negative
P26955 79 LINMTLYHQLEKKQPVSCELSEKLMWSECPSSHRCVPRRCV negative
P26432 591 STPRPSTVEASVSYLLRESASAVCLDMQSLEQRRRSVRDAE negative
Q9R0A5 240 PALYSCKLQGLVKQMLKRNPSHRPSATTLLCRGSLAPLVPK negative
P10645 67 SPMPVSQECFETLRGDERILSILRHQNLLKELQDLALQGAK negative
Q08943 335 RVMKALVNRKITVPGNFQGHSGAQCITCSYKASSGLLYPLE negative
Q9UIF9 410 TIQLHPATSPAVSPTTSPAVSLVVSPAASPEISPEVCPAAS negative
Q9UJX5 284 INLSLTCMCEAWEEILMQMDSCLTKFVQGKDTTTSVQDEFM negative
O09127 486 GIILEYEIKYYEKDKEMQSYSTLKAVTTRATVSGLKPGTRY negative
P51116 191 NITNSELFILSTTEAPVKRASLLGDMHFRSLRTKLLLMSRN negative
Q13098 418 SHSKILYARDVDQRSTTFEKSLLMGKEFQRRAKAMMLRAAV negative
ENSMUSP00000024987 88 KLSPGWLELSPGGQLERLWESFFLDGPPDQAFLVLMEAIES negative
Q8TD16 342 EGLAPPSPSLVSDLLSELNISEIQKLKQQLMQMEREKAGLL negative
Q8IX01 71 EMYDDVHSDGRYSLSGSVAHSRDAGREGLRSDVFPGPSFRS negative
Q8TEU7 1348 LKPSLIKCLAVSSSVSNEEISQEHIIIEAADSGRGSWTSCS negative
Q9P2D0 268 CVYTFGLNIFHQLGIIPPPSSCNVPRQIQAKYLKGRTIIGV negative
Q9Z1B3 34 PVCVSDSLKKGTKLVKWDDDSTIVTPTILRTDPQGFFFYWT negative
Q80YE7 33 DTGEELGSGQFAVVKKCREKSTGLQYAAKFIKKRRTKSSRR negative
P34926 459 KKDAKKDEKRKDTKPEVKKLSKPDLKPFTPEVRKTLYKAKA negative
Q5VZ89 157 DALILSQPVSTPLPLSGANFSTLLMNLGPENCATLLLFVLL negative
ENSP00000356562 7 OOOOOOOOOOOOOMKFAEHLSAHITPEWRKQYIQYEAFKDM negative
Q9R1Z8 178 DSKRQDKRWVKYEGIGPVDESGMPIAPRSSVDSPRDWYRRM negative
P58681 974 VFVMTQKYAKTESFKMAFYLSHQRLLDEKVDVIILIFLEKP negative
Q92504 145 KQDLDAVTLWAYALGATVLISAAPFFVLFLIPVESNSPRHR negative
ENSP00000343042 870 YDDFMAQTTTKETLATGHFMSVINILMQLRKVCNHPNLFDP negative
P08775 529 ETRAEIQELAMVPRMIVTPQSNRPVMGIVQDTLTAVRKFTK negative
Q8TE77 36 TPVGPWDQAVQRRSRLQRRQSFAVLRGAVLGLQDGGDNDDA negative
Q9JIC3 538 PLDKPLGTSPSSPKCSPSQPSKKVMKQMDIGVFFGLPPKRQ negative
Q99KX1 165 GLEQMSIGHHIRDRAHILQRSRNHRTGDQEERQDYINLDES negative
O43566 39 SDGELSSTTGPQGQGEGRGSSLSIHSLPSGPSSPFPTEEQP negative
Q96D71 422 PIRMTPSKIHMQEMELKRTGSDHTNPTSPLLVKPSDLLEEN negative
Q8NAF0 292 SICLKAFARPWSLSRHRLVHSTDRPFVCPDCGLAFRLASYL negative
Q03351 235 HVNLTVREGDNAVITCNGSGSPLPDVDWIVTGLQSINTHQT negative
Q14687 428 LPVAELHGLRGHATEERGKPSEQLTPTRAEKLKDAGLQAPK negative
P52799 6 OOOOOOOOOOOOOOMAVRRDSVWKYCWGVLMVLCRTAISKS negative
P48193 93 RTSESRGLSRLLSSFLKRPKSQVSEEEGREVESEKEKGEGG negative
ENSP00000374171 572 KFLIQCDWTMAGQQQGVFKKSHAIQQALIAAASMGYTEIVS negative
Q14738 355 LSVYHPQLAYCVVQFLEKESSLTEPVIVGLLKFWPKTHSPK negative
Q91VX2 670 RSQHTVDTTSSVPAPKKTDPSALPSVSTLPGPASCTALLPS negative
Q9R1Y5 105 GRSPAAHSPRVAARWRHGRGSVCRFGPLQIRVCGKRGGAET negative
ENSP00000343042 507 DEEDEHSEEEETSGSSASEESESEESEDAQSQSQADEEEED negative
Q6P2E9 177 MVRVISVSTSERTLLKGFTGSVADLAFAHLNSPQLACLDEA negative
Q9JID9 540 NTAAPVPACWTEPAGQHYFSSLATATCPPASPSNGAGASSS negative
Q9Z131 251 VDDLQAKLALAKGEYKAALKSLERISDEIHERRRSNAMGPR negative
O14686 2507 PGSFPSDDRLSRPPPPATPSSMDVNSRQLVGGSQAFYQRAP negative
Q5T5X7 405 IASDHVVDTQDLTEFLDEASSPGEFAVFLLHRLFPELFDHR negative
ENSMUSP00000066306 447 GVANVAEDVLVDTPIALVQVSDRDQGENGVVTCTVVGDVPF negative
P11277 264 LGIIPLLDPEDVFTENPDEKSIITYVVAFYHYFSKMKVLAV negative
Q5TCZ1 229 EEQGWVPATYLEAQNGTRDDSDINTSKTGEVSKRRKAHLRR negative
Q9EQQ9 137 QLMTLISAAREYEIEFIYAISPGLDITFSNPKEVSTLKRKL negative
O08550 1831 HSPTPSSDTDSLIPGDPVHHSPIQNLDPPLRTDSSNGPPPT negative
P34926 366 EARSELAKELAKTEKKAKEPSEKPPEKPSKSERVRGESSEA negative
Q14524 19 OMANFLLPRGTSSFRRFTRESLAAIEKRMAEKQARGSTTLQ negative
P16591 256 TEEIVNVHKEIQMSVEQIDPSTEYNNFIDVHRTTAAKEQEI negative
Q86XP3 50 LPQQSHSAFGATSSSSGFGKSAPPQLPSFYKIGSKRANFDE negative
O75122 369 RVSAGSSKASSLPGSLQRSRSDIDVNAAAGAKAHHAAGQSV negative
ENSP00000374171 839 RGPATWAMATSKPDIMIILLSKLMEEGDMFYKKGKVKEAAQ negative
O60266 544 SPALIETKEPNGSAHSSGSTSEKPEEQDAQADNPSFPNPRR negative
ENSP00000056217 425 SMPALIAPEDSPHCDLFPGASYLMTQIPGTQTESRAEELSP negative
Q15365 93 MIIDKLEEDINSSMTNSTAASRPPVTLRLVVPATQCGSLIG negative
Q9H4Z2 293 AAAAAAGKKGRLRKWSTSTKSQEEEGPEEEDDDDIVDAGAI negative
Q86XL3 591 ELGYPWVEYWEFLGCFVDLSSQEGLQRLEEYLTQQEIGKKA negative
Q8VBZ3 193 GFHPDPRQKALYRRLATVHMSRMINKYKRRRFQKTKNLLTG negative
Q5T4S7 1935 HEKGKITVLQLSALLKQADSSKRKLTLTRLASAPVPFTVLS negative
Q61165 49 LPVLRSHGLQHSPTASTIRGSEPPRERSIGDVTTAPSEPLH negative
Q9Y4G6 1102 GETLEKCAQDLGSTSKAVGSSMAQLLTCAAQGNEHYTGVAA negative
Q7Z422 15 OOOOOMEDEEVAESWEEAADSGEIDRRLEKKLKITQKESRK negative
Q9ER74 19 OMSRRKQAKPQHFQSDPEVASLPRRDGDTEKGQPSRPTKSK negative
O35099 273 GPICLPLVDRFVQLLKVAQASSSQYFRESILSDIRKARNLY negative
Q14690 613 VVVLNCEPSKERMLLSFKLSSDPEPKKEPAGHSQKKGKAIN negative
ENSP00000293233 1 OOOOOOOOOOOOOOOOOOOMSYGRPPPDVEGMTSLKVDNLT negative
Q8R0W0 846 LSVKYGRFRGQRVSAWELVNSEYFTEDRRRQLLQRYRQRKI negative
P34926 526 AQKGAAPPAAVSGHRELALSSPEDLTQDFEELKREERGLLA negative
P51116 479 REEPNRAGPGDRDPPTRGEESRRRPTGGRGRGPPPAPRPTS negative
Q9H4I2 136 LAKTPEGLSLHNATCHSGEASFVWNVAKPDNHVVVEQSIPE negative
Q08050 227 ENCHLEQRQVKVEEPSRPSASWQNSVSERPPYSYMAMIQFA negative
Q07954 3402 TGICTNPAFICDGDNDCQDNSDEANCDIHVCLPSQFKCTNT negative
ENSP00000356607 162 VVSGLQSAPIFRLTKTWALLSRKDKTTFEKLEYVMSKEDNY negative
Q5UIP0 615 CGVSDERFFLSLESLVGCVLSGPTSPLAFSDSVLNVINQNA negative
A1L390 345 TLLITKKRGDHFVYKGNIPCSSLMLIESTRDSLCFTVTHYK negative
P05106 410 ELSLSFNATCLNNEVIPGLKSCMGLKIGDTVSFSIEAKVRG negative
ENSP00000265368 3313 DWMTDAIHMLDSYCHPTSDKSVLDSRTLKLEALLSVKQEKE negative
Q61315 767 PSLHVRKQKALEAELDAQHLSETFDNIDNLSPKASHRSKQR negative
Q6ULP2 82 NHFMPIHEFSENVDSLTSFKSIKNGNDKDITAELSAPVKGQ negative
Q14687 149 KTVNGVWRSESRQDAGSRSSSGGRERLIVEPPLPQEKAGGP negative
P16109 474 NEARVNCSHPFGAFRYQSVCSFTCNEGLLLVGASVLQCLAT negative
P22646 72 EKNGQELPQKHDKHLVLQDFSEVEDSGYYVCYTPASNKNTY negative
Q9UJX2 54 GLTRERGLLHSSKWSAELAFSLPALPLAELQPPPPITEEDA negative
ENSMUSP00000091179 517 RDRCFAEGKTTGVDAGSEMGSTDILEKETTESLSNGTNSNV negative
Q03137 305 TDASCAKCPPHSYSVWEGATSCTCDRGFFRADNDAASMPCT negative
ENSP00000265368 967 EGLEEKGDPEELLRRHTEFFSQLDQRVLNAFLKACDELTDI negative
P16144 101 SSFQITEETQIDTTLRRSQMSPQGLRVRLRPGEERHFELEV negative
Q69ZK9 173 PLTKKRDEATLNPPDTDIRDSGKKPVMLFLHGGSYMEGTGN negative
Q08289 125 QLEKAKTKPVAFAVRTNVSYSAAHEDDVPVPGMAISFEAKD negative
P13612 336 CAVDLNADGFSDLLVGAPMQSTIREEGRVFVYINSGSGAVM negative
P52746 203 LHFPDPSLQCPNCQKFFTSKSKLKTHLLRELGEKAHHCPLC negative
O14981 181 GMSTEELFNDEDLDYTPTSASFVNKQPTLQAAELIDSEFRA negative
Q924Z4 36 PVNLTWADLEDKDGRVYAKASDLYITLPLALLFLVIRYFFE negative
O15550 638 HNRTNLTSSAKEPWKNQLSNSTQGLHKGQSSHSAGPNGERP negative
Q8R0W0 796 DPNTHENLTYLQLLERCVHDSETGLHLLPLSSTRPQLVDSS negative
O43303 495 GLVTVEGQLTSDERGAHIMNSTCAAMPKLHEPYASSQCIAS negative
Q12965 682 NMDSDQFQLGRSKVFIKAPESLFLLEEMRERKYDGYARVIQ negative
Q9JIR4 546 PPKPHRPKRGGKRRQMSVSSSEEEGVSTPEYTSCEDVELES negative
P36871 200 FKPFTVEIVDSVEAYATMLRSIFDFSALKELLSGPNRLKIR negative
O88705 88 AVEIEQERVKSAGAWIIHPYSDFRFYWDLIMLLLMVGNLIV negative
Q9Y5B0 337 KKYVYFQGTGDMNAPPGSRESQTRKKVNHSRGTEVSEPSPP negative
P35438 604 PFGRFKVNSEEEEEDALTLSSAMWFSWGVLLNSGIGEGAPR negative
ENSP00000262878 213 RDVLCVQIAGLCHDLGHGPFSHMFDGRFIPLARPEVKWTHE negative
Q14586 172 LSSCAKSYNFDQYRKVFTHSSLLNQQEEIDIWGKHHIYDKT negative
ENSP00000296859 293 FMHQLPAFANMTMSVRRELCSVMIFEVVEQAGAIILEDGQE negative
Q6P995 546 SHIPEQLMHIYSQPIAILQTSDLFSTPEQLHTAKSATLPRK negative
ENSP00000353402 110 EGYYEEAVPLSPGKAPEYITSNYDSDAMSSSYESYDEEEED negative
Q9Y4G6 1389 RELETVKGMLDNPNEPVSDLSYFDCIESVMENSKVLGESMA negative
Q07954 3847 CLRFGTCSQLCNNTKGGHLCSCARNFMKTHNTCKAEGSEYQ negative
ENSP00000373617 261 VRPPIVKQLILPGNSGNLKSSDRNPPLSPQSSIDSELSASE negative
Q9WTQ5 243 KQEGTLKQAQSSTEIPLQAESGQGTEEEAAKDGEENREKEP negative
ENSP00000346167 29 PEREMKDFQFRALKKVRIFDSPEELPKERSSLLAVSNKYGL negative
Q8TE77 541 PKEEPGPRPRINLRGVMRSISLLEPSLELESTSETSDMPEV negative
Q29RF7 1017 PEYVVPYMIHLLAHDPDFTRSQDVDQLRDIKECLWFMLEVL negative
P97324 83 ETFIVGYARSQLTVDDIQKQSEPFFKATPEERPKLEEFFTR negative
Q5DU25 382 SASESRMSRRIILSNMRMQFSFEEYEKAQNPAYFEGKPASL negative
P16885 78 DKIEGFLDIMEIKEIRPGKNSKDFERAKAVRQKEDCCFTIL negative
P18688 373 ALEAVLIKGKNGVPLLPELYSVPPDKVDEEYQNPHTVDRVP negative
O43521 34 EGRQLQPAERPPQLRPGAPTSLQTEPQGNPEGNHGGEGDSC negative
Q14674 802 YQLVAKPMQALEVLLLLRIVSERLKDHSKAAGSSCHITQLL negative
Q99JG2 110 KDGATPGNGQELRVNLTGTPSQRLQIQNPLYPVTESSYSAY negative
ENSMUSP00000066306 191 FGRNGIERYELLQEPGGGGGSGEGRRLGPADSAPYPGGGGN negative
Q5T5P2 301 RMQRELVYARGDGPGAPRPGSTAHPPHAIPNSPPSTPVPHS negative
O35136 121 TQEATVVLEIYQKLTFREVVSPQEFKQGEDAEVVCRVSSSP negative
Q5TAQ9 48 AEEGRETSSGIEVEASDLSLSLTGDDGGPNRTSTESRGTDT negative
Q5T1M5 155 PNNYSTFYDDQRQNWSIMFESEKAAVEFNKQVCIAKCNSTS negative
Q99523 11 OOOOOOOOOMERPWGAADGLSRWPHGLGLLLLLQLLPPSTL negative
P49025 420 CQLSPSGFSGEELPFVGFSYSKALGYLGRSESVVSSLDSPA negative
Q7Z6Z7 453 RVVDLITNLDMAAFQSHSGLSIFIYRLEHEVDLCRKECPFV negative
P48357 291 KYSENSTTVIREADKIVSATSLLVDSILPGSSYEVQVRGKR negative
O14980 943 QHIFSVVTDTSHTAGLTMHASILAYMFNLVEEGKISTSLNP negative
O75122 358 WSTANPSTVAGRVSAGSSKASSLPGSLQRSRSDIDVNAAAG negative
Q61070 86 LAQRRPQSVERKQESEPRIVSRIFQCCAWNGGVFWFSLLLF negative
P35969 90 DKRLSITPPSACGRDNRQFCSTLTLDTAQANHTGLYTCRYL negative
Q8R0W0 3159 QTLRATTMQVHRGQFRDQQVSVWKVLFSSYLSETRREELLA negative
Q61315 373 LIQLLHGNDKDSVLLGNSRGSKEARARASAALHNIIHSQPD negative
O15451 460 ALKLRSPRGSPDGSLQTGKPSAPKKLKLDVGEAMAPPSHLL negative
ENSP00000264904 197 ADSREVIRNDGVLLLQALTRSNGAIQKIVAFENAFERLLDI negative
Q6Y5E2 397 RYNILEDVAVCMDLDTRTTSSLWKDKAAVEINLAVLHSYQL negative
Q9EPW9 242 LQLSNIKLNDENCQRLMTFLSELTRGPTLLNVTLQHIETTW negative
Q8BYH8 242 QTLPVQFSPTANPPAHFLKCSSHQEGNYNRPSPSMTSCSVS negative
Q8K212 239 MQHPNEGALVLGLHSNVKDVSVPVAEIKIYSLSSQPIDHEG negative
Q8IWJ2 326 LAGLNKQFCYTVEQHNREVQSLKEQHQKEISELNETFLSDS negative
ENSMUSP00000023741 2890 LAQRLSGGSGSDLQNHVAPGSGQERNAGDPAQPRPNPPTFA negative
P50570 550 ISLMKGGSKEYWFVLTAESLSWYKDEEEKEKKYMLPLDNLK negative
P27641 348 EQMKYKSEGKCFSVLGFCKSSQVHRRFFMGHQVLKVFAAKD negative
Q96EI5 81 KGKPESEGEAKEGKSEREGESEMEGGSEREGKPEIEGKPES negative
Q08122 40 VAESCDRIKDEFQFLQAQYHSLKVEYDKLANEKTEMQRHYV negative
O35218 321 PFQFRHLSLCHGLSDLARVPSPKVVLASQPDLECGFSRDLF negative
Q9Y6Q9 261 LQSCMICVARRITTGERTFPSNPESFITRHDLSGKVVNIDT negative
Q9R1V6 436 VEEYHDFLNSGGGACLFNKPSKLLDPPECGNGFIETGEECD negative
ENSP00000263650 668 LEEQTELESERLWQHVTRAISKGDQHRATQEKFALEEAQRQ negative
P19419 307 AVVMDTAGQAGGHAASSPEISQPQKGRKPRDLELPLSPSLL negative
ENSP00000264229 293 GEGQEPPLEAERAPREEQQRSLEAPGWEDAERREREERERL negative
P02316 46 KPAPAKVETKPKKAAGKDKSSDKKVQTKGKRGAKGKQAEVA negative
Q8IWR0 339 PFSASLLGTLPIGARYAPPPSFSEFYPPLTSSLEDFCSSLN negative
O43665 19 OMQSELCFADIHDSDGSSSSSHQSLKSTAKWAASLENLLED negative
ENSP00000193322 302 VPVIAVSVFILFLPVVFYLSSFLHSEQKKRKLILPKRLKSS negative
O14686 2582 PSTPGPELGRQALGSPLAGISTRLPGPGEPVPGPAGPAQFI negative
ENSP00000261887 175 ALIEMGVRTGLSLLFALLRQSWMMPVSGPGLSLCNDVIHTA negative
O95359 1981 VKAPPAPPPPPPEVIPEPEVSTQPPPEEPGCGSETVPVPDG negative
P63141 370 ADERDSQFPSIPDAFWWAVVSMTTVGYGDMVPTTIGGKIVG negative
P16885 54 KSTPERRTVQVIMETRQVAWSKTADKIEGFLDIMEIKEIRP negative
P42685 92 DTLHEGWWFARHLEKRRDGSSQQLQGYIPSNYVAEDRSLQA negative
P16546 943 SAEALLKKHEALMSDLSAYGSSIQALREQAQSCRQQVAPMD negative
ENSP00000261887 1340 SRDRWISENQDSADVDPQEHSFTRTIDEEAEMEEQAERDRE negative
Q8BYJ6 65 LDRRTTLPMLPWLMAEIRRRSQKPDAGGCGAPAAREVILVL negative
Q7Z6Z7 702 KLLEEICNLGRDPKYICQKPSIQKADGTATAPPPRSNHAAE negative
P50516 303 MSEVLRDFPELTMEVDGKVESIMKRTALVANTSNMPVAARE negative
Q8TBE7 146 DRSKVPSLELIFIRSVFQVLSVLVVCYYQEAPFGPSGYRLR negative
Q6P1X5 730 STWTGPPAMKSLFTRMFCCKSCPNIVKTNNFMSFQSYFLQK negative
Q8C008 276 FGYRLPPPEGAQMGLCAECGSMVPMNTPICVVCEAPLAPQL negative
Q6PCL9 130 ADIDALCVAPRHVERSDFFQSFFEKLKHQDGIRNLRAVEDA negative
P13864 90 EELSEEGYLAKVKSLLNKDLSLENGTHTLTQKANGCPANGS negative
Q86XI2 695 SFMPASAVPPFSCGVISTLRSREEGAVDKSYCTLLDCLCSW negative
O60293 14 OOOOOOMATADTPAPASSGLSPKEEGELEDGEISDDDNNSQ negative
Q8IVG5 522 DLKSETYKPLEPHLWQRERASEVRKLILFLTDENIMTRGKF negative
Q8BGE6 22 AATLTYDTLRFAEFEDFPETSEPVWILGRKYSIFTEKDEIL negative
Q6P9B9 50 LSQEIKAFLTGVDPILGHQLSAREHARCGLLLLRSLPPARA negative
Q08289 8 OOOOOOOOOOOOMVQRDMSKSPPTAAAAVAQEIQMELLENV negative
Q9P2R6 486 ASTPVNTPSRPPSSEFLDLSSASEDDFDSEDSEQELKGYAC negative
Q15417 214 TDKPFDQTTISLQMGTNKGASQAGMLAPGTRRDIYDQKLTL negative
P48553 360 ELKLLEVSVPPGALDCWVFLSCLEVLQRIEGCCDRAQIDSN negative
O35082 286 YLVAHNLLLAHAKVWHLYNTSFRPTQGGRVSIALSSHWINP negative
Q58A65 184 EMIHNYMEHLERTKLHQLSGSDQLEATAHSRIRKERPISLG negative
P51003 265 GVSWAMLVARTCQLYPNAIASTLVHKFFLVFSKWEWPNPVL negative
Q15170 71 SSCLSSCLRCSSRRTPSAGLSRKDLFEGRPPMEQPPCGVGK negative
Q8NAJ6 1 OOOOOOOOOOOOOOOOOOOMSTLFWDITRPPYLAFAVGVQC negative
Q8IX15 192 SHQKLKESLMTPGSGAFPYQSDFWQHLQSSGLSKEQAGRGP negative
O43295 398 TLDATMQTLQDMLTVEDFDVSDAFQHSRSTESVKSAASETY negative
Q8WUX9 119 RRGELQRESDFMASVDSSWISWGVGVFLLKPLKWTLSNMLG negative
Q9P2N5 267 HSENTTESWSNYYNNHSSSNSFGRNLPPKRRCRDYDERGFC negative
ENSP00000356562 73 FEEKFFQTCEKELAKINTFYSEKLAEAQRRFATLQNELQSS negative
O60287 1284 AGVSSAVIPVLRKTLWRQLQSRLLSTDSPPASGLYQEILAQ negative
O15451 435 GMLQGGASGEALLTHLLSDISPPADALKLRSPRGSPDGSLQ negative
O95232 147 KIQVLTDKIDVLLQQIEELGSEGKVEEAQGMMKLVEQLKEE negative
Q03017 212 ASTANANPSGSGATSSAPPSSINIMNAWEQFYQQNDDGDTP negative
Q9P2R7 34 TLRNHRPRTAQRAAAQVLGSSGLFNNHGLQVQQQQQRNLSL negative
Q5U317 321 PGAPPTHLPPPPFLPPPPTVSTAPPLIPPPGFPPPPGAPPP negative
Q62245 880 VFQELNNFNGVLEVVSAMNSSPVYRLDHTFEQIPSRQKKIL negative
P30957 1221 IPVCSLGVAQVGRMNFGKDVSTLKYFTICGLQEGYEPFAVN negative
O43310 90 SSCSFSRGRAPPQQNGSKDNSLDMLGTDIWAANTFDSFSGA negative
Q9R1C7 898 SDSPESDTEREKDKKEKDRDSEKDRSRQRSESKHKSPKKKT negative
P51116 403 QLRQIGLGFRPPGSGRGSGGSDKAGYSTDESSSSSLHATRT negative
Q924H7 242 QTSRHNDKDYRLPRAETHSSSTPVQHPIKPVVHPTATPSTV negative
Q80ZF8 412 NIALCPVDGQWQEWSSWSHCSVTCSNGTQQRSRQCTAAAHG negative
Q6P5H2 1194 LRSLGKWNPETVESPGGVEDSQQCLEVEEGPEREQHQESLR negative
O60244 267 LKLEILVEDKETGDGRALVHSMQISFIHQLVQSRLFADEKP negative
Q9H3N1 67 MIEFYAPWCPACQNLQPEWESFAEWGEDLEVNIAKVDVTEQ negative
Q8K207 4 OOOOOOOOOOOOOOOOMGCASAKHVATVQNEEEAQRGKSYQ negative
O88705 433 INFTCRGLVAHMPLFAHADPSFVTAVLTKLRFEVFQPGDLV negative
Q9UHI6 116 RCGLDLIVQAKSGTGKTCVFSTIALDSLVLENLSTQILILA negative
O35082 129 VAPSGAPSPPLSSTGDVASDSYNNVYRDTEGLRELGVTHYR negative
O75175 213 SILVDAIRKIKDDVEYYVDSSQDPDFEENEFLYDDLDLEDI negative
ENSP00000309582 661 TDDRDISETVSETWSTDVLGSDFDPNIDEDRLQEIAGAAAE negative
Q8C0J2 79 KHDMPNRHEISPGHDGAWNDSQLQEMAQLRIKHQEELTELH negative
Q3UTZ3 145 GQGPATSGGATTLPVEEPIVSTDEVIFPLTVSLDRLPPGTP negative
Q8R1A4 578 TYRNLLYIYPQSLNFANRQGSARNITVKVQFMYGEDPSNAM negative
ENSP00000263935 422 GSGSKYLKDFQNNKHRYLLASENQRPGHFSTASMGSLTSSP negative
Q6PD74 117 WLPLAKAWLPEVMILVCDRVSEDGINRQKAQEWCIKHGFEL negative
P50570 260 DIEGKKDIRAALAAERKFFLSHPAYRHMADRMGTPHLQKTL negative
ENSMUSP00000039351 431 DVEQRHPFDGNSLRRATLKKSKTDLLNPEEAEDQLADIASV negative
Q13127 409 NCPVCDYAASKKCNLQYHFKSKHPTCPNKTMDVSKVKLKKT negative
ENSP00000347555 93 QLLDIQASQLRRMESSINHISQTVDIHKEKVARREIGILTT negative
Q7Z4H7 518 IPEFEVENSPLSDVAKNTESSAFGGSLPAKKSDPFQKEQDH negative
ENSMUSP00000039351 582 IGSIFEVIWAVIKPGTSFGISVLRALRLLRIFKVTKYWASL negative
O88871 844 IKQNHYQELNDILSLGNFTESTDGGKAILKNHLDQNPQLQW negative
Q9Y4G6 391 DFGEYQESYYSVQTTEGEQISQLIAGYIDIILKKKQSKDRF negative
Q03555 212 HDELEDLPSPPPPLSPPPTTSPHKQTEDKGVQCEEEEEEKK negative
P58281 186 PDLDKITESLSLLKDFFTAGSPGETAFRATDHGSESDKHYR negative
Q9EPW9 325 SLMIEHVKNQVFLFSKEALYSVFAEMNIKMLSISDTPFIHM negative
P42694 177 LDEGSCNGWHFRPPPRGITSSEEYTLCKRFLEQGICRYGAQ negative
ENSP00000371882 24 WKLGPDVKVEGKGECYCKQHSARTPLTREHLRIGLKKMPEE negative
Q8IWT6 67 TQDKMICLPCKWVTKDSCNDSFRGWAAPGPEPTYPNSTILP negative
P57081 153 PHGCGRLELGHLSMLLDVAVSPDDRFILTADRDEKIRVSWA negative
ENSP00000264716 44 SYSSGGGGQQKFRVDMPGSGSAFIPTINAITTSQDLQWMVQ negative
Q99JX3 5 OOOOOOOOOOOOOOOMGSSQSVEIPGGGTEGYHVLRVQENS negative
ENSMUSP00000091179 569 HLDRFKRSDVAKHLGKNNEFSKLVAEEYLKFFDFTGMTLDQ negative
Q5VZ89 335 QKKMTQLEMEIQEAFLRFMASILKGYRTYLRPITEAPSNKA negative
Q9P287 66 DEEDEVIDEEVNIEFEAYSLSDNDYDGIKKLLQQLFLKAPV negative
P08941 996 QWGTVFYCVGSNALQMRTLESERCLHPHDLTVPSYKVDWLE negative
P26285 121 IRKQCALVALKDVKAYLTEESGQIAVFDATNTTRERRDLIL negative
Q61329 368 HPLVSTGNLIGPGHSFYGKFSGIRMEGEEALPAVAAAGPEQ negative
Q8IWJ2 400 SLREIMEILQTELGESAGKISQEFESMKQQQASDVHELQQK negative
Q6P4S8 42 PPGDFIALGSKGQASESKTTSTLLKPAPSGLPSERKRDASA negative
ENSMUSP00000023741 2301 GPAQFIELRHNVQKGLGPGVSPFPGQGPPQRPRFYPVSEEL negative
Q6P9Q6 707 LQADLSELREASEQTQTKFKSEKQSRRQLELKVTSLEEELT negative
P05532 318 FGSANVTTTLKVVEKGFINISPVKNTTVFVTDGENVDLVVE negative
P11277 1988 LLQRQHQASEEIREKLQQVMSRRKEMNEKWEARWERLRMLL negative
Q6P4S8 1161 EGEEVYSWSESQDQVFLRWSSGETATMHILVVHAMVILLTL negative
Q9H582 689 QSSSFSKIHKRPHRIQKARKSIAQSGVNMCNQNSSPHKNVT negative
P30530 339 ETPEGVPLGPPENISATRNGSQAFVHWQEPRAPLQGTLLGY negative
Q62440 67 EKLASEKTEMQRHYVMYYEMSYGLNIEMHKQTEIAKRLNTI negative
P57016 258 KSPVPEKTLVSLKTAAPERRSPPVLEKAIVSEKMQERKLVS negative
ENSP00000343042 1222 HSPSPEVSASAPGAAPLTISSPLHVPSSLPGPASSPMPIPN negative
Q15561 139 LQSMAAMSSAQIISATAFHSSMALARGPGRPAVSGFWQGAL negative
P68251 5 OOOOOOOOOOOOOOOMTMDKSELVQKAKLAEQAERYDDMAA negative
ENSP00000261937 813 LLIFCNMRRPAHADIKTGYLSIIMDPGEVPLEEQCEYLSYD negative
Q96EV2 73 SGKKNQSDLSDEELNDDLLQSDNEDEENFSSQGVTISLNAT negative
Q6VMQ6 2 OOOOOOOOOOOOOOOOOOMDSLEEPQKKVFKARKTMRVSDR negative
Q8R311 7 OOOOOOOOOOOOOMRADFNPSGFSLELAVCVLSVGLLAVVL negative
Q9P2Z0 128 LDTRGELQAARHSEAAPGPVSCTRPRAGKQAAASQITCENE negative
Q8TCU4 302 EVASDLASSRFSVSQHPLIGSTAVGSQCPFLPSEQGNNEET negative
Q5T6F2 741 TSHTHASVESASSHQSSATFSTAATSVSSSASSGASLSSSM negative
Q69ZK9 321 YQPLKYTRLLAAKVGCDREDSTEAVECLRRKSSRELVDQDV negative
Q5H8C4 2205 DLDIAIHMTYNTGQTVVAFHSPYWMVNKTNRMLQYKADGIH negative
Q14524 1139 KAEPQAPGCGETPEDSCSEGSTADMTNTAELLEQIPDLGQD negative
Q811D0 236 DADYEYEEITLERGNSGLGFSIAGGTDNPHIGDDSSIFITK negative
Q98T92 720 KDSQVGTINYMPPESIRDTTSYAENGKPRSKISPKGDVWSL negative
P48972 238 GQGSLVSSWPLVPSIVKEESSEEEIAIAATSAKELGHEPVP negative
Q13127 810 EPAQREPPPPREPPLHMEPISKKPPLRKDKKEKSNMQSERA negative
Q61329 1403 SATLQTHFNEVHAKRPQLPVSDRHVYKYRCNQCSLAFKTIE negative
Q8VBU2 137 YPSQDQLADMIPCILQYLNFSTIIGVGVGAGAYILSRYALN negative
Q07954 823 TNKCRVNNGGCSSLCLATPGSRQCACAEDQVLDADGVTCLA negative
O60239 136 KATQDFQRATEVLRAAKETISLAEQRLLEDDKRQFDSAWQE negative
ENSP00000265148 98 NGTIFAYGQTASGKTYTMMGSEDHLGVIPRAIHDIFQKIKK negative
Q7Z6B7 117 NCWYLLLNQVRRESKDHATLSDIYLNNVIMRFMQISEDSTR negative
P23249 499 RGVSLLPSDVKFKLYDRSLESNPEQLQAMKHIVRGTTRPAP negative
Q9UIF8 526 SAPAALCSESQSPAFLGTSSSTLTSSPHSGTSKRRRVTDER negative
P51610 142 LKAKTPKNGPPPCPRLGHSFSLVGNKCYLFGGLANDSEDPK negative
Q9R053 345 CNKTTFNPDYNYTNFDSFGWSFLAMFRVMTQDSWEKLYRQI negative
Q98T92 646 NIDLNTWLRKKKTINPWERKSYWKNMLEAVHTIHQHGIVHS negative
Q15555 123 VKFQAKLEHEYIHNFKLLQASFKRMNVDKVIPVEKLVKGRF negative
P19357 152 ASYEILILGRFLIGAYSGLTSGLVPMYVGEIAPTHLRGALG negative
Q8NB46 852 NNQDSTTEMLLGALGAKIVNSRDAKGRTPLHAAAFADNVSG negative
Q9JIC3 377 PKEAEGIRPTAKSLVAQARCSAPSEGSTLSDSFLLLSYTSN negative
O75116 729 ATKARLADKNKIYESIEEAKSEAMKEMEKKLLEERTLKQKV negative
Q9ERU9 1033 IRPPLTTPAHTTQPTPFKFNSNFKSNDGDFTFSSPQVVAQP negative
Q80TS3 596 FKTRQGQVAKQPCPAGTIGVSTYLCLAPDGIWDPQGPDLSN negative
P80560 169 LRRYLPYLELLSQTPTANAHSRIDHETRPAKGEDSSPENIL negative
Q9JJW5 64 EELSHFSNRGARLFKMRQRRSDKYTFENFQYESRAQINHNI negative
Q07954 2762 NHRCISKQWLCDGSDDCGDGSDEAAHCEGKTCGPSSFSCPG negative
ENSMUSP00000071081 1664 LPPTEPLGGCQRLLRMSQHLSYESCLEGLGQYSSLLVQDAI negative
A0JNW5 112 TCEEPRSPNGPSPIATASGQSEYGFAEKVVEGISVSVNSIV negative
ENSMUSP00000091179 496 LHDSANSVYTRGPQEIAFWGSRDRCFAEGKTTGVDAGSEMG negative
O60673 474 EPQIEKEEMELSLVMSQRWDSNIEEHCAKKRSLCRNTHRSS negative
O95477 106 PGEAPGVVGNFNKSIVARLFSDARRLLLYSQKDTSMKDMRK negative
ENSP00000347528 495 KRLESSWHGRPTLEKEREKNSAPPHRRAQKVMIRSSSDSSY negative
Q8TD16 235 EEETEYLNSQLEDAIRLKEISERQLEEALETLKTEREQKNS negative
O60524 72 ESGIRIHTTEFEWPKNMMPSSFAMKCRKHLKSRRLVSAKQL negative
Q5SXM2 646 PVQVPARAHGPVPRSAQASHSADTRPAGAEKQALEGGRRLL negative
P35329 562 QCDFAESNPAEVRFFWKKNGSLVQEGRYLSFGSVSPEDSGN negative
O88658 952 DFDDEAFVDDTGSDAGTEEGSELFSDGHDPFYDRSPWFILV negative
Q9QUM4 7 OOOOOOOOOOOOOMDPKGSLSWRILLFLSLAFELSYGTGGG negative
O00329 317 KPRAKPPPIPAKKPSSVSLWSLEQPFRIELIQGSKVNADER negative
ENSP00000372265 1015 EEKAKVCLQARPRHSVASLESIVNEAKNIPAFLPNVLSLKE negative
Q5VWN6 274 ESLTQLNSYFSDPSAYILEVSTALDLLAEHPQSPCVSDGIC negative
P57764 123 IAGGAAVSDSSSTSMNVYSLSVDPNTWQTLLHERHLRQPEH negative
P30936 244 LCYLLIVVKVRSTTRRVRAPSCQWVQAPACQRRRRSERRVT negative
Q9R210 209 LNVYSGDPQVTASMVGVTSSSCPADLTQKRELTDAESRALA negative
O43318 81 IKQIESESERKAFIVELRQLSRVNHPNIVKLYGACLNPVCL negative
Q6PB44 867 AGVGPPQPVVGLPSAPPPQLSGPELAMTVRPATTTVDSVQA negative
O60244 403 KLVERAMKIDHLSIEKLLIDSVHARAHQKLQELKAILRGFN negative
Q9NSY1 119 KELSGHKNIVGYLDCAVNSISDNVWEVLILMEYCRAGQVVN negative
Q80YV3 606 LAHIIAKFAIHKKIVLQVFHSLLKAHAMEARAIVRQAMAIL negative
Q96ST3 420 RNDHGGTVKKPQLNNKPQRPSQNGCQIRRHPTGTTPPVKKK negative
P13864 407 TSEKLSIYDSTSTWFDTYEDSPMHRFTSFSVYCSRGHLCPV negative
ENSP00000353508 1499 SPSRKFILKPAIKYTRPTHLSCVKRKTTAAGGESALAPSVF negative
Q8K1R7 21 SVLGEYERHCDSINSDFGSESGGGGDSGPGPSAVPGPRAGG negative
Q9NU22 911 RNLPPGIRNRFTELYVEELESKEDLQVLIVDYLKGLSVNKN negative
Q8IVF6 347 FMLKKDIAMLKEELYAIKNDSLRKEKKYIQEIKSITEINAN negative
ENSP00000338422 347 DPAATGNLSSQLAGMNLGSSSVRAGLQSLEASGRLEDEFDM negative
Q9H583 1324 LLLLGTVAGIFPDKVLHNIMSIFTFMGANVMRLDDTYSFQV negative
Q8BG95 396 EKEADKKPEATVNHSNSEIKSRIMEQIPAPAQNTFSASSAR negative
Q5T5C0 256 DEAIHSVAWHHEGKQFICSHSDGTLTIWNVRSPAKPVQTIT negative
Q61037 866 LSTLARLPHLYRNFVPEQYASVFAISLPYTNPSKFNQYIVC negative
Q6UB98 594 SLQPDLVRYDNTESEFLPESSSVKSCKHKEKSKHQKDFHLE negative
Q14524 198 RAFCLHAFTFLRDPWNWLDFSVIIMAYTTEFVDLGNVSALR negative
Q9BSJ8 757 LTTVLNSGFLDEWLTLEDVPSGRLHLRLERLTPRPTAAELE negative
Q07954 3810 ICGDEARCVRTEKAAYCACRSGFHTVPGQPGCQDINECLRF negative
Q5T9S5 78 SRSEKLILDVQPSHPGLLNYSPYENVCKISGSSTDFQKKPR negative
P97328 89 DFLVADFRQRGVDVSQVTWQSQGDTPCSCCIVNNSNGSRTI negative
Q6BCL1 134 KKPSQAEFTDLKKPPQPQFASLPKKPPKPEFGELSKRPPQL negative
P33981 201 EEKKNLSASTVLTAQESFSGSLGHLQNRNNSCDSRGQTTKA negative
Q61070 312 ISANEAKTPGKAYLFQLRLFSLVVFLSNRLFHKTVYLQSAL negative
ENSP00000261937 333 NGIQRFRESTEVIVHENPFISVEWLKGPILEATAGDELVKL negative
Q8K296 158 VYASEKEQHGDLCRPGEHVTSRFKNEVERMGFDMNNAWRIS negative
A2AQ25 301 RMQREIVYARGDGLVAPRPGSVAHPPHVIPNSPPSTPVPHS negative
Q5VSL9 86 DLEFEYADTDKWAAELSELYSYTEGPEFLMNRKCFEEDFRI negative
Q9JJW5 76 LFKMRQRRSDKYTFENFQYESRAQINHNIAMQNGRVDGSNL negative
Q7Z5J4 454 LTALTSQVENISNTVQQLLLSKAAVPQKKGVKNLVSRTPEQ negative
Q80TE0 375 TQDLPPLRRQQTQERMQARFSLQGELLAPDVDLPTHLGLHH negative
Q9UQ49 138 SGRNAARLCFIYSQDAGCSWSEVRDLTEEVIGSELKHWATF negative
P02548 1 OOOOOOOOOOOOOOOOOOOMSSFSYEPYYSTSYKRRYVETP negative
Q9EQG9 131 IEQHKTESGYGSESSLRRHGSMVSLVSGASGYSATSTSSFK negative
Q9R117 425 AEALSFVALVDGYFRLTADSSHYLCHEVAPPRLVTSIQNGI negative
ENSP00000261887 4457 VQGQLRPLLAPRVYTLPMVRSIGKTMVQGKNYGPQITVKRI negative
Q8IWC1 460 SPEAMVKASPKTSLEASMEASPKAKARDAPKKSEMDKQALI negative
P30957 71 TSNSKNVPPDLSICTFVLEQSLLVRALQEMLANTVEKSEGQ negative
Q07954 1921 RGIPLDPNDKSDALVPVSGTSLAVGIDFHAENDTIYWVDMG negative
O14980 1002 KSAFPHLQDAQVKLFVTGLFSLNQDIPAFKEHLRDFLVQIK negative
O43586 139 EAVMDRVQKSKLSLYKKAMESKKTYEQKCRDADDAEQAFER negative
O60333 760 QHEFELAQWAFRKWKSHQFTSLRDLLWGNAVYLKEANAISV negative
Q12996 480 NNTRVLFERVLTSGSLPPEKSGEIWARFLAFESNIGDLASI negative
Q5T5U3 176 KDEDILQVLQFTKDVTALAYSQDAYLKGNEAYSGNARNIPE negative
Q811B3 200 VKKHPLTEEGSYPHVVYRRQSIRAPETKEPICGLKDSLDNS negative
Q5VWQ8 30 TGRSSYYYRLLRRPRLQRQRSRSRSRTRPARESPQERPGSR negative
Q99L02 25 GHGTIAGSTAAPLSEEGEVTSGLQALAVEDTGGPSVSASKA negative
ENSMUSP00000007980 55 CVVVVNPQTKRSRCFGFVTYSNVEEADAAMAASPHAVDGNT negative
P58281 331 RIFPRGSGEMMTRSPVKVTLSEGPHHVALFKDSSREFDLTK negative
P52746 770 GAEENPLLEKPVSEPSTNPPSLEEAPNNWVGTFKTTPPAET negative
P53267 220 GNNLQVENEEDYEDDTSSEASFVLNPTNIGMSKSSQGHVTK negative
Q8TDR0 351 ISTRASKSLTTKTSKRRSKNSVEGRKEDNISAKSLDSIVSG negative
Q8C079 274 PLYNNEPFAIMLFGMVTKFCSGHAPHFPMKKVLLLLWKTVL negative
O75362 212 ESSPATINEVVQVHAAESISSPYKICMVCGFLFPNKESLIE negative
P11142 295 SSTQASIEIDSLYEGIDFYTSITRARFEELNADLFRGTLDP negative
ENSMUSP00000091179 349 GTLSPMPLGESGEDDVFLRESKEHLEENFAIQGDKERILDQ negative
O14994 11 OOOOOOOOOMNFLRRRLSDSSFMANLPNGYMTDLQRPDSST negative
Q923J1 1307 WKKPSAVNTLSSSLPQGDRESNNPFLCNIFMKDEKDPQYNL negative
Q9Z0W3 950 KVLRLLDVVGLPELVIQLATSAITEAGDDWKSQATLRTCIF negative
P02671 214 KDYEDQQKQLEQVIAKDLLPSRDRQHLPLIKMKPVPDLVPG negative
Q91Z67 559 NAFERGEDPLAGDQNDHDMDSIAGVLKLYFRGLEHPLFPKD negative
Q80TR1 9 OOOOOOOOOOOMARLAAALWSLCVTTVLVTSATQGLSRAGL negative
P30875 16 OOOOMEMSSEQLNGSQVWVSSPFDLNGSLGPSNGSNQTEPY negative
Q61136 277 SPAEEKMKSEEKGKIKDRKKSPIVNERSRDRSKKSKSPVDL negative
ENSP00000299612 150 KSVYVVLDLMESDLHQIIHSSQPLTLEHVRYFLYQLLRGLK negative
ENSMUSP00000024987 385 VCLAHLGEPELQDIRDELLASMMAGVKCRLDSSLPPVRRLG negative
P08913 76 AVFTSRALKAPQNLFLVSLASADILVATLVIPFSLANEVMG negative
Q13085 22 EPSPLAQPLELNQHSRFIIGSVSEDNSEDEISNLVKLDLLE negative
Q9Y4G6 129 VGELLVTICSRIGITNYEEYSLIQETIEEKKEEGTGTLKKD negative
ENSP00000261887 3629 KEPLEKGGIVLIDAHKDTLISMKWDPTGHILMTCAKEDSVK negative
Q07954 763 HAFGLCHHGNYLFWTEYRSGSVYRLERGVGGAPPTVTLLRS negative
Q8BWW9 365 GRSKATSVALPGWSPSDNRSSFMSRTSKSKSGSSRNLLKTD negative
P68181 36 KEFLAKAKEDFLRKWENPPPSNAGLEDFERKKTLGTGSFGR negative
Q91VX2 413 AQQNDTASPPATTAAWDLKPSAPQPSVLSRLDFKSQPEPSP negative
P23467 14 OOOOOOMLSHGAGLALWITLSLLQTGLAEPERCNFTLAESK negative
P26267 43 RLASTEATFQTKPFKLHKLDSGPDINVHVTKEDAVHYYTQM negative
Q9P2D0 1006 RKRSDSSGGYNLSDIIQSPSSTGLLKSGKTNSVESLPELLT negative
ENSP00000354823 231 GYSRHYEDGYPGGSDNYGSLSRVTRIEERYRPSMEGYRAPS negative
Q61409 105 LLGARPERWAAAAAGLRTLLSACSLSLSPLFSIACAFFFLT negative
P04920 274 VPTDEIEAQTLATADLDLMKSHRFEDVPGVRRHLVRKNAKG negative
Q9Z0S3 13 OOOOOOOMASTAVQLLGFLLSFLGMVGTLITTILPHWRRTA negative
O14545 97 HEETECPLRLAVCQHCDLELSILKLKEHEDYCGARTELCGN negative
Q6W2J9 372 TYSEFHKHYARISTSPSVALSKPYMTVSSEFPAARLSNGKY negative
P48736 914 TVGNTGAFKDEVLNHWLKEKSPTEEKFQAAVERFVYSCAGY negative
P13864 407 TSEKLSIYDSTSTWFDTYEDSPMHRFTSFSVYCSRGHLCPV negative
O60381 226 WPSTVWHCFLKGTRLCFHKGSNKEWQDVEDFARAEGCDNEE negative
Q5DU25 616 SDRSDRGSVHRQLVYEADGCSPHGTLKHKGPPGRAPIPHRH negative
Q8R0S4 88 REAIRQEREQQAAIQLERAKSKPVAFAVKTNVSYCGALDED negative
Q99JG2 28 VSLVVVLTVGLSGVSGAATSSLGGHRAKVQEQQSRPRRGTK negative
Q61329 1465 RSFRTFQALKKHLETSHLELSEADIQQLYGGLLANGDLLAM negative
P22682 77 WKLMDKVVRLCQNPKLALKNSPPYILDLLPDTYQHLRTVLS negative
ENSP00000261887 4117 ESGEVFSWGDGDYGKLGHGNSDRQRRPRQIEALQGEEVVQM negative
ENSP00000374586 299 EGNNISSSSGHRVRLTEGQGSEIQPGDLDPLSRGHETSGKG negative
Q15424 54 RVIDLRAELRKRNVDSSGNKSVLMERLKKAIEDEGGNPDEI negative
Q6DD88 274 SCFSDVTCFLLPHPGLQVATSPDFDGKLKDIAGEFKEQLQA negative
Q9P2N5 406 QSSLINSRDQPGTSAVPNLASVGTRLPPPLPQNLLYTVSER negative
Q91VX2 439 VLSRLDFKSQPEPSPVLSQLSQRQQHQTQAVSVPPPGLESF negative
P14206 1 OOOOOOOOOOOOOOOOOOOMSGALDVLQMKEEDVLKFLAAG negative
Q29RF7 882 LLSAMLVSEGDLTEQKRISKSDMSRLRLAAGSAIMKLAQEP negative
Q8TCU4 1969 SQQELPDSHLTEEALKVSPVSIPAEQKTGIPIGLSSSYSHS negative
Q5H8C4 1162 IRVHLTVGCIEVVFITKFLYSILAFIDNFQAVKDALAEATV negative
O75116 24 PPTGKMPGAPETAPGDGAGASRQRKLEALIRDPRSPINVES negative
ENSMUSP00000071081 1284 TEAQLREQLRASLLQASALASQLEQERQQKATNIEHHPGEL negative
Q5VZ89 543 AKRCYTNPPQWAKCLFSHCYSLWFICLPAYVRVSHPKVRAL negative
P48193 28 AEAENSQHQQQKEEGEGATNSGQQETQLEEASQAAAAEGSD negative
O95359 1767 DPACSDKAPGMEGTAALHGDSPARPQQAKEQPGPERPIPAG negative
Q8K296 509 FPCSFEFNEAFLVKLVQHTYSCLFGTFLCNNAKERGEKQTQ negative
Q80TE4 389 VPVGPAGGCESPLGSKEDLNSKENPDADEGDGKSNDLVLSC negative
O14686 343 RACGAGSAELNPNSEWFENYSLCHRCHKAQGGQTIRSVAEQ negative
ENSP00000353402 40 TSTVREKKAVITNILLRIQSSKGFDVKDHAQKQETANSLPA negative
Q8TCU4 3079 SGTLDERFHSLDAASKARMNSEFNFDLHTVSSRSLEPTSKL negative
Q8C079 305 VLLLLWKTVLCTLGGFEELQSMKAEKRTLLGLPPLPEDSIK negative
ENSMUSP00000023741 2769 ALQQRLAPSVAMVSNQGHMLSGQQAGQTGLVPQQSSQPVLA negative
Q6DSU6 290 VPPQDLPPTATSSSMASFLYSTALPNHAIRELKQEAPSCPL negative
P83093 608 EVPDTASECDSLNSSSGRKPSPPSSLEMYQTLSSRKISRDE negative
Q08493 262 RELTHLSETSRSGNQVSEYISRTFLDQQTEVELPKVTAEEA negative
Q8TCU4 3302 QIPPSPDSKSDTTVESSHSGSNDAIAPDFPAQVLGTRDDDL negative
Q00613 42 WTLVSDPDTDALICWSPSGNSFHVFDQGQFAKEVLPKYFKH negative
ENSP00000338788 334 TQGTGGDEVDDSVSVNDIDLSLYIPRDVDETGITVASLERF negative
Q96TC7 99 PSLPREGQEKVLDRLDFVLTSLVALRREVEELRSSLRGLAG negative
Q62190 657 QELECELEPLVTQAVGTTNISLVITNMPAGKHFRVEGISVQ negative
Q9Z131 210 NAAMGRMRQLEKKLKRAINKSKPYFELKAKYYVQLEQLKKT negative
Q5T5X7 261 PPPEYQLTAAELKQIVDQSLSGGDLACRLLVQLFPELFSDV negative
P35969 977 LDSVSSSSVTSSSFPEDRSVSDVEGDEDYSEISKQPLTMED negative
P11168 149 VANILSLVGALLMGFSKLGPSHILIIAGRSISGLYCGLISG negative
P13688 406 KREDAGTYWCEVFNPISKNQSDPIMLNVNYNALPQENGLSP negative
Q9JIS8 670 YIEYQGAEKEWGDGIRGLSLSAARYALLRLEEGPPHTKNWR negative
Q8WU17 99 YTYSSAFLLAATSVLVNYYASLHIDFYGAYNTSAFGIELLP negative
ENSP00000056217 507 SRLRKGTVSSQGTEVVFASASVTPPRTPDSAPPSPAEAYPI negative
Q16512 80 RATTDLGRSLGPVELLLRGSSRRLDLLHQQLQELHAHVVLP negative
Q96TA1 599 YSNSGGGGSPSPSTPESATLSEKRRRAKQVVSVVQDEEVGL negative
Q9JIS8 449 SVTGIMAGSNRSGDLRDAQKSIPVGTILAIVTTSLVYFSSV negative
O75165 247 TDESITSLAEFVVQKISPRHSEPVKRVLALTETCLVERDPA negative
Q96F63 52 VPSKPQDKVEAAEATPVALDSDTSGAENAAVSAMLHAVAAS negative
Q14524 515 KSDSEDGPRAMNHLSLTRGLSRTSMKPRSSRGSIFTFRRRD negative
Q5T4S7 1633 NGQGPSHLSVDGEERAIEVDSDWVEELAVEEEDSQAEDSDE negative
Q8BWW9 166 IELKVKQGAENMIQMYSNGSSKDRKLHGTAQQLLQDSKTKI negative
O08550 351 RGESWQDAPQRKDGDEPERGSCRKKQEQKLEEEEEEEEKEG negative
Q7Z7G8 192 ITSAECYTVGELWDRAFMDISATDLVLRKVINFSDCTVCLD negative
Q6P1N0 117 EADDDLLAELNEVLGEEQKASETPPPVAQPKPEAPHPGLET negative
Q5UIP0 242 SITEQLMTTKLISELQKLFMSKNETYVLKLWPLFVKLLGRT negative
O60486 1063 RDANDKNESLTALDALICNKSFLVTVIHTLEKQKNFSVKDR negative
P52948 4 OOOOOOOOOOOOOOOOMFNKSFGTPFGGGTGGFGTTSTFGQ negative
ENSP00000261887 2685 VPASESPGVMPLSLLRQMFSSYPTTTVLPTRRAQTPPISSL negative
P16277 362 AYIERMNSIHRDLRAANILVSETLCCKIADFGLARIIDSEY negative
Q61165 378 ALIASGVVMRPYVEANISHKSHTTIKYFLKMWSSVSETLIF negative
Q9R1C7 650 ELYPTISSDIRFTNMLGQPGSTALDLFKFYVEDLKARYHDE negative
P16109 374 QPGYRVRGLDMLRCIDSGHWSAPLPTCEAISCEPLESPVHG negative
ENSMUSP00000060549 273 SDLSWTLDEEDYEEKPLLHVSMEETPDARQRDLIPGRRPEF negative
Q6P4S8 110 RLAEAAVAEKRAISPSIKEPSVVPIEVLPTVLLDEIEAAEL negative
O60486 641 CDPSDYERNQEQCPVAVEKTSGGGRPKENKGNRTNQALQVF negative
O55196 640 VGPNFNSFDQQENSYFSKGASKRVPSPNIQIQSQNLPKGIA negative
Q8WWI1 16 OOOOMKKIRICHIFTFYSWMSYDVLFQRTELGALEIWRQLI negative
Q8NI08 12 OOOOOOOOMDTKEEKKERKQSYFARLKKKKQAKQNAETASA negative
Q14687 709 RASLPQAATFGELSGPLKPGSPYRPPVPRAPDPAYIYDEFL negative
Q80TS3 743 DLTTSDQLRAATMLLDTVEESAFVLADNLLKTDIVRENTDN negative
Q8IWJ2 215 CELENLRKATSNANQDNQICSILLQENTFVEQVVNEKVKHL negative
Q5H8C4 384 YREFYKKKLTSKKPSPEILMSLEELEKTLDVFNITIARQQA negative
ENSP00000261887 3773 FSSDGLALVSGGLGGLMNIWSLRDGSVLQTVVIGSGAIQTT negative
P42768 81 EHWTKEHCGAVCFVKDNPQKSYFIRLYGLQAGRLLWEQELY negative
A1L390 520 ISSLPEVEPDPEAGSEQEVFSAVEGPSAEETPSDTESPEVL negative
Q5T4S7 3 OOOOOOOOOOOOOOOOOMATSGGEEAAAAAPAPGTPATGAD negative
ENSP00000309582 647 DKLRKFEIRDMMGLTDDRDISETVSETWSTDVLGSDFDPNI negative
P81128 760 GYGRNINEKQISQVLKGLLDSKRNLNLVSSTASIKDLADVD negative
P08941 2111 IHRDLAARNCLVSEKQYGSCSRVVKIGDFGLARDIYKNDYY negative
Q8WTT2 641 RALAFIKRLCTLALHVLPNSSIGILATTRILMHTFPKTDLL negative
P30957 420 DGLNLSRSQHEESRTARVIRSTVFLFNRFIRGLDALSKKAK negative
Q5U431 251 LVVLASVAFMCWNMMKVLMKSKQGTLAGTGPQLQLRKSESE negative
Q8IWX7 431 LGNQLLGLKGVMEMMVALCGSERETDQLVAVEALIHASTKL negative
P09055 124 KLRPEDITQIQPQQLLLKLRSGEPQKFTLKFKRAEDYPIDL negative
Q7Z591 178 SPMALGHGQARGWVASGEQASGDKLSEHSEVNPSVELSPAR negative
ENSP00000342344 36 LGRRAGSAELYCASDIYEAVSGDAVAVAPAVVEPAELDFGE negative
ENSP00000263935 1210 FEVFGHYQQHPLHLQGQELNSPPQPCRRFFPPPMPLSKPVP negative
Q9Y4G6 855 TSDLVNAMRSDAEAEIDMENSKKLLAAAKLLADSTARMVEA negative
P30301 125 SVTPPAVRGNLALNTLHPAVSVGQATTVEIFLTLQFVLCIF negative
Q08460 421 SAVSGRKHIVVCGHITLESVSNFLKDFLHKDRDDVNVEIVF negative
Q5U317 246 PSTKAEFTSPPSLFKTGLPPSRRLPGAIDVIGQTITISRVE negative
Q80XK6 108 SLLTVETFSISSSVALDKSSSTLRIIMDEAALHLSDKCNTV negative
A3KGS3 255 TGFKFLFTLFRKYYLPHLFPSFTKLTNIYKPVLEIPHLRPK negative
Q15758 374 ATLPLMMKCVEENNGVAKHISRFILPIGATVNMDGAALFQC negative
Q6GYQ0 75 YVFFENFVTIEASLKQKGHKSQREELDAILFIFEKILQLLP negative
Q5VT06 472 SDRGGRERTAKSGGHIGRAESDPRLDVLHRHLQRNSERSRS negative
Q61329 1096 QHESGVEGESCYYHCVLCNYSTKAKLNLIQHVRSMKHQRSE negative
ENSMUSP00000075772 703 WGVDLPSVEAQLGSHRGMHQSIEEFRAKIERARNDESQLSP negative
P84022 77 QNVNTKCITIPRSLDGRLQVSHRKGLPHVIYCRLWRWPDLH negative
Q7Z6B7 738 YSEHGTLEEVDQDAGTEPHTSEDECEPIEAIAKFDYVGRSA negative
O95180 941 LMLFIFIFSILGMHLFGCKFSLKTDTGDTVPDRKNFDSLLW negative
P49919 3 OOOOOOOOOOOOOOOOOMGMSDVYLRSRTAMERLASSDTFP negative
ENSMUSP00000008991 1089 FLRSLDDFQAWLGRTQTAVASEEGPATLPEAEALLAQHAAL negative
P48357 964 TTDLEKGSVCISDQFNSVNFSEAEGTEVTYEDESQRQPFVK negative
Q9JIR4 25 GPRGPRPPTVPPPMQELPDLSHLTEEERNIIMAVMDRQKEE negative
Q8R0W0 6165 TSNYVSRDTRKELLAQFSSGSLTLPMLKRRLTTIIEEAEET negative
P09055 223 RNPCTSEQNCTSPFSYKNVLSLTDRGEFFNELVGQQRISGN negative
Q98TW0 199 DQTIYPKDFIDKYIMSRPIGSGACGEVKLAFQKSVCKKVAV negative
Q08050 109 ALTAKGKESGSSGPNKFILISCGGAPTQPPGLRPQTQTSYD negative
P14105 1110 RVEEEAAQKNMALKKIRELESQITELQEDLESERASRNKAE negative
Q15287 9 OOOOOOOOOOOMDLSGVKKKSLLGVKENNKKSSTRAPSPTK negative
Q8VHJ9 1208 NLQNLHDDLEKQEGDLQKFGSLTNHLLKECHPPVAEALSST negative
Q924H7 201 PKDRDYRREVMQATATSGFTSGMEDKHSSDASSLLPQNILS negative
Q8N5Y2 324 QEELSPSPPLLNPSTPQSTESQPTTGEPATPKRRKAEPEAL negative
Q12996 392 DPTLVYIQYMKFARRAEGIKSGRMIFKKAREDTRTRHHVYV negative
Q8NB46 431 AGFDINTPDNLGRTCLHAAASGGNVECLNLLLSSGADLRRR negative
Q5THJ4 530 LHKEQGTPQMNESAFMQLEFSDVKLLAESLPRRNSSLLSVR negative
ENSP00000261887 900 GQRMQLDIILTSLQDHTHVASLLGYSSPSDAADLSSVCTGY negative
P42702 666 WHYDPNMTCDYVIKWCNSSRSEPCLMDWRKVPSNSTETVIE negative
Q9NU22 4187 LSIVSSTQEADSRLLTEISSSWDGCQKYFYRSLARHARLNA negative
ENSP00000337250 274 LHTRQMKRTKCADIDVETPDSILVNTNLRALINKHTFSVLP negative
O75153 249 RKMHGDLMYLFVITAEDRQVSITASTRGFYLNQSTAYHFNP negative
Q8IWJ2 597 DKEVLSAEVKSLYEENNKLSSEKKQLSRDLEVFLSQKEDVI negative
Q8IVL1 432 AMKPAPNNQKSMLEKLKLFNSKGGSKAGEGPGSRDTSCERL negative
Q13315 1498 RPSCIMDVSLRSFSLCCDLLSQVCQTAVTYCKDALENHLHV negative
Q9QX47 787 SQMLATSTMDSQMLATSSMDSQMLATSSMDSQMLATSSMDS negative
Q92574 373 GMTTPPTSPGNVPPDLSHPYSKVFGTTAGGKGTPLGTPATS negative
Q9Z1A6 55 DPPTYKDAFPPLPEKAACLESAQEPAGAWSNKIRPIKASVI negative
Q13002 584 MYILLAYLGVSCVLFVIARFSPYEWYNPHPCNPDSDVVENN negative
ENSP00000343042 73 EGFSLSQAADLANKGPKWEKSHAEIAEQAKHEAEIETRIAE negative
O75165 162 ATNRVLCSYDYRNIEGFVDLSDYQGGFCILYGGFSRLHLFA negative
Q7Z589 58 GDLTKEKKDLLGELSKVLSISTERHRAEVRRAVNDERLTTI negative
Q7Z591 794 MRMEEEEEGEEEEEEEGGGDSLEVDGVAATPGKAEATRVLP negative
Q571I4 44 EDDSDQRCSPSGDSEGGEYCSILDCCPESKDAVHSTEGSGR negative
Q9Y4F3 157 QSTRTITCQVGSGFAFQSASSLQNASARNNLAGIASDFPSM negative
Q9P2N5 406 QSSLINSRDQPGTSAVPNLASVGTRLPPPLPQNLLYTVSER negative
P51149 110 TAPNTFKTLDSWRDEFLIQASPRDPENFPFVVLGNKIDLEN negative
ENSMUSP00000008991 1718 LRRELDDLEQWIQEREVVAASHELGQDYEHVTMLRDKFREF negative
ENSMUSP00000011895 2226 ALDTTDTPGTPAATELVRPRSERQELADRAEELPRRRRSER negative
O15523 48 GASTASKGRYIPPHLRNREASKGFHDKDSSGWSCSKDKDAY negative
Q07954 1141 AWVCDGDNDCEDNSDEENCESLACRPPSHPCANNTSVCLPP negative
P30957 921 WQYGPVRDDNKRQHPCLVEFSKLPEQERNYNLQMSLETLKT negative
ENSP00000299612 150 KSVYVVLDLMESDLHQIIHSSQPLTLEHVRYFLYQLLRGLK negative
O14994 178 PDFILVRQHAYSMALGEDYRSLVIGLQYGGLPAVNSLYSVY negative
O35082 89 AVGSAAYQTEGGWRQHGKGASIWDTFTHHSGAAPSDSPIVV negative
P30957 2437 IRIRSILRSLIPLGDLVGVISIAFQMPTIAKDGNVVEPDMS negative
Q14494 19 OMLSLKKYLTEGLLQFTILLSLIGVRVDVDTYLTSQLPPLR negative
Q80YR5 103 NTKGSKMEEEGSEDNGLEEDSRYGQDGVVILQSSQDRDTMD negative
Q9P2N6 316 SQLSCLGKVIPVATHLLNNGSGVGVLQCLEHMIGAVRSKVL negative
Q28969 89 FPRVKNWEVGSITYDTLCAQSQQDGPCTPRRCLGSLVLPRK negative
O43561 42 MALCVHCHRLPGSYDSTSSDSLYPRGIQFKRPHTVAPWPPA negative
P11277 1564 VEAAEIDCQDLEERLGHLQSSWDRLREAAAGRLQRLRDANE negative
Q13415 41 LDRKLHYQTYREMCVKTEGCSTEIHIQIGQFVLIEGDDDEN negative
ENSP00000265773 1035 CNHPYMFQHIEESFAEHLGYSNGVINGAELYRASGKFELLD negative
Q14573 1366 DMMKAARDGVEDHSPLMYHISLVDLLAACAEGKNVYTEIKC negative
Q5T5C0 342 RRPCLTVMHGKSTAVLEMDYSIVDFLTLCETPYPNDFQEPY negative
Q9P2N5 128 EERDGRKKKYPSPQKTRSESSERRTREKKREDGKWRDYDRY negative
Q8IV61 3 OOOOOOOOOOOOOOOOOMGSSGLGKAATLDELLCTCIEMFD negative
Q14573 1701 RGNQLRKMLLQNYLQNRKSTSRGDLPDPIGTGLDPDWSAIA negative
O15455 672 SIAWFVNWINETHTNIPELSSHYLCNTPPHYHGFPVRLFDT negative
Q8IU68 8 OOOOOOOOOOOOMLLPRSVSSERAPGVPEPEELWEAEMERL negative
Q00175 162 LFGPELPEDPRSVPATKGLLSPLMSRPEIKVGDQSGTGRGQ negative
ENSMUSP00000039351 131 ANCIVLALEQHLPDDDKTPMSERLDDTEPYFIGIFCFEAGI negative
P17010 106 VSETVIIPEQVLDSDVTEEVSLAHCTVPDDVLASDITSASM negative
ENSP00000317258 663 PSSSVKPCPVDGRPPISRPPSREIDYTAYPWFAGNMERQQT negative
A2AG50 48 GGAGVPSEGAAKGLSLLLAKSAEAASGRASQSTPRSAGMDG negative
A3KGS3 67 ETNYSQIYFIFYENFITLENSLKLKGNNKSQREELDSILFL negative
Q8N6N3 43 DEEDNIEPEETSRRTPDPAKSAGGCRNKAEKRLPGPDELFR negative
Q9NUL3 209 QNGESGKDMDDDKDANKSEISLVFEIALKRNMPVSFEVIKE negative
Q9UQM7 24 TCTRFTEEYQLFEELGKGAFSVVRRCVKVLAGQEYAAKIIN negative
Q6P5R6 11 OOOOOOOOOMAPQKDRKPKRSTWRFNLDLTHPVEDGIFDSG negative
P19174 333 LDAVCPDTMNNPLSHYWISSSHNTYLTGDQFSSESSLEAYA negative
P16109 585 MCEAIKCPELFAPEQGSLDCSDTRGEFNVGSTCHFSCNNGF negative
Q9NUY8 68 LRAKVWKIALNVAGKGDCLASWDGILDLPEQNTIHKDCLQF negative
Q9H4Z2 508 AGDPQLFKCLQCSYRSRRWSSLKEHMFNHVGSKPYKCDECS negative
Q15170 120 KERLARSRPQFRGDIHGRNLSNEEMIQAADELEEMKRVRNK negative
Q16875 271 CRHGENEHNLQGRIGGDSGLSSRGKKFASALSKFVEEQNLK negative
Q9H4L5 264 VLHRTYSAPAINAIQGGSFESPKKEKRSHRRWRSRAIGKDA negative
Q7Z6B7 195 ISAESKLKEAEKQEEKQIGRSGDPVFHIRLEERHQRRSSVK negative
Q08050 54 SPAQQESNQAEASKEVAESNSCKFPAGIKIINHPTMPNTQV negative
Q99501 239 TCPDQFPMIKVSEGKYRVGDSSLLIFVRVLRSHVMVRVGGG negative
O60673 557 NENSRTHSSVIATSKLSVKPSIFHKDAATLEPSSSAKITFQ negative
O60583 8 OOOOOOOOOOOOMASGRGASSRWFFTREQLENTPSRRCGVE negative
ENSP00000346167 795 ERNRDSGYLHLLYKRPLDPKSEAQLQEIRRLHQYVKFAVQD negative
ENSP00000262316 313 KAPEQADLTGGALDRSELERSHLMLPLERGWRKQKEGAAAP negative
O88658 799 SVELKKKVQFQFVLLTDTLYSPVPPELLPTEMGKTHEDRPF negative
Q62768 157 ARYWAKKLEQLNAMRDQDEYSFQDQQDKPLPVPSSQCCNWN negative
Q8K2L8 62 TIDLGGDEFASEENEPTSEGSHNFGDKLNEHMMESVLISDS negative
Q8WU17 340 RRLGFVAPVLFFILALQTGLSGLRPEERLIRLSRNMCLLLT negative
Q86XL3 59 GGLGRSGTPVPPPSAAAAPASGEMTMDALLARLKLLNPDDL negative
Q9JIS5 105 GHDEDDEIYEGEYQGIPRAESGGKGERMADGAPLAGVRGGL negative
Q80TS3 1180 GLMYINESTVIMAYLFTIFNSLQGMFIFIFHCVLQKKVRKE negative
Q5VWQ8 207 AERDKWMENLRRAVHPNKDNSRRVEHILKLWVIEAKDLPAK negative
Q7Z3K3 313 PAVSIASFVTVKRPGVTGENSNEVAKLVNTLNTIPSLGQSP negative
P34926 318 LAAGAVPANLKPSKIKHRADSKESLKAAPKTAVSKLAKREE negative
Q03468 48 MAIKQESGGDGEVEEYLSFRSVGDGLSTSAVGCASAAPRRG negative
Q9Y4G6 868 AEIDMENSKKLLAAAKLLADSTARMVEAAKGAAANPENEDQ negative
Q96ST3 754 NFKQNDTKVLRSKSLLNEIESIYDERQEQATEENAGVPVGP negative
Q08945 16 OOOOMAETLEFNDVYQEVKGSMNDGRLRLSRQGIIFKNSKT negative
P35240 314 LILQLCIGNHDLFMRRRKADSLEVQQMKAQAREEKARKQME negative
P51114 310 NLVGKVIGKNGKVIQEIVDKSGVVRVRIEGDNENKLPREDG negative
Q15464 189 PATPAEVRYISPKHRLIKVESAAGGGAGDPLGGACAGGRTW negative
O60287 1058 ILQNIGQLGLLARYSEAITQSVLKELQNRRAGPATSPPKTP negative
Q9Z188 102 KEKKVLNHGYDDDNHDYIVRSGERWLERYEIDSLIGKGSFG negative
Q5VVP1 302 WQETARTSCAFNSSVQQDPLSRHPPETCQMEAGSLFLLSSD negative
O60287 1058 ILQNIGQLGLLARYSEAITQSVLKELQNRRAGPATSPPKTP negative
Q99MN1 558 LPPTAGWGMGIDRLTMFLTDSNNIKEVLLFPAMKPEDKKET negative
Q9BU76 61 WQKGRDLTWYAKGRAPCAGPSREEELAAVREAEREALLAAL negative
Q09019 254 APPQYSLLKQGEGFSVYAAKSKAPRNPLAKWAVGEGPLNEF negative
Q61329 424 GLTSSVLKTPITSVPLGPLASSPTKSSEGKDSGAAEGDKQE negative
P34932 30 QSCYVAVARAGGIETIANEYSDRCTPACISFGPKNRSIGAA negative
Q99KW3 798 CIGYRDAPRASSPPRQFPEPSFFQDLPRASTESLVPSTDSM negative
Q5VVP1 169 SPLASPDPQAKHPQDLASTPSPGPMTTSVSSLSASQPPEPS negative
Q96T58 120 SREVSGFRGGGGGPAYGPPPSLHAREGRYERRLDGASDNRE negative
Q9Y4G6 53 IRERVPEAQTGQASDYGLFLSDEDPRKGIWLEAGRTLDYYM negative
Q08481 421 IFHDAKSEIIKGHAIGISCQSENGTAPITYHLMKAKSDFQT negative
Q9QX47 732 SNTMETHMLASNTMDSQMLASNTMDSQMLASNTMDSQMLAS negative
ENSMUSP00000017290 196 VYIELDSDSSEETVTKPGDCSVRDQELLQTAPQEAGDEGKL negative
P33527 216 LFSETIHDPNPCPESSASFLSRITFWWITGLIVRGYRQPLE negative
P26267 26 NIFKVPTVSPSVMAISVRLASTEATFQTKPFKLHKLDSGPD negative
Q9UHV7 788 SLIYDSDLAVSYTDLDNLFNSDEDELTPGSKRSANGSDDKA negative
Q8TDJ6 668 HRFHLNDLACHSVLPLLLTSSHHNALLTPELDCQWDSDNKL negative
O08550 1471 PCDLQAVGKRFEEGLYKSVHSFMEDVVAILMRHSEEGETPE negative
Q99K90 426 LFISTNSGPSAASRNMSGQVSMGPAFIHHHPPKSRVLGGNS negative
O14981 3 OOOOOOOOOOOOOOOOOMAVSRLDRLFILLDTGTTPVTRKA negative
Q64303 63 PEEKKPRNKIISIFSSTEKGSKKKEKERPEISPPSDFEHTI negative
P08941 1575 LAVGREAISTTLYGVPEGVDSIKTVVLSDTTINISWSEPLE negative
Q8N6N3 9 OOOOOOOOOOOMAAEEKDPLSYFAAYGSSSSGSSDEEDNIE negative
Q8K296 128 DWLKRLNNAIRPPGKIEDLFSFAYHAWCMEVYASEKEQHGD negative
Q9Y4W2 77 LFCDDHKLQRYALNRITVWRSRSGNELPLAVASTADLIRCK negative
Q03391 117 LQLCDLLSGLRVHGVVFEDDSRAPAVAPILDFLSAQTSLPI negative
Q9EPW9 128 HNRLQNISCCPMASLRHLDLSFNDFDVLPVCKEFGNLTKLT negative
Q13029 435 LKRKPSQTLQPSEDLADGKASGENVASKDDSSPPSLGPDCL negative
Q6V1X1 11 OOOOOOOOOMWKRSEQMKIKSGKCNMAAAMETEQLGVEIFE negative
Q8IVL1 795 TLETTFDTNVTTEMSGRSILSLTGRPTPLSWRLGQSSPRLQ negative
Q80TE4 6 OOOOOOOOOOOOOOMSDPRPSQAEKHKLGRAAAKLKDPSRT negative
Q8BX17 515 LTLYSCGGEGVVLQHNPWKLSGEAFDINKLVRDTNSIRYKL negative
P48553 37 KPIVTCAGDQNLFTSVYPTLSQQLPREPMEWRRSYGRAPKM negative
Q62433 113 VDAPGQQDGAPSFPVGYMYPSMDQLAEMLPGVLHQFGLKSV negative
Q92508 993 PWLDHATVIHSGDYFLFESDSEEEEEAVPEDPRPSAQSAFQ negative
O88809 20 MELDFGHFDERDKASRNMRGSRMNGLPSPTHSAHCSFYRTR negative
Q99519 72 LVQPLVTMEQLLWVSGRQIGSVDTFRIPLITATPRGTLLAF negative
Q92569 296 LEQDLKKQALDNREIDKKMNSIKPDLIQLRKIRDQHLVWLN negative
Q9BVJ6 327 SKAIMAKYDLEARQAMQEQLSKNKELTQKLQVASESEEEEG negative
Q811B3 335 HHAEKTLSSFCKWQKSINPKSDLNPVHHDVAVLITRKDICA negative
P13807 592 SFCQQSRRQRIIQRNRTERLSDLLDWKYLGRYYMSARHMAL negative
P13726 173 KVNVTVEDERTLVRRNNTFLSLRDVFGKDLIYTLYYWKSSS negative
Q07954 4279 TGFTGPKCTQQVCAGYCANNSTCTVNQGNQPQCRCLPGFLG negative
Q9UQE7 291 RQVRELKTKISAMKEEKEQLSAERQEQIKQRTKLELKAKDL negative
Q8IU85 64 TGKLFAVKCIPKKALKGKESSIENEIAVLRKIKHENIVALE negative
P35438 645 SFSARILGMVWAGFAMIIVASYTANLAAFLVLDRPEERITG negative
P16220 48 AQPQIATLAQVSMPAAHATSSAPTVTLVQLPNGQTVQVHGV negative
P30957 935 PCLVEFSKLPEQERNYNLQMSLETLKTLLALGCHVGISDEH negative
Q9H4L5 138 TEEHIYHLKVKSEEVFDEWVSKLRHHRMYRQNEIAMFPHEV negative
P33981 376 EYQEPEVPESNQKQWQAKRKSECINQNPAASSNHWQIPELA negative
Q8IX03 399 DLQAARDTQSKALTERLKLNSKRNQLVRELEEATRQVATLH negative
P33527 628 ASVSLKRLRIFLSHEELEPDSIERRPVKDGGGTNSITVRNA negative
Q99KW3 1100 TGPRQSLGGWQSQERLSGPQSPNRHPEKSWGSQKEGPSLGG negative
ENSP00000371303 384 FQIPWSIPTEAEDIPIVPTTSGTMMELRCVIAIIRHGDRTP negative
P35689 194 LQEEFFHNPQAIDIESEDFSSLPPEVKHEILTDMKEFTKRR negative
P08922 451 YRADLPVPSGRCAEAVRIVESCTLKDFAIKPQAKRIIYFND negative
O88658 917 GCVNERLADRTPSPTFSTADSDITELADEQQDAMEDFDDEA negative
P11277 173 ILRFQIQDIVVQTQEGRETRSAKDALLLWCQMKTAGYPHVN negative
Q9Y6Q9 41 CDTPGQGLTCSGEKRRREQESKYIEELAELISANLSDIDNF negative
Q9BTK6 41 GEVTSGLQALAVEDTGGPSASAGKAEDEGEGGREETEREGS negative
Q8BYR2 335 AQRAISSVPVGRQPIIMQSTSKFNFTPGRPGVQNGGGQSDF negative
Q61315 702 WNLSARNPKDQEALWDMGAVSMLKNLIHSKHKMIAMGSAAA negative
P18688 341 ENIECEWPLFWTYFILDGVFSGNAEQVQEYREALEAVLIKG negative
Q00653 621 YPVHLAVRARSPECLDLLVDSGAEVEATERQGGRTALHLAT negative
Q6P4S8 804 PCTLTDEETRTEMINRELQISQREKQEILAFEGHLAAASTK negative
O88907 187 CFAFALTPQQVQQISSSMDISGTKCDFTVQVQLRFCLSETS negative
Q8WV44 370 SRLAEQAAQLSRLLAEAQERSQQGGLRLLQDIKETFNRCEE negative
Q8IVG5 1074 FSPLMEALQNKDIEKVLSAGSRRFPQNAFICQALARHFYIK negative
Q9UBB5 188 GLSAGKSDVYYFSPSGKKFRSKPQLARYLGNTVDLSSFDFR negative
Q80SW1 28 LPGVGEELKQAKEIEDAEKYSFMATVTKAPKKQIQFADDMQ negative
Q13118 122 PSQVSNLMAPAPSTVHFKSLSDTAKPHIAAPFKEEEKSPVS negative
Q5T4S7 60 YSAFEMKELPQLVASVIESESEILHHEKQYEPFYSSFVALS negative
Q8K394 772 SPQLLHIKIISGQNFPKPKGSGAKGDVVDPYVYVEIHGIPA negative
O75165 666 TATNLLKRILPPGLLAYLESSDLVPEKDADRMHVRDNVKIA negative
Q15361 360 HQEFEAVAMPESLESAYPEGSQVGSEVGTVEGSTALKGFKE negative
Q96EI5 66 TENKGKTGDEEMLKDKGKPESEGEAKEGKSEREGESEMEGG negative
P08941 1478 DTEKPTILDTTNTSFTLSLPSVTTQQLCPSISQPTPTYLVF negative
Q80Y81 160 EAIKIFSGPLKGIELAVRPHSAPEYKDETMTVYQVPIHSER negative
Q9QW30 1444 CLSQYCADKARDGICDEACNSHACQWDGGDCSLTMEDPWAN negative
Q9BSQ5 47 RDKKAHEKVTERRPLHTVVLSLPERVEPDRLLSDYIEKEVK negative
ENSP00000355772 129 SSAARRRGQRAPHSNLPRKDSLRPTMHRGGQPLKKRRGSFK negative
P01730 293 MGKKLPLHLTLPQALPQYAGSGNLTLALEAKTGKLHQEVNL negative
Q9JID9 461 RPGECVLTFNFQGKAKHLRLSLNGHGQCHVQHLWFQSVFDM negative
Q6P2E9 408 TCLQTIRFSPDIFSSVSVPPSLKVCLDLSAEYLILSDVQRK negative
Q03391 793 TIGSGKVFATTGYGIALHKGSRWKRPIDLALLQFLGDDEIE negative
Q13418 46 LNQGDDHGFSPLHWACREGRSAVVEMLIMRGARINVMNRGD negative
Q13427 215 SSSSSSSDSDSSSDSQSSSDSSDSESATEEKSKKRKKKHRK negative
Q13002 631 FWFGVGALMQQGSELMPKALSTRIVGGIWWFFTLIIISSYT negative
Q96T88 118 LGQSESDKSSTHGEAAAETDSRPADEDMWDETELGLYKVNE negative
Q8TEA8 20 MKAVVQRVTRASVTVGGEQISAIGRGICVLLGISLEDTQKE negative
ENSMUSP00000080857 852 PESMEVRRAFLSDMIKLFNNSRENRRSLLQCSVWQEWMLSL negative
Q8TCU4 1075 SVLYPQVLSDSHLPEESLKVSAFPGPADQMTDTPAVPSTFY negative
Q8VIJ6 112 HQQPPPPPQESKPVVPQGPGSAPGVSSAPPPAVSAPPANPP negative
Q8C008 238 MRIQRETDFLKCAHCLASRPSDPFARFCHECGAPVPPIFGY negative
O43264 338 EKTSTVPLAEMLGDMIWEDLSECLIKNCLVYSIPTNSSKLQ negative
P05106 724 LYVVEEPECPKGPDILVVLLSVMGAILLIGLAALLIWKLLI negative
P22734 102 MNVGDAKGQIMDAVIREYSPSLVLELGAYCGYSAVRMARLL negative
Q99062 377 PVPLEEDSGRIQGYVVSWRPSGQAGAILPLCNTTELSCTFH negative
O95477 139 TSMKDMRKVLRTLQQIKKSSSNLKLQDFLVDNETFSGFLYH negative
Q7Z6B7 738 YSEHGTLEEVDQDAGTEPHTSEDECEPIEAIAKFDYVGRSA negative
Q7Z417 120 AGEREISLKNLSSDEATNPISRVLNGNQQVVDTSLKQTVKA negative
Q07954 1192 GDGSDEGELCDQCSLNNGGCSHNCSVAPGEGIVCSCPLGME negative
Q6Y7W8 201 NFEESGPTSVGRKHEFIRSESENWRIFREEQNGEDEDGGWR negative
O43525 224 VLIASVPVVAVGNQGNVLATSLRSLRFLQILRMLRMDRRGG negative
Q8TDJ6 972 SPMPHSSSIANLQTASKLILSFRLVYSQPLDLPESVEVIRA negative
Q6P1X5 664 ADFMWQYQLRYERDVVAQQESILALEKFPTPASRLALTDIL negative
Q6WCQ1 19 OMSAAKENPCRKFQANIFNKSKCQNCFKPRESHLLNDEDLT negative
Q9UI47 196 LGKELENLDYLAFKRQQDLKSPNQRDEIAGARASLKENSPL negative
Q8IWS0 175 PKSKKKSRKGRPRKTNFKGLSEDTRSTSSHGTDEMESSSYR negative
Q9P2G1 499 TWKNWLQKITEMKPEELVGVSEAYEDAANCLWLLTNSKPCA negative
Q8K3X4 148 RYGLSAAAAAAAAAAAVEQRSRFEYPPPPVSLGSSSHAARL negative
P08775 1130 GVSAKNVTLGVPRLKELINISKKPKTPSLTVFLLGQSARDA negative
P58107 2066 CRPQEDTGWVLFPVNKAARDSEHIDDETRRALEAEQVEITV negative
Q9H3P2 70 ASLLTAAVIDNIRLCFHGLSSAVKLKLLLGTLHLPRRTVDE negative
P53349 36 AAAASPEAGGGGGGGGALQGSGAPAAGAAGLLREPGSAGRE negative
P11277 635 EQCFEELSNMAAGARTQLEQSKRLWKFFWEMDEAESWIKEK negative
ENSP00000265773 138 GYMSPHPSPLGAPEHVSSPMSGGGPTPPQMPPSQPGALIPG negative
ENSP00000265259 14 OOOOOOMTSFRLALIQLQISSIKSDNVTRACSFIREAATQG negative
Q9EQS0 170 QAGKELEEQHGIHCNMTLLFSFAQAVACAEAGVTLISPFVG negative
Q9Z131 57 EEEEEEVDPRIQGELEKLNQSTDDINRRETELEDARQKFRS negative
P33534 261 IIVCYTLMILRLKSVRLLSGSREKDRNLRRITKLVLVVVAV negative
ENSP00000297109 66 FSKRVQKSISQKKLKLDIDKSVRHLYICDFHKNFIQSVRNK negative
O89001 33 GRLRLLPPPPLLLLLLLLRSSAQAAHIKKAEATTTTVGGTE negative
Q6P158 104 ESRPKWKPKAKVPLQTLHMTSENQEKVKALLRDLQEQDADA negative
Q5H8C4 1941 NAMTSLSSKLFFILLTPANHSVADKIPLTKVGRRLYTVRHR negative
Q9QW30 1398 ASNPCQHGGTCYPQRQPPYYSCRCSPPFWGSHCESYTAPTS negative
O60566 98 DRYISWTEQNYPQGGKESNMSTLLERAVEALQGEKRYYSDP negative
Q2M2Z5 148 TDEDREKVAVQEGINSGTAMSRGLYQPATIFMGRQMSAILS negative
P19419 108 PEVAGCSTEDCPPQPEVSVTSTMPNVAPAAIHAAPGDTVSG negative
O88811 159 GVTFPSAGSQTVAAAAKNGTSLNKNKEDEDIAKAIELSLQE negative
P16150 36 ALGSTTAVQTPTSGEPLVSTSEPLSSKMYTTSITSDPKADS negative
O15446 12 OOOOOOOOMEEPQAGDAARFSCPPNFTAKPPASESPRFSLE negative
Q61070 312 ISANEAKTPGKAYLFQLRLFSLVVFLSNRLFHKTVYLQSAL negative
Q9D071 206 DPRNLLLAFRIVHDLISKDYSLGPFVEELFEVTSCYFPIDF negative
Q62245 547 AKSAEEKNNWMAALISLQYRSTLERMLDVTVLQEEKEEQMR negative
P08941 1049 TYWGKAPTTSVYLRAPEGVPSAPANPRIYVLHSNTHEGEEK negative
O89001 858 YKITASARGYNPVTKNVTVRSEGAVQVNFTLVRSSADANNE negative
Q62407 191 LDTPPTSVTGTSEEQVSWWGSGQTVLEQEAGSGGGTRPLPG negative
Q9UIF8 232 LKAGNKNTSEESSSLTSELRSKREQYKQAFPSQLKKQESSK negative
P35969 321 VESRDKGLYTCRVKSGSSFQSFNTSVHVYEKGFISVKHRKQ negative
Q9QXB9 48 LLKAKLAKYRAQLLEPSKSASSKGEGFDVMKSGDARVALIG negative
Q61083 187 GYIPDILHQIARNGSFTSINSEGEFIPESMDQMLDPLSLSS negative
Q9BUH8 133 SEDNELYRKDCNLAAQLLQCSQTYGRVHKVSELPSDFQERV negative
Q8BZ47 116 KDASKPTPGTSLFSPSEGAASKKEVQGRAGDGASAGGLVAA negative
Q00342 370 INATSSQEEYEIDPYEKFCFSVRFKAYPRIRCTWIFSQASF negative
Q6A009 494 RDPGAVYNLENVLLSFWGRLSEICTEKIRQPEADVKSVLCV negative
Q03701 202 WYDLEYSNEYSLKPQPQDVVSKYKTLAQKLYQHEINLFKSK negative
O60266 984 NPKFRVITKIKTIGSTYMAASGVTPDVNTNGFASSNKEDKS negative
P56857 13 OOOOOOOMATTTCQVVGLLLSLLGLAGCIAATGMDMWSTQD negative
ENSMUSP00000023741 2301 GPAQFIELRHNVQKGLGPGVSPFPGQGPPQRPRFYPVSEEL negative
O14686 2301 PPPHGINSHFGPGPTLGKPQSTNYTVATGNFHPSGSPLGPS negative
P13612 937 EASVHIQLEGRPSILEMDETSALKFEIRATGFPEPNPRVIE negative
Q6P9B9 607 GGEGPAALGAHFGESASAHLSDLAPLLLHPEEEVAEAAASL negative
Q80TS3 122 SCESYPIELRCPGTDVIMIESANYGRTDDKICDSDPAQMEN negative
Q9Z1B3 146 AKEWTNEVFSLATNLLAQNMSRDAFLEKAYTKLKLQVTPEG negative
Q08170 9 OOOOOOOOOOOMPRVYIGRLSYQARERDVERFFKGYGKILE negative
Q16875 179 VVASNIMEVKISSPDYKDCNSAEAMDDFMKRISCYEASYQP negative
Q8IV61 3 OOOOOOOOOOOOOOOOOMGSSGLGKAATLDELLCTCIEMFD negative
P36888 110 LQVLVDAPGNISCLWVFKHSSLNCQPHFDLQNRGVVSMVIL negative
Q15424 118 GVEDNGLEENSGDGQEDVETSLENLQDIDIMDISVLDEAEI negative
P79923 14 OOOOOOMERFRSAPAHVRGSSRLSGLPVVKSLFSCEADTAL negative
Q92547 334 SNISNINASCVSESICNSLNSKLEPTLENLENLDVSAFQAP negative
Q80YV3 78 NLCEAEDSALTKLPCYKSLPSLVPLRIAALNALAACNYLPQ negative
Q8IWK6 93 LPPDTLPNRTVTLILSNNKISELKNGSFSGLSLLERLDLRN negative
Q8WWK9 233 KATKPQPVNTSSVTVKSNRSSNMTATTKFVSTTSQNTQLVR negative
P50295 177 TWYLDQIRREQYVPNQEFINSDLLEKNKYRKIYSFTLEPRT negative
ENSMUSP00000008991 1677 EHPESTRLTIRQAQVDKLYASLKELAGERRERLQEHLRLCQ negative
Q8K394 752 IMREEVSFFSANTKDSVPGVSPQLLHIKIISGQNFPKPKGS negative
P19174 222 QRSGDITYGQFAQLYRSLMYSAQKTMDLPFLEASTLRAGER negative
P58107 2294 LLSAERAVTGYTDPYTGQQISLFQAMQKDLIVREHGIRLLE negative
Q8VHK7 82 LFPYEESKEKFGKPNKRKGFSEGLWEIENNPTVKASGYQSS negative
O55143 135 IEALKEYEPEMGKVYRQDRKSVQRIKAKDIVPGDIVEIAVG negative
Q15361 199 SQRARDTLPQSESHQEESWLSVGPGGEITELPASAHKNKSK negative
Q99K01 178 EDFVVDGFNVLYNKKPVIYLSAAARPGLGQYLCNQLGLPFP negative
Q9UQE7 610 NKLDVRDTAYPETNDAIPMISKLRYNPRFDKAFKHVFGKTL negative
O60674 366 QDGKNLEIELSSLREALSFVSLIDGYYRLTADAHHYLCKEV negative
P11168 355 SKPVYATIGVGAVNMVFTAVSVFLVEKAGRRSLFLIGMSGM negative
P16382 10 OOOOOOOOOOMGRLCTKFLTSVGCLILLLVTGSGSIKVLGE negative
Q5T4D3 46 GSVAIVCFARSYDGDFVFDDSEAIVNNKDLQAETPLGDLWH negative
Q6GYQ0 535 TEQNIRAGTQAVLQVFIINSSNIFLLEPANEIKNLLDEHTD negative
Q5VTL8 125 TAGQTGMCGGVRGVGTGGIVSTAFCLLYKLFTLKLTRKQVM negative
P16109 374 QPGYRVRGLDMLRCIDSGHWSAPLPTCEAISCEPLESPVHG negative
P48356 672 KKERNVTLLWKPLTKNDSLCSVRRYVVKHRTAHNGTWSEDV negative
Q9Y6W5 114 NTRKAFRSSTIQDQKLFDRNSLPVPVLETYNTCDTPPPLNN negative
P08941 1514 TYLVFFREITSNHENSTYHFSTLLQKTLEIQEPIAVINNLK negative
O60293 369 RISTSDILSEKKLGEDEEELSELQLRLLALQSASKKWQQKE negative
Q91Z67 434 YSNSMESVKSTVSETFMSKPSIAKRRANQQETEQFYFTKMK negative
O75116 471 LEEHLSNEMQAKEELEQKCKSVNTRLEKTAKELEEEITLRK negative
Q99KX1 215 RRETSRYRQQRPLEFRRHEASVGGGRRAEGPPRLAIQGPED negative
O75167 321 SFKLEQTVPGAEEQNTGKFKSMVPPPPVAPAPSPLAPPLPL negative
A2AG50 169 EAMMRRSLERTQQLELKKKCSWAGSPGPGGRDGESENTPPL negative
P35438 254 AAMLNMTGSGYVWLVGEREISGNALRYAPDGIIGLQLINGK negative
Q62261 162 HRLTLGLIWTIILRFQIQDISVETEDNKEKKSAKDALLLWC negative
Q8VBT0 222 ADCLCPSKRRKPQQQYAKKTSPEFSQPLKKVEEEQEADEED negative
Q3L8U1 342 QHILNPNTSLNSNNFQILHSSHPQGNYSNSKLSPVHMNFPD negative
ENSP00000370000 2 OOOOOOOOOOOOOOOOOOMSSHLVEPPPPLHNNNNNCEENE negative
Q923J1 787 PPAILMLEYKTKAEMSHIPQSQDAHQMTMEDSENNFHNITE negative
Q8BG95 628 VEAREKRRSYLTPVRDEEAESLRKARSRQARQTRRSTQGVT negative
Q8BX17 603 IVWHHEHGSRPELSCLLASGSNNAVIYVHNLKAVLESNPES negative
P18754 266 CGAYFTFAISHEGHVYGFGLSNYHQLGTPGTESCFIPQNLT negative
O14686 1468 DGQPDEVIPADLPAEGAVEQSLAEGDEKKKQQRRGRKRSKL negative
P31260 5 OOOOOOOOOOOOOOOMSCSESPAANSFLVDSLISSGRGEAG negative
Q9BSQ5 173 VLKTAQDPGISPSQSLCAESSRGLSAGSLSESAVGPVEACC negative
Q9Z1A6 117 GEQAKICLEIMQRTGAHLELSLAKDQGLSIMVSGKLDAVMK negative
Q9BTK6 205 RTPGSSARSQKREARLDKVLSDMKRHKKLEEQILRTGRDLF negative
Q9P2D1 1906 ATGKHSESNAELGQLYWPNTSTLTTRLRRLITAYQRSYKRQ negative
O75116 381 DNIRETAAPVVPELSSDIDSSNFDDIEDDKGDVETFPIPKA negative
Q9QW30 1426 WGSHCESYTAPTSTPPATCLSQYCADKARDGICDEACNSHA negative
ENSP00000263935 449 HFSTASMGSLTSSPSSCSLSSQVGLTSVTSIQERIMSTPGG negative
Q9Z131 310 SKPEPDAISVASEAFEDDNCSNLVSEDDSETQSVSSFSSGP negative
Q9JIS8 244 LTYIAPPAAIFYPSGTHDMSSATLNNMRVYGTIFLTLMTLV negative
O75151 316 DQVDKCYKCIVKQGQTLFIPSGWIYATLTPVDCLAFAGHFL negative
Q9Z131 298 EGSIASVENLPVSKPEPDAISVASEAFEDDNCSNLVSEDDS negative
Q9Y4I1 973 EGIYNSETEKLRSDLERLQLSEEEAKVATGRVLSLQEEIAK negative
ENSP00000264904 682 HYKNMIREQDLQLEELRQQVSTLKCQNEQLQTAVTQQVSQI negative
P26049 350 KVAYATAMDWFIAVCYAFVFSALIEFATVNYFTKRSWAWEG negative
Q62318 194 CETCVEAHQRVKYTKDHTVRSTGPAKTRDGERTVYCNVHKH negative
ENSMUSP00000069312 657 LLEQGAAVAQPNRRGAVPLFSTVRQGHWQIVDLLLTHGADV negative
Q61160 156 LSERVRESLKVWKNAEKKNASVAGLVKALRTCRLNLVADLV negative
Q9EPW9 64 HVPKDLPPRTKALSLSQNSISELRMPDISFLSELRVLRLSH negative
Q9ES52 232 KKLMSLLCKELHGEVIRTLPSLESLQRLFDQQLSPGLRPRP negative
Q7Z417 133 DEATNPISRVLNGNQQVVDTSLKQTVKANTFGKAGIKTKNF negative
Q9WTQ5 109 GQRESEDVKEKDRAKEMAASSTVVEDITKDEQEETPEIIEQ negative
O43516 40 EKPTLNKTEQAGRNALLSDISKGKKLKKTVTNDRSAPILDK negative
ENSGALP00000016789 411 APSVAGGQGTPTSPLKKFPTSTTKVSPKEEERKDESPASWR negative
Q811D0 31 LHLLEEYRSKLSQTEDRQLRSSIERVINIFQSNLFQALIDI negative
P26645 5 OOOOOOOOOOOOOOOMGAQFSKTAAKGEATAERPGEAAVAS negative
Q61165 34 RIFPSLLVVVALVGLLPVLRSHGLQHSPTASTIRGSEPPRE negative
O95251 20 MPRRKRNAGSSSDGTEDSDFSTDLEHTDSSESDGTSRRSAR negative
Q9JIR4 2 OOOOOOOOOOOOOOOOOOMSSAVGPRGPRPPTVPPPMQELP negative
Q9H4Z2 531 EHMFNHVGSKPYKCDECSYTSVYRKDVIRHAAVHSRDRKKR negative
Q6P7W5 100 ANPTLAARWKGVQTDMPIITSEKYQHRVEWARDFLRRQGHD negative
P63244 109 WDLTTGTTTRRFVGHTKDVLSVAFSSDNRQIVSGSRDKTIK negative
O75164 195 LYFGMWKTSFAWHTEDMDLYSINYLHFGEPKSWYSVPPEHG negative
O89032 433 QRAQISSPNLRTRPPPRRESSLGFQLPKPPEPPSVEVEYYT negative
O89110 98 LDCNREEMVRELRDPDNAQISPYRVMLFKLSEEVSELELRS negative
P11168 335 FSGINGIFYYSTSIFQTAGISKPVYATIGVGAVNMVFTAVS negative
P50750 97 VVNLIEICRTKASPYNRCKGSIYLVFDFCEHDLAGLLSNVL negative
Q8VIJ6 168 PAVPSTAPGPPPPSTPSSGVSTTPPQTGGPPPPPAGGAGPG negative
P49848 24 KKLKLSNTVLPSESMKVVAESMGIAQIQEETCQLLTDEVSY negative
Q8VHJ9 2193 SLNHSKIEQIIAQGEQLIEKSEPLDAAVIEEELDELRRYCQ negative
Q9P2V4 341 DSGDYICQAKNFLGASETVISLIVTEPPTSTEHSGSPGALW negative
ENSMUSP00000065635 35 PAALSYQSSSPVPVGGSSYNSPDYSLQPFSSSPESQGQPQY negative
ENSP00000373390 1077 IVLKFSAMLDGIAIGAALLPSLKAEYKMGRMRSHGMTGAQT negative
Q5VWN6 360 PASNLRVQPKRKASMPHMVQSKKVNLCRPFPKRTASRADNS negative
Q5VWN6 383 VNLCRPFPKRTASRADNSSDSPTTLKLVKGQFPQKRKRGAE negative
Q8K3H0 169 LSKKRENDKVKYEVTEDVYTSRKKQHQTMMHYFCALNTLQY negative
Q5UAK0 69 NVRRKVSGGSATSEDHEFDPSADMLVHDFDDERTLEEEEMM negative
Q3L8U1 1334 EMFDRASLKLGLDKAVLQSMSGRESNVGGIQQLSKKEIEDL negative
A0FGR8 355 NLLDVPGLNGLSDTIILDIISNYLVLPNRITVPLVSEVQIA negative
P31260 210 VPVPGYFRLSQAYGTAKGYGSGGGGAQQLGAGPFPAQPPGR negative
Q8K296 189 FDMNNAWRISNINEKYKLCGSYPQELIVPAWITDKELESVA negative
Q13127 200 HSAKKFFVEESAEKQAKARESGSSTAEEGDFSKGPIRCDRC negative
ENSMUSP00000091179 556 NVEAAKRLAKRLYHLDRFKRSDVAKHLGKNNEFSKLVAEEY negative
P35438 15 OOOOOMSTMHLLTFALLFSCSFARAACDPKIVNIGAVLSTR negative
ENSP00000261937 670 YVCEVQDRRSHDKHCHKKYLSVQALEAPRLTQNLTDLLVNV negative
Q13033 57 AGGGGPPASEGAGPAAGPELSRPQQNTIPGILHYIQHEWAR negative
P51531 61 SMMGPSPGPPSVSHPMPTMGSTDFPQEGMHQMHKPIDGIHD negative
Q8TDY2 33 LTFDTELTVQTVADLKHAIQSKYKIAIQHQVLVVNGGECMA negative
ENSMUSP00000080857 669 EILSLRAFLLMFIKQLVMKDSGVKEDELQAILNYLLTMHED negative
Q96GA3 115 KEETLVIPSTGIKLPSSVFASEFEEDVGLLNKAAPVSGPRL negative
P01893 25 PRTLLLLLSGALALTQTWARSHSMRYFYTTMSRPGAGEPRF negative
Q7Z591 202 LSEHSEVNPSVELSPARSWSSGTVSLDHPSDSLDSTWEGET negative
Q62463 302 SVKSISRAKIRTVKMTFVIVSAYILCWTPFFIVQMWSVWDT negative
P83510 217 EVIACDENPDATYDFKSDLWSLGITAIEMAEGAPPLCDMHP negative
Q9R210 120 NKFAAHVSPAQGSPKPAPAASPGVRAGHVLSTSAGNSAPNS negative
Q8K3W3 242 DEQAPKSRQELIALYGYDIRSAHNPDDIKPRRIRKPRFGSS negative
Q9P2G1 610 RFQELDRFMHYYTRFKNHEHSYQLEQRLLKTAKEKMEQLSR negative
Q8R0S4 226 EHIPPYDVVPSMRPVVLVGPSLKGYEVTDMMQKALFDFLKH negative
Q8R1F6 471 PVFTGTHADLLIVVFHKIITSGHQRLQPLFDCLLTIVVNVS negative
Q8K1N2 44 RSLENEPQNMMESLSPRKYSSSLKFKANGDYSGSYLTLSQP negative
Q5VYK3 374 IQVVYDGLFGTNTNSKLRTLSLQFVHHICITCPEIKIKPLG negative
ENSP00000187397 98 PGGESLQDQESIHLQLSSFSSLQEEDKSRKDDSEREKEKDK negative
Q80TS3 1281 DINSSASLNREGLLNNARDTSVMDTLPLNGNHGNSYSIAGG negative
Q80TR1 1140 HGSLKTSAMRSNTRYYTGTQSRIRRMWNDTVRKQTESSFMA negative
Q9Y5B9 950 GSDAEEGDSESEIEDETFNPSEDDYEEEEEDSDEDYSSEAE negative
O88809 205 RSGVKPRKAVRVLLNKKTAHSFEQVLTDITEAIKLETGVVK negative
Q9QUH6 128 SVPGGKQYSMEAAPAAPFRPSQGFLSRRLKSSIKRTKSQPK negative
Q9JIH2 91 GFSGFGGSGGKPLEGLTNGNSTDNATPFSNVKTAAEPKAAF negative
Q8BY87 883 GNLKSVDAILEESTEKLKSLSLQQQQQDGDNGDSSKSTETS negative
Q14674 647 HLVELAQVLCYHDFTQQTNCSALDAIREALQLLDSVRPEAQ negative
Q6P9Q6 138 PVTVATIHLNFELMVRPNNYSTFYDDQRQNWSIMFESEKAA negative
Q9JIS8 297 SLFLACVIISILSIYAGGIKSIFDPPVFPVCMLGNRTLSRD negative
Q9Y519 72 FVWTALLITCHQIYMHLRCYSCPNEQRYIVRILFIVPIYAF negative
Q61037 741 LIFTSPCSVDQLSSALCSMLSAPKTLERLRGTPEGFSRTDL negative
O88658 1434 ISPPRSLRNLFGSGYSKSPDSNRVTGIYELSLCKMADTGSP negative
Q99LL5 237 VWDLDIVDSLEPVFTLGSKLSKKKKKKGKKSSSAEGHTDAV negative
Q32NC0 97 RNYTLSFKEAKMVKKFKDSKSVLLITCKTCNRTVKHHGKSR negative
O60486 921 LTTILCKIKGIKTASTIANSSKKVRVKLGNLELYVEQESVP negative
P48357 1089 ENNDKKSIYYLGVTSIKKRESGVLLTDKSRVSCPFPAPCLF negative
P23249 815 FNPEEAATVTSYLKQLLAPSSKKGKARLSPRNVGVISPYRK negative
ENSP00000266529 30 TVYVSNLPFSLTNNDLYRIFSKYGKVVKVTIMKDKDTRKSK negative
Q9JJZ4 94 IILLTANGRFEVGKKICLSISGHHPETWQPSWSIRTALLAI negative
Q13127 211 AEKQAKARESGSSTAEEGDFSKGPIRCDRCGYNTNRYDHYT negative
Q80XK6 308 SGNVSQESSPAYPSLTHHLISDAVTGVTAENDDFCILFAPK negative
Q08943 387 HIRFDEISFVNFARGTTTTRSFDFEIETKQGTQYTFSSIER negative
P81128 560 DALILKHIHFVYHPTKETCPSCPACVDAKIEHLISSRFIRP negative
ENSMUSP00000071081 1327 FQAKNSQALTCLENCWKKLRSLPWADQEEGQDACAASLANI negative
Q14690 723 LCRKPALVSTVEGGQDPKNFSEIHPGMLLIGFVKSIKDYGV negative
Q86XI2 695 SFMPASAVPPFSCGVISTLRSREEGAVDKSYCTLLDCLCSW negative
Q99104 95 ALSYLHEPAVLHNLRVRFIDSKLIYTYCGIVLVAINPYEQL negative
Q9P2D0 120 CVWSLLKHGVSLYIQDKEGLSALDLVMKDRPTHVVFKNTDP negative
P16382 240 TWYNHFQLPLIQRLPLGVTISCLCIPLFCLFCYFSITKIKK negative
ENSP00000217121 122 SSAYVKTSEKLGEWNEKVTQSDLYKKTQETLSQAGQKTSAA negative
Q03164 216 SPLNKSETKSGDKIKKKDSKSIEKKRGRPPTFPGVKIKITH negative
Q9JIS8 36 YDNLEGLSWVDYGERAEREDSDGQGNHRENSPFLCPLDASR negative
Q8R1S4 203 EKQAVRKALIEERGRFCTFISMLRPVIEEEISMLGEITHLQ negative
O88735 170 QKPRQKSNRWSWGSPLHGSSSIHSGDPDRRSVSTMNLSKHV negative
Q8R0W0 3465 PETGFYMLQLAGKGSSVHHLSEELRRALREARVTPGTGDFQ negative
Q8R1A4 578 TYRNLLYIYPQSLNFANRQGSARNITVKVQFMYGEDPSNAM negative
Q9H583 538 KEAVLARLGDDNIDVVLSAISAFEIFKEHFSSEVTISNLLN negative
P56974 246 KDTVRGRLHVNSVSTTLSSWSGHARKCNETAKSYCVNGGVC negative
ENSMUSP00000060549 301 RQRDLIPGRRPEFGGPATFLSPGGACARRARLQHSMAVSAS negative
Q7Z591 553 SPSSLTSMPTLGWLPENRDISEDQSSAEQTQALASQASQFL negative
Q9QW30 1009 ECTESSCFNGGTCVDGINSFSCLCPVGFTGPFCLHDINECS negative
Q9H4L4 53 WPPPPKPRLKSGGGFGPDPGSGTTVPARRLPVPRPSFDASA negative
Q9R1C7 718 ISSTKRSTTLDAGNIKLAFNSLLEKAEAREREREKEEARKM negative
Q61026 621 ASCHPEEQKGPNDSSMPQAASGDRAEGHSRLHDSKGQTKLL negative
A1L390 41 TTSSSGSSCDSRSAMEEPSSSEAPAKNGAGSLRSRHLPNSN negative
O60343 65 LDHRTTLPMLPWLMAEIRRRSQKPEAGGCGAPAAREVILVL negative
P52597 131 FVRLRGLPFGCTKEEIVQFFSGLEIVPNGITLPVDPEGKIT negative
Q8TCU4 91 EDEEAKAWLQAHPGRILPPLSPPQHRYSEGERTSLEKIVPL negative
Q8BX17 985 AFAKQLCFQDQYVKAASYLLSIHKVYEAVELLKSNHLYREA negative
O14545 236 EQERQERNRGQQPPKEGGEESANLDFMLALSLQNEGQASSV negative
Q14807 30 RREMAAASAAAISGAGRCRLSKIGATRRPPPARVRVAVRLR negative
Q9P2R6 39 DREREKRDKARESENSRPRRSCTLEGGAKNYAESDHSEDED negative
Q9UJU6 140 EDVEPECIMEKVAKASGANYSFHKESGRFQDVGPQAPVGSV negative
O55196 882 QETFPIYNPGPTIAPPVDPRSYYVNNAIGQEESTLFPSWTS negative
Q6A068 227 VDYNAEIPFEKKPALGFYDTSEENYQALDADFRKLRQQDLD negative
Q9Z0P5 264 HEGDALESVVFIYSMPGYKCSIKERMLYSSCKSRLLDSVEQ negative
P02699 97 NLAVADLFMVFGGFTTTLYTSLHGYFVFGPTGCNLEGFFAT negative
Q9NTI5 883 LTEQGKISKPDMSRLRLAAGSAIVKLAQEPCYHEIITLEQY negative
Q9Y4F3 252 PGHLEEHISQSELTPHLCTNSLHLNVVPPVCLKGSLYCEDC negative
Q8IWR0 149 SKALSDLGRYKKAYDAVAKCSLAVPQDEHVIKLTQELAQKL negative
Q8BZH4 80 VAGHLSTSTTVSNSGAQNSDSTKKTLVTLIANNNAGNTLVQ negative
ENSMUSP00000023741 2855 PIAKAKMVALKGIKKVMAQGSIGVAPGMNRQQVSLLAQRLS negative
P16277 380 LVSETLCCKIADFGLARIIDSEYTAQEGAKFPIKWTAPEAI negative
Q96ST3 727 EAQRGFNKVWREQNEKYYLKSLDHQGINFKQNDTKVLRSKS negative
Q9NSY1 227 NPQKDGVNVVEEEIKKYTTLSYRAPEMINLYGGKPITTKAD negative
P16234 211 TVKGKKFQTIPFNVYALKATSELDLEMEALKTVYKSGETIV negative
P35969 1069 NPDYVRRGDTRLPLKWMAPESIFDKVYSTKSDVWSYGVLLW negative
P27659 110 GYVETPRGLRTFKTVFAEHISDECKRRFYKNWHKSKKKAFT negative
P48356 226 ALLMYLEITSAGVSFQSPLMSLQPMLVVKPDPPLGLHMEVT negative
Q12965 543 DVLFMDLIELMQSSELPFIKSLFPENLQADKKGRPTTAGSK negative
O43264 11 OOOOOOOOOMASFVTEVLAHSGRLEKEDLGTRISRLTRRVE negative
Q13315 774 CAGESITLFKNKTNEEFRIGSLRNMMQLCTRCLSNCTKKSP negative
Q6DFV3 910 KHVSSLKGIKITDSQKSSEDSGSRKGSSSEVFSDAAREGWL negative
P30530 627 APVVILPFMKHGDLHSFLLYSRLGDQPVYLPTQMLVKFMAD negative
Q07912 101 GKRLEAEFPPHHSQSTFRKTSPAPGGPAGEGPLQSLTCLIG negative
Q923T9 35 LFEELGKGAFSVVRRCVKKTSTQEYAAKIINTKKLSARDHQ negative
O60447 78 TSSSTTLSTPALSPSSPSQLSPDDLELLAKLEEQNRLLETD negative
Q9H4I2 381 SWSPEEIEDARKKMFNTVIQSVPQPTITVLNTPLVASAGNV negative
O43379 736 IITSMKFTYDCHHLITVSGDSCVFIWHLGPEITNCMKQHLL negative
P19419 165 ARSSRNEYMRSGLYSTFTIQSLQPQPPPHPRPAVVLPSAAP negative
Q6EMB2 428 PTFESSRRNPFQKPQRCRPLSASDAEMKNLVGSAREKGPGK negative
Q6P0Q8 1406 QLSRPKSAEPPRSPLLKRVQSAEKLAAALAASEKKLATSRK negative
O08550 1831 HSPTPSSDTDSLIPGDPVHHSPIQNLDPPLRTDSSNGPPPT negative
Q61193 70 EEASVSVWDEEEDGATFTVTSRQYRPLDPLAPLPPPRSSRR negative
P10645 141 EEPSSKDVMEKREDSKEAEKSGEATDGARPQALPEPMQESK negative
Q5T5C0 153 ILHSLKFCRERVTFCHLPFQSKWLYVGTERGNIHIVNVESF negative
O60437 53 LQKNADQVEKNIVDTEAKMQSDLARLQEGRQPEHRDVTLQK negative
Q9R053 649 DPYHYFRHGWNIFDSIVALVSLADVLFHKLSKNLSFLASLR negative
Q61315 945 SHTHSNTYNFTKSENSNRTCSMPYAKVEYKRSSNDSLNSVT negative
P30556 251 KPRNDDIFKIIMAIVLFFFFSWIPHQIFTFLDVLIQLGIIR negative
Q5VT06 217 NDRPAIDALQNSECLIRMGASMRTEEEMPNRTKGSENNLKL negative
P52948 375 GFGAVGSTLFGNNKLTTFGSSTTSAPSFGTTSGGLFGNKPT negative
P23467 499 ETSLSIMWQTPVAEWEKYIISLADRDLLLIHKSLSKDAKEF negative
O60504 138 VKYEGIGPVDESGMPIAPRSSVDRPRDWYRRMFQQIHRKMP negative
Q80YV3 740 IKDQQPDSDMDPNSSGEGVNSVSIKRGLSVDSAQEVKRFRA negative
ENSMUSP00000008991 267 LGLTKLLDPEDVNVDQPDEKSIITYVATYYHYFSKMKALAV negative
Q8R1A4 228 NLLDRTPNEEIDHQNDDQRKSNRHKELFALHPSPDEEEPIE negative
P10599 66 EKYSNVIFLEVDVDDCQDVASECEVKCMPTFQFFKKGQKVG negative
ENSMUSP00000065481 447 LIQNMPPNQASSATLPQETLSAMPFSPAPLSLASSPPQLLP negative
O08550 1357 YEKGNYCPICTRCYEDNDYESKMMQCAQCDHWVHAKCEGLS negative
ENSP00000263935 1434 ISPPRSLRSLFGSGYSKSPDSNRVTGIYELSLCKMSDTGSP negative
Q00537 116 VHENLKMGSDGESDQASGTSSDEVQSPTGVCLRNRIHRRIS negative
P52655 3 OOOOOOOOOOOOOOOOOMANSANTNTVPKLYRSVIEDVIND negative
P04798 115 LVRQGDDFKGRPDLYTFTLISNGQSMSFSPDSGPVWAARRR negative
Q98T92 49 DDNWTDELTFSKSSADTTEHSGIFTHLVTTKTPEEWLNCLL negative
P27659 232 QDEMIDVIGVTKGKGYKGVTSRWHTKKLPRKTHRGLRKVAC negative
P53355 244 TLANVSAVNYEFEDEYFSNTSALAKDFIRRLLVKDPKKRMT negative
Q9P2D0 687 LNKVNFHEDDNQKSAFEVYKSNQAQTVSERQKSKPKSCKKG negative
P52795 9 OOOOOOOOOOOMARPGQRWLSKWLVAMVVLTLCRLATPLAK negative
P51116 532 DPDSNPYSLLDTSEPEPPVDSEPGEPPPASARRRRSRRRRT negative
ENSP00000261937 748 SNQKLSIQRVREEDAGRYLCSVCNAKGCVNSSASVAVEGSE negative
Q6P0Q8 1127 HRAGKKYGFTLRAIRVYMGDSDVYTVHHMVWHVEDGGPASE negative
O43516 349 ETPRLPQRNLSLSSSTPPLPSPGRSGPLPPPPSERPPPPVR negative
P51582 298 RVLNIVNVVYKVTRPLASANSCLDPVLYLLTGDKYRRQLRQ negative
P18887 183 KVTVTKLGQFRVKEEDESANSLRPGALFFSRINKTSPVTAS negative
Q9JIC3 471 KIETSAVGNQTSLPLLTRARSKPLEKEGGKCLPLHPTQSQT negative
O60293 78 HSARGGGSGGGGGSSSSSSSSQQQLRNFSRSRHASERGHLR negative
Q6UXZ4 106 CNGEWVHQNEHVSEETLDESSGLKVREVFINVTRQQVEDFH negative
Q80TE4 851 ITLGAKKKERVKPRKDAHLFSIGAIMWHVVARDFGQSADIE negative
O95359 476 AKEVVDAGLVGLERQVSDLGSKGEHPEGDPGEVPAPSPQER negative
Q96T60 71 ELVADPETRTVAVKQLGVNPSTTGTQELKPGLEGSLGVGDT negative
P27635 61 KVDEFPLCGHMVSDEYEQLSSEALEAARICANKYMVKSCGK negative
Q9Y4F3 558 GGKVLSITGCSAILRFINQDSAERAQKRMENEDVFGNRIIV negative
Q5TDH0 44 FELHNFRALCELESGIPAAESQIVYAERPLTDNHRSLASYG negative
O35218 144 KIQQLKFSQIVNLKGKGHGLSITPLPAGHMIGGTIWKIVKD negative
Q8K394 177 RIYHRYFLLDADMQSLRWEPSKKDSEKAKIDIKSIKEVRTG negative
P34926 384 EPSEKPPEKPSKSERVRGESSEALKAEKRRLIKDKAGKKHL negative
Q80TE7 196 PKSMHKLAQLERLDLGNNEFSELPEVLDQIQNLRELWMDNN negative
O43264 242 PISSVLLAFSVLGELHSKLKSFGQMLLKYILRPLASCPSLH negative
O95180 988 QILTQEDWNVVLYNGMASTSSWAALYFVALMTFGNYVLFNL negative
Q9QXJ1 174 GEAEEDDEDEEEEEEEEDLSSPPGLPEPLENVEVPSGPQAL negative
Q8TCU4 211 EGILTQSENQVKEPNRDLFCSPLLVIQDSFASPDLPLLTCL negative
P48452 125 GSPANTRYLFLGDYVDRGYFSIECVLYLWALKILYPKTLFL negative
P42695 8 OOOOOOOOOOOOMVALRGLGSGLQPWCPLDLRLEWVDTVWE negative
ENSP00000372922 165 SQSSTQPAEKDKKKRKDEGKSRTTLPERPLTEVKAETRAEE negative
ENSP00000371303 285 DYAHAEARKSPALDGKVERDSEGKEIRYPVMLTAMEKLVAR negative
ENSP00000347528 9 OOOOOOOOOOOMESHSRAGKSRKSAKFRSISRSLMLCNAKT negative
ENSP00000347555 80 VAYQINALANNVLQLLDIQASQLRRMESSINHISQTVDIHK negative
Q8IX03 534 GGRLQALRSLSGTPKSMTSLSPRSSLSSPSPPCSPLMADPL negative
Q8IWJ2 882 EEKINKIKLVAVKAKKELDSSRKETQTVKEELESLRSEKDQ negative
Q62504 529 GFGKSMPTNCVWLDGLSSNVSDQYLTRHFCRYGPVVKVVFD negative
O75165 605 KAIIEEGDKEIATKMQELALSEGALPRHLHTAMFTISSDQR negative
Q62463 386 SFPCCQSIAQKFAKDDSDSMSRRQTSYSNNRSPTNSTGTWK negative
Q8R0W0 1087 MPVAVQRGCIDREMEAALSRSPETFPTPDGRGHTSYAQLLE negative
Q8IWS0 82 GGFSIEDVQKEIKRGTKLMCSLCHCPGATIGCDVKTCHRTY negative
Q8TDY2 196 NYLQSIEDIKLKLTHLGTAVSVMAKIPLLECLTRHSYRECL negative
ENSP00000265368 3285 NLTKEKVSRLDRIVAEHNQFSLGIKELQDWMTDAIHMLDSY negative
ENSP00000339881 163 IWDICSKYTPDIVPMEKVKLSAGETETTLLVTKPLYELGQN negative
Q8WWI1 262 REDSFESLDSLGSRSLTSCSSDITLRGGREGFESDTDSEFT negative
Q9D074 34 IDIQANSAYRYPPKSGNYFASHFFMGGEKFDTPHPEGYLFG negative
Q9H4L5 295 WRSRAIGKDAKGTLQVPKPFSGPVRLHSSNPNLSTLDFGEE negative
Q8C078 49 QKPCEALRGLSSLSIHLGMESFIVVTECEPGRGVDLNLARD negative
Q6P0Q8 532 ETIKLISNGAYGAVFLVRHKSTRQRFAMKKINKQNLILRNQ negative
Q6P0Q8 894 LSEEKEDHSDGLAGLKGRDRSWVIGSPEILRKRLSVSESSH negative
P33535 75 LCPQTGSPSMVTAITIMALYSIVCVVGLFGNFLVMYVIVRY negative
Q5DU25 592 DFRLRAAHLPLLTIEPPSDSSVDLSDRSDRGSVHRQLVYEA negative
P16277 123 SNFVAPVETLEVEKWFFRTISRKDAERQLLAPMNKAGSFLI negative
O75381 3 OOOOOOOOOOOOOOOOOMASSEQAEQPSQPSSTPGSENVLP negative
P05455 236 LEEDAEMKSLEEKIGCLLKFSGDLDDQTCREDLHILFSNHG negative
O60504 69 FHDPAPRTVCNGGYTPRRDASQHPDPAWYQTWPGPGSKPSA negative
Q8BYH8 138 ADGSPMWGHQTATGLANQNGSPFHQPGHSHSLHQNKSFVAH negative
Q9H583 883 FKFCSVLWTYGSSLSNPLNCSVKTVLQTQALYVGCAMLSSQ negative
ENSMUSP00000008991 1992 LLARSHYAAEEISEKLSQLQSRRQETADKWQEKMDWLQLVL negative
Q5H8C4 319 ELLESIDMMTQNQPYRKFKPSVPLHLHAKEWWAYAIHSILE negative
P16546 67 FFQRDAEELEKWIQEKLQVASDENYKDPTNLQGKLQKHQAF negative
O60506 115 CGVMKTYRQREKQGTKVADSSKGPDEAKIKALLERTGYTLD negative
Q8VHK1 269 RNTYNQTALDIVNQFTTSQASREIKQLLREASGILKVRALK negative
ENSP00000343042 1524 LALAPALAPTLGGSSPSQTLSLGTGNPQGPFPTQTLSLTPA negative
P49138 149 GELFSRIQDRGDQAFTEREASEIMKSIGEAIQYLHSINIAH negative
O43684 176 RRVLVWDLRNMGYVQQRRESSLKYQTRCIRAFPNKQGYVLS negative
Q5UIP0 676 TELINQTNEVNQGDALEHNFSAIYGALTLPVNHIFSEQRFP negative
Q9R053 323 DSEDFIMCGNWLGRRSCPDGSTCNKTTFNPDYNYTNFDSFG negative
Q99MI1 36 SPGRSPRLPRSPRLGHRRTNSTGGSSGNSVGGGSGKTLSME negative
ENSP00000338266 231 AVLDGVKELVRLTIEKQGRPSPTSPVKPSSPASKPDGPAEL negative
O14727 69 QQRAAMLIKMILKKDNDSYVSFYNALLHEGYKDLAALLHDG negative
Q9H583 1631 LPSVRRKALDLLNNKLQQNISWKKTIVTRFLKLVPDLLAIV negative
Q9P2D1 2366 PGYTPTTVDSPLQKRSFAELSMVGQASISGSEDITTSPQLS negative
O35136 452 HWRREKLLLPAKNTTHLKTHSVGRKMILEIAPTSDNDFGRY negative
Q80TR1 954 LCLEGVHLYLLLVEVFESEYSRTKYYYLGGYCFPALVVGIA negative
P16455 38 LELSGCEQGLHEIKLLGKGTSAADAVEVPAPAAVLGGPEPL negative
Q62504 719 EPREYREYRSDPYEQDIREYSYRQRERERERERFESDRDHE negative
ENSP00000261887 4053 GQNCTFVIQANGTVLACGEGSYGRLGQGNSDDLHVLTVISA negative
Q00560 406 VNLTNDRYVASLAARNKVGKSAAAVLTIPSPHVTAAYSVVN negative
P33241 129 RSPEGEQEDRPGLHAYEKEDSDEVHLEELSLSKEGPGPEDT negative
Q9UQ88 148 QDKARREWERQKRREMAREHSRRERDRLEQLERKRERERKM negative
P33241 110 RQQHEGAQGALDSGEPPQCRSPEGEQEDRPGLHAYEKEDSD negative
Q6WQJ1 215 RRLKVFLCCTRTKDSQSDAYSEIAYLFAEFFRDLDIVPSDI negative
Q9H4I2 679 FSERRKKVNAEETKKAEENASQEEEEAAEDEGGEEDLASEL negative
Q08379 527 ARRQILETMQNDRTTISRALSQNRELKEQLAELQSGFVKLT negative
Q7Z3K3 215 VKPTVGVPQVFSQMTPVRPGSTMPVRPTTNTFTTVIPATLT negative
ENSP00000372265 1584 KELKKMDKPRKKKLKLGADKSKELNKLAKKLAKEEERKKKK negative
Q8NI08 88 KKRKSNQLKEIRRTELKRYYSIDDNQNKTHDKKEKKMVVQK negative
P57087 218 LQFNTVSKLDTGEYSCEARNSVGYRRCPGKRMQVDDLNISG negative
ENSP00000261887 3461 LATSGNDGTIRVWNVTKKQYSLQQTCVFNRLEGDAEESLGS negative
Q6PB44 891 LAMTVRPATTTVDSVQAPISSHTAPRPNPTPALPQPCFPVP negative
P01350 53 LGTGANRDLELPWLEQQGPASHHRRQLGPQGPPHLVADPSK negative
Q3UTZ3 452 VCHTPLNNLGFSRKGSALTFSVAFQALRTGLFELSQHMKLK negative
Q7Z460 213 IYRHVGERVRADLSKKGLPQSRLNVIFTKFDEVQKSGNMIQ negative
Q5VYK3 329 IPLKTKEGAVLKPELKRDPVSTRVKLKIVPHLLRSRQAAET negative
P35969 162 IPKLVHMTEGRQLIIPCRVTSPNVTVTLKKFPFDTLTPDGQ negative
Q9Y4G8 711 ETETLCSDEDAQELLRESQISLLQLSTVEVATQLSMRNFEL negative
P09023 15 OOOOOMSSYFVNSTFPVTLASGQESFLGQLPLYSSGYADPL negative
Q14699 34 RPGNIYSTLKRPQVETKIDVSYEYRFLEFTTLSAAELPGSS negative
ENSP00000338422 179 SPIHTPQRTVFNSETQSGQDSVGTDSSQQEDSGQHAAPLPA negative
Q80TJ7 303 SSSNQNEMFFGDQVEKCYKCSVKQGQTLFIPTGWIHAVLTP negative
Q923A2 255 LQVQLGHALQQAADPNSKGNSLFAEVEDRRVAMERQLNLMK negative
P05532 263 NSMWLKMNPQPQHIAQVKHNSWHRGDFNYERQETLTISSAR negative
P16471 244 QIPSDFTMNDTTVWISVAVLSAVICLIIVWAVALKGYSMVT negative
P36544 116 VKTVRFPDGQIWKPDILLYNSADERFDATFHTNVLVNSSGH negative
Q9QUN3 45 KNNEGGIMDKIKKLKVKGPPSVPRRDYALDSPADEEEQWSD negative
Q9QUN9 278 EGALDRCPCASGLLCQPHSHSLVYMCKPAFVGSHDHSEESQ negative
Q6P158 73 SSRIWDDGDDFCIFSESRRPSRPSNSNISKGESRPKWKPKA negative
Q7Z589 150 PVPAETGSKEVVCYSYTSTTSTPTSTPVPSGSIATVKSPRP negative
Q13029 435 LKRKPSQTLQPSEDLADGKASGENVASKDDSSPPSLGPDCL negative
P16871 334 QARDEVEGFLQDTFPQQLEESEKQRLGGDVQSPNCPSEDVV negative
Q00560 264 SGLGGLLDLKSDIQYRTKDASTWIQVPLEDTMSPRTSFTVQ negative
ENSP00000261887 368 DYSRTCASPDSIQTGDAPIVSETCEVYVWGSNSSHQLVEGT negative
Q98T92 216 SDEDKENLAVSSSHINQGTASFQNLALGNPQRMKIESPEEY negative
P13807 452 FATQRQSFPPVCTHNMLDDSSDPILTTIRRIGLFNSSADRV negative
O89001 672 AVMSWVKAYPFVLSANLHGGSLVVNYPYDDNEQGVATYSKS negative
P30999 52 ERRHVSAQLERVRVSPQDANSLMANGTLTRRHQNGRFVGDA negative
P08941 1793 PKRAEDSKNSVQWEKAEDNGSNLTYYILESRKQSGNTNKVK negative
P52746 226 KTHLLRELGEKAHHCPLCHYSAVERNALNRHMASMHEDISN negative
Q98T92 801 EKDLQDVLRKCLVRNPKERISIAELLVHPYVQIQPHTQPDQ negative
O60486 3 OOOOOOOOOOOOOOOOOMEVSRRKAPPRPPRPAAPLPLLAY negative
Q8NB46 778 HLASACGHTAVLRTLLQAALSTDPLDAGVDYSGYSPMHWAS negative
Q08013 39 FSRNLSAKSSALFFGNAFIVSAIPIWLYWRIWHMDLIQSAV negative
Q9ES28 79 PRNESECLSNIREFLRACGASLRLETFDANDLYQGQNFNKV negative
Q8K296 588 LMLWSAVYLPCPSPSTPTDDSCAPYPVPGTSPDEPPLSRLP negative
Q15361 226 ITELPASAHKNKSKKKKKKSSNREYETLAMPEGSQAGREAG negative
Q8N5H7 90 SDMYSHMGTMPRPSIKKAQNSQAARQAQEAGPKPNLVPGGV negative
Q62190 675 NISLVITNMPAGKHFRVEGISVQEGFSFVEPVLTSIKPDFG negative
O95477 953 HNGAGKTTTMSILTGLFPPTSGTAYILGKDIRSEMSTIRQN negative
ENSP00000343042 1159 APRDGLTPVPPLAPAPRPPSSGLPAVLNPRPTLTPGRLPTP negative
Q9H4I2 397 TVIQSVPQPTITVLNTPLVASAGNVQHLIQAALPGHVVGQP negative
Q14315 118 NVSVALEFLEREHIKLVSIDSKAIVDGNLKLILGLIWTLIL negative
Q9R0A5 452 YRPGAEGFLKGPLSEDTASDSVDGDLDSVMLDPERFEPRLD negative
O43312 9 OOOOOOOOOOOMEAVIEKECSALGGLFQTIISDMKGSYPVW negative
Q14686 1294 LNPTTLKAIGQAPSNLTMNPSNFATPQTHKLDSVVVNSGKQ negative
Q8K394 1041 VYEKIVHCQKAAMEFHEHLHSIGTKEGLKERKLQKAVESFT negative
O14974 312 EKRDKKSPLIESTANMDNNQSQKTFKNKETLIIEPEKNASR negative
P30414 262 SSSEEPRNKHAMNPKGHSERSDTNEKRSVDSSAKREKPVVR negative
P30957 2183 ALGMHETVMEVMVNVLGGGESKEITFPKMVANCCRFLCYFC negative
Q96F86 16 OOOOMATDWLGSIVSINCGDSLGVYQGRVSAVDQVSQTISL negative
Q8NB46 355 DKFGNTPLHVAARYGHELLISTLMTNGADTARRGIHDMFPL negative
O35147 96 LAPGLLGSIVQQQPGQAANNSHHGGAGTMETRSRHSSYPAG negative
P63328 433 REESESVLTLKGLTPTGMLPSGVLSGGKQTLQSATVEAIEA negative
Q7Z6E9 9 OOOOOOOOOOOMSCVHYKFSSKLNYDTVTFDGLHISLCDLK negative
Q8IWJ2 474 ELENTIKNLQEKNGVYLLSLSQRDTMLKELEGKINSLTEEK negative
Q9P2V4 418 PSTKEELTLEHFQMDALGELSDGRAGPSEARMVRSVKVVGD negative
Q8K394 1010 QAIVPEVLKKIVTTYDMMMQSLKALIENADAVYEKIVHCQK negative
Q8IWJ2 1133 EEKNTKIKQLLVKTKKELADSKQAETDHLILQASLKGELEA negative
Q9UHF7 489 ELNDKLSRGSVINQNDLAKSSEGETMTKTDKSSSGAKKKDF negative
Q8VCB3 577 RSPDDSCNQLTQFLYGFCKQSRRQRIIQRNRTERLSDLLDW negative
Q8TEQ0 116 DELEEENRSLRNLLDGEMEHSAALRQEVDTLKRKVAEQEER negative
ENSP00000373390 780 HMTIHMDDSDSITVSEQSEPSAECWQNMYKLLNFYSLISDP negative
O15534 864 HQNPRAEAPCYVSHPSPVPPSTPWPTPPATTPFPAVVQPYP negative
O14497 279 SSSSSSFAQQRFGAMGGGGPSAAGGGTPQPTATPTLNQLLT negative
Q13002 610 NPHPCNPDSDVVENNFTLLNSFWFGVGALMQQGSELMPKAL negative
O43379 981 EVEAGPGDQQGDSYLRVSSDSPKDQSPPEDSGESEADLECS negative
P11277 1762 GQERVDNVNAFIERLIDAGHSEAATIAEWKDGLNEMWADLL negative
Q07954 3216 DYVTERIYWADAREDYIEFASLDGSNRHVVLSQDIPHIFAL negative
Q03112 472 HSIFSPSLEEQTAVSGAVNDSIKAIASIAEKYFGSTGLVGL negative
Q9UIF8 449 DESDDSQSESDSNSESDTEGSEEEDDDDKDQDESDSDTEGE negative
P56564 115 VLPLIISSLVTGMAALDSKASGKMGMRAVVYYMTTTIIAVV negative
P22646 72 EKNGQELPQKHDKHLVLQDFSEVEDSGYYVCYTPASNKNTY negative
Q5T6F2 420 HPTTTTSWDLKPPTSQSSVLSHLDFKSQPEPSPVLSQLSQR negative
Q9QUH6 388 TGSGGSGGMGSGGGGGSGGGSGGKGKGGCPAVRLKARYQTM negative
P51116 175 VHKEFKKALGANCIFLNITNSELFILSTTEAPVKRASLLGD negative
ENSP00000343042 2307 APVPISAPNPITILPVHILPSPPPPSQIPPCSSPACTPPPA negative
O95359 541 QSHEVQPGAPPPPLPKAPSESARGPPGPTDGAKVHEDSTSP negative
Q6P9B9 129 HVPAGGPGLEDVVQEVQQVLSEFIRANPKAWAPVISAWSID negative
P31260 5 OOOOOOOOOOOOOOOMSCSESPAANSFLVDSLISSGRGEAG negative
P58107 599 YLQGTGCIAGLLLPGSQERLSIYEARCKGLLRPGTALILLE negative
Q9UIF8 481 ESDSDTEGEKTSMKLNKTTSSVKSPSMSLTGHSTPRNLHIA negative
Q9H4L4 142 SQRRRRAMRAFRMLLYSKSTSLTFHWKLWGRHRGRRRGLAH negative
Q61176 2 OOOOOOOOOOOOOOOOOOMSSKPKSLEIIGAPFSKGQPRGG negative
Q5TCZ1 229 EEQGWVPATYLEAQNGTRDDSDINTSKTGEVSKRRKAHLRR negative
O60343 65 LDHRTTLPMLPWLMAEIRRRSQKPEAGGCGAPAAREVILVL negative
ENSP00000343042 1469 QTPVPVMAPSSTPGTSLASASPVPAPTPVLAPSSTQTMLPA negative
ENSP00000256552 75 KAAMTTGAWIFTGGVSTGVISHVGDALKDHSSKSRGRVCAI negative
Q14315 588 AGVQKVRAWGPGLETGQVGKSADFVVEAIGTEVGTLGFSIE negative
P16871 135 LTCKKIDLTTIVKPEAPFDLSVIYREGANDFVVTFNTSHLQ negative
Q9H4I2 463 PLTVTSVPKQPGVAPINTVCSNTTSAVKVVNAAQSLLTACP negative
Q80TH2 700 VKQTPVDSNSKVRQEDENFNSLLQNGVNLNNSPEEKFKIND negative
Q9BSQ5 311 SASATELLQDYMLTLRTKLSSQEIQQFAALLHEYRNGASIH negative
Q9H4G0 331 DRLRINRFAWPKILKISYKRSNFYIKIRPGEYEQFESTIGF negative
ENSP00000353508 1030 SSEKAEKGLSSVPEIAEVEPSKKVEQGLDFAVQGQLDVKIS negative
ENSP00000056217 109 QESLVAEACDTPEHWEAVPQSLAGRQARTLAPPELWACPIQ negative
P42771 11 OOOOOOOOOMEPAAGSSMEPSADWLATAAARGRVEEVRALL negative
O55196 626 NNPNYNLPRSEGSMVGPNFNSFDQQENSYFSKGASKRVPSP negative
P14164 482 LRSNSIDYAKHQEISSAGTSSNTTKNVNNNKNDSNDDNNGN negative
P16109 168 HCLKKKHALCYTASCQDMSCSKQGECLETIGNYTCSCYPGF negative
P09411 3 OOOOOOOOOOOOOOOOOMSLSNKLTLDKLDVKGKRVVMRVD negative
Q15139 57 FLAPVAAPVGGISFHLQIGLSREPVLLLQDSSGDYSLAHVR negative
P48058 727 TAEGVARVRKSKGKFAFLLESTMNDNIEQRKPCDTMKVGGN negative
P19021 763 VNGKPHFGDQEPVQGFVMNFSNGEIIDIFKPVRKHFDMPHD negative
Q9JIC3 165 SPPISDTECPEGLLCTSTIPSHYKKYTHILLAQSRDSKEPL negative
Q61084 208 IARQGSYTSINSEGEFIPETSEQCMLDPLSSAENSLSGSCQ negative
Q14524 1204 QAPGKVWWRLRKTCYHIVEHSWFETFIIFMILLSSGALAFE negative
O88871 459 EYNAVADTLEIINDTIRFQGSEPPKDKTIILEQLRKISLPL negative
Q14674 272 ELTLEHCRRFCWSRHHDKAISAVEKAHSYLRNTNLAPSLQL negative
Q9QXL1 457 RVKAMQEAIDAINNRVTQLMSQEANLLLAKAGDGNEAIGAL negative
Q8C0M0 360 LLPEPEKTPHPQDIDHQPSLSHGEEDAIKEDPPSSLLEEKR negative
Q8TEQ6 355 IVFNLCPLQTEDDKQLLLSTSMDRDVKCWDIATLECSWTLP negative
P30518 126 GPDALCRAVKYLQMVGMYASSYMILAMTLDRHRAICRPMLA negative
Q9Y5B9 898 LDPIKEWLNSCDLKYTEGVQSLNWTKIMKTIVDDPEGFFEQ negative
Q80TS3 254 DKIYYMPWTPYRTDTLTEYSSKDDFIAGRPTTTYKLPHRVD negative
Q00560 558 QIPVDDQNGFIRNYSISYRTSVGKEMVVHVDSSHTEYTLSS negative
P30679 253 SLSEYDQCLEENNQENRMKESLALFGTILELPWFKSTSVIL negative
Q03160 74 EEEFQATSLPSIPNPFPELCSPPSQKPILGGSSGARGLLPR negative
Q5U3K5 26 KLVGSEQAPGRDKNIPAGLQSMNQALQRRFAKGVQYNMKIV negative
Q8NI27 992 LDYENFRHVVHKWHYKLTKASVHCLETGEYTHIRNILIVLT negative
Q16875 111 NEEAMKVRKQCALAALRDVKSYLAKEGGQIAVFDATNTTRE negative
Q61409 48 SLRNGYVKSCVSPLRQDPPRSFFFHLCRFCNVEPPAASLRA negative
Q9ER74 290 PSQGTLRTSANPLTTLSSHLSQQLAVAAGLAQSLASQSANI negative
Q9JIL4 107 DGDSYEKAVKNQVDLKELDQSQREAALNDKKPGPGMNGAVE negative
Q923T9 80 EARICRLLKHPNIVRLHDSISEEGFHYLVFDLVTGGELFED negative
O15403 124 MVAASFSQEVSHMYVAIGIISGLGYCFSFLPTVTILSQYFG negative
Q96GA3 33 KAVSFHLVHRSQRDPLAADESAPQRVLLPTQKIDNEERRAE negative
Q13435 240 PRPRGPPPPPGDENREMDDPSVGPKIPQALEKILQLKESRQ negative
ENSP00000373390 31 VLTSNNSSDSPTGSGYNTDVSDDNLPCDRTSPSSDLNGNSV negative
Q80YF9 359 DLGEHLSNSGQDVPQVLRCCSEFIEAHGVVDGIYRLSGVSS negative
Q6P0Q8 930 SESSHTESDSSPPMTVRRRCSGLLDAPRFPEGPEEASSTLR negative
Q62261 134 NVDKALQFLKEQRVHLENMGSHDIVDGNHRLTLGLIWTIIL negative
Q9BWU0 94 KKPALPVSPAARSKAPASSSSNPEEVQKEGPTALQDSNSGE negative
P27641 461 KKCTPTEAQLSAIDDLIDSMSLVKKNEEEDIVEDLFPASKI negative
Q9JKF6 222 GTVTVISRYRLVPSREAHRQSLACIVNYHLDRFRESLTLNV negative
O95180 867 GPLGYIRNPYNIFDGIIVVISVWEIVGQADGGLSVLRTFRL negative
Q5VZ89 235 CPLSLAAVLSAPLPFIVGVDSRYFDLHDPPQDVVCIDLDTN negative
Q8VBY2 424 LHPWVTKHGEEPLPSEEEHCSVVEVTEEEVKNSVRLIPSWT negative
Q80TH2 249 RQLTYLDVSKNNIEMVEEGISTCENPQDFLLSSNSLQQLPE negative
P43249 364 RVGTVGYMAPEVLNNQRYGLSPDYWGLGCLIYEMIEGQSPF negative
Q9NU22 3478 LCSVKSEEVLRGLGKLILKRSGGKELEGKGQKACPTREQLL negative
Q8R311 162 LMADISKRIQSLEDESKSLKSQVAEAKTTFRIFEINEERLK negative
Q9QX47 666 EISVQSVVTTSELSTMTVSQSLEVPSTTALESYNTVAQELP negative
ENSP00000264904 41 TVRGAAGLGLGKGSGQGRGRSTRRPEECGLKFRHSFRLVKH negative
Q9JKK0 52 EDGLEEMMDLSDLPTSLFACSVHEAVFEVQEQKERFEALFT negative
Q7Z6E9 89 VIVRRIPIGGVKSTSKTYVISRTEPAMATTKAIDDSSASIS negative
P43121 481 ISWNVNGTASEQDQDPQRVLSTLNVLVTPELLETGVECTAS negative
ENSMUSP00000023741 696 DTGTATSGGKAEGDKGRRRSSPARSRIKQGRSSSFPGRRRP negative
ENSP00000345532 385 SEKPGQEAPVLPKDGAVNGPSVVGDQTPIEPQTSIERLTET negative
O60333 840 PRTVVAVEVQDLKNGATHYWSLEKLKQRLDLMREMYDRAGE negative
Q15361 709 SPQELKEVDSKLQENPESCLSIVREKLYKGISWVEVEAKVQ negative
Q13393 341 AIEEFIQKHGTNFLKDHRFGSYAAIQENALAKWYVNAKGYF negative
Q8TD16 330 LPLDNKTSTPKKEGLAPPSPSLVSDLLSELNISEIQKLKQQ negative
Q15276 385 EHLDSTRGSVHSLDAGLLLPSGDPFSKSDNDMFKDGLRRAQ negative
P26641 110 AAAQVVQWVSFADSDIVPPASTWVFPTLGIMHHNKQATENA negative
Q14315 611 FVVEAIGTEVGTLGFSIEGPSQAKIECDDKGDGSCDVRYWP negative
O75140 552 LMIPHPHLHQYEVSSSLGYTSTRDVLENMMEPPQRDSSAPG negative
Q8TF74 59 LLQDICKGTKLKKVTNINDRSAPILEKPKGSSGGYGSGGAA negative
Q80YF9 16 OOOOMLQAQKQSDPILPWGASWAGRGQTLRARSTDSLDGPG negative
P35969 90 DKRLSITPPSACGRDNRQFCSTLTLDTAQANHTGLYTCRYL negative
ENSP00000356562 587 ILRFAWTIQISITSTTLLPHSGDIIATVFAPLEVFRRFVWN negative
Q5SXM2 138 MRDLAGSKGTKVKDGKSLPPSTYMGHFMKPYFKDKVTGVGP negative
P49025 444 GYLGRSESVVSSLDSPAKVSSMEKKLLIKSKELQDSQDKCH negative
Q14644 446 MENLRQYVDRVFHAITESGVSCPTVMCDIFFSLREAAAKRF negative
ENSP00000161863 282 ERRERIGQTIGYQIRLESRVSPKTLLTFCTNGVLLRTLMAG negative
O89001 1202 YFPSAAQLPALWAENKKSLLSMLVEVHKGVHGLVKDKAGKP negative
Q14524 198 RAFCLHAFTFLRDPWNWLDFSVIIMAYTTEFVDLGNVSALR negative
Q14765 370 PELNYQVKVKASIDKNVSTLSNRRFVLCGTNVKAMSIEESS negative
O55143 508 RDRKSMSVYCTPNKPSRTSMSKMFVKGAPEGVIDRCTHIRV negative
Q9R117 850 CPELATLTRQCLTYEPAQRPSFRTILRDLTRLQPQNLVGTS negative
Q14524 498 RKRMSSGTEECGEDRLPKSDSEDGPRAMNHLSLTRGLSRTS negative
Q9R0K7 6 OOOOOOOOOOOOOOMGDMTNSDFYSKNQRNESSHGGEFGCT negative
ENSP00000345532 422 LTETKDGSGLEEKVRAKLVPSQEETKLSVEESEAAGDGVDT negative
ENSMUSP00000020188 238 SRYCISVDGISSFWQVRTEKSKDVCIPPFHDDRKDSIWILV negative
ENSP00000265368 1376 FQTGSSHERFLSFSSLESLSSELEQTKEFSKRTESIAVQAE negative
Q9Y6Q9 243 MQCFALSQPRAMMEEGEDLQSCMICVARRITTGERTFPSNP negative
P26431 651 EEEIRKILRSNLQKTRQRLRSYNRHTLVADPYEEAWNQMLL negative
Q9Y4G6 1389 RELETVKGMLDNPNEPVSDLSYFDCIESVMENSKVLGESMA negative
O14686 1764 PVLYANINFPNLKQDYPDWSSRCKQIMKLWRKVPAADKAPY negative
Q6P9K8 554 GLNIPDWLPEHKPANLAVWLSMIGLAQYYKVLVDNGYENID negative
Q8WWK9 275 PIRSHHSNTRDTVKQGISRTSANVTIRKGPHEKELLQSKTA negative
Q5T200 24 RRKVTVENTKTISDSTSRRPSVFERLGPSTGSTAETQCRNW negative
P26432 606 LRESASAVCLDMQSLEQRRRSVRDAEDVITHHTLQQYLYKP negative
P43119 79 DLLGTSFLSPAVFVAYARNSSLLGLARGGPALCDAFAFAMT negative
O75165 633 LHTAMFTISSDQRMLTNRQLSRHLVGLWTADNATATNLLKR negative
Q8IVG5 1074 FSPLMEALQNKDIEKVLSAGSRRFPQNAFICQALARHFYIK negative
Q9JIR4 317 GLSEQNGKGGQKSERKRVPKSVVQPGEGIADERERKERRET negative
Q9Y6Q9 335 KRHYQEAYLNGHAETPVYRFSLADGTIVTAQTKSKLFRNPV negative
Q8C0M0 268 LVTVMVPQLRRENSLLLWNASDLNAPVHTFVGHDDVVLEFQ negative
ENSP00000261887 316 DCFMTILMQMRRSLGSSADRSQWREPTRTSDGLCSLYEAAL negative
ENSP00000339826 161 SEDSGCDSVTDTEPEDEKVVSYSKQQNLPTVTSPGNLMVVQ negative
Q62768 190 SSQCCNWNYFGWGEQNDDPDSAVDDRDSDYRSETSNSIPPP negative
Q80YR5 7 OOOOOOOOOOOOOMAEPGTGSGDPAFGPGASESGTRRLSDL negative
Q8BWW9 212 QILQAVQTNELAFDNAKPVISPLELRMEELRHHFKIEFAVA negative
ENSP00000262316 175 IDPLARGRAFRVADDTAEGLSAPHTPVTPGAASLCSFSSSR negative
ENSP00000265773 35 SPGPGPSPGPILGPSPGPGPSPGSVHSMMGPSPGPPSVSHP negative
Q6PB44 597 QLRELIQKDDITASLVTTDHSEMKKLFEEQLKKYDQLKVYL negative
Q14573 661 HIAIPVTQELICKCVLDPKNSDILIRTELRPVKEMAQSHEY negative
P14164 508 VNNNKNDSNDDNNGNNNNDASNLMESVLDKTSSHRYQPKKM negative
Q9D1R2 51 VYVVDDASVLGAQDPTVYGDSAGEKALRAALRAAVERRLSR negative
Q61290 569 VGSIFEVVWAIFRPGTSFGISVLRALRLLRIFKITKYWASL negative
Q9JHY1 223 AFDSGEYYCEAQNGYGTAMRSEAVRMEAVELNVGGIVAAVL negative
Q9UHY1 331 PARRPTARELLFHPALFEVPSLKLLAAHCIVGHQHMIPENA negative
O15427 300 AGFVAGLGKVRPYSVYLFSFSMFFNGLADLAGSTAGDYGGL negative
Q03112 817 CFGQQTNLDRHLKKHENGNMSGTATSSPHSELESTGAILDD negative
O60244 703 LLKIPPCKGITEETQKALDRSLLDCTFRLQGRNNRTWVAEL negative
P56974 594 DMQRSYDSYYYPAAGPGPRRSACALGGSLGSLPASPFRIPE negative
Q9Y6I3 267 TDPWGGPAPMAAAVPTAAPTSDPWGGPPVPPAADPWGGPAP negative
Q99L90 80 LVESSLAKSSTRVKGAGGVESGRCSGSEPSSSEKKKVSKAP negative
O15047 323 SYQDAFSRRHFSASSASTTASTAIAATTAATASSSASSSSL negative
Q13370 123 GAAWLRTLLSVCSHSLSPLFSIACAFFFLTCFLTRTKRGPG negative
Q923M0 244 LSDPLDHGATLLHIAAANGFSEVATLLLEQGASLSAKDHDG negative
Q8IVG5 449 KHLDFLKEIKWFAVLEFDPESMINGVVKAYKESRVANLHFP negative
P23242 72 RCNTQQPGCENVCYDKSFPISHVRFWVLQIIFVSVPTLLYL negative
Q07954 4372 VVNKQSGDVTCNCTDGRVAPSCLTCVGHCSNGGSCTMNSKM negative
Q62245 363 LAPVYHCLHYFELLKQLEEKSEDQEDKECMKQAITALLNVQ negative
Q8BG89 76 TLLTKCSLLPSLKDTELLRSSELPKQGKVLRGHAKVTKQKS negative
P13591 55 SKFFLCQVAGDAKDKDISWFSPNGEKLTPNQQRISVVWNDD negative
P13612 937 EASVHIQLEGRPSILEMDETSALKFEIRATGFPEPNPRVIE negative
Q8WX92 409 DQKLPAEEKAPVSYPNTLPESFTKFLQEQRMACEVGLYYVL negative
P30957 755 CIARTVSSPNQHLLRTDDVISCCLDLSAPSISFRINGQPVQ negative
O75167 255 ASPSTSSTSSRPKASKETVSSKAGTVGTTKGKRKTDKQPIT negative
Q14524 1385 QTEGDLPLNYTIVNNKSQCESLNLTGELYWTKVKVNFDNVG negative
Q7Z478 42 SRAKSAEAGIAGEAQSKKPVSRPATAAAAAAGSREPRVKQG negative
P34741 102 APKVETTTLNIQNKIPAQTKSPEETDKEKVHLSDSERKMDP negative
Q924N4 906 HLALLVAKNVSFFPSNVEQFSEGNIDVRWIVHDGGMLMLLP negative
O14994 11 OOOOOOOOOMNFLRRRLSDSSFMANLPNGYMTDLQRPDSST negative
P49848 114 RFASGGGRELYFYEEKEVDLSDIINTPLPRVPLDVCLKAHW negative
Q62245 731 QRMEEFIGTVRGKAMKKWVESITKIIQRKKIARDNGPGHNI negative
Q13563 426 ASLKKNVWLDRGTRATFIDFSVYNANINLFCVVRLLVEFPA negative
Q5UIP0 649 NVINQNAKQLENKEHLWKMWSVIVTPLTELINQTNEVNQGD negative
Q9ER74 110 LNDPDDQMKDAANKADQEDCSDLSEPKGLDREESMEVEVPV negative
Q99KG5 62 DPYHVVILFQPVTLHCTYQMSNTLTAPIVIWKYKSFCRDRV negative
P08922 963 PKVIPDSVQESSFRIEGNASSFQILWNGPPAVDWGVVFYSV negative
Q99KW3 1489 YYRDSTAEEADELDGEIDLRSCTDVTEYAVQRNYGFQIHTK negative
O75167 108 GDVTVNFENSNGHMIPIGEESTREENVVKSEEGNGSVSEKT negative
Q6PCL9 186 LVFARLAIQTISDNLDLRDDSRLRSLDIRCIRSLNGCRVTD negative
Q8BZH4 253 TLTIRSTVPQSQSQQTKSTPSTSTTPTATQPTSLGQLAGQP negative
Q61037 310 LLRGAVFFVGMALWGAHRLYSLKNSPTSVLPSFYEAMTCPN negative
Q8WWK9 319 VKTSSSQGIIRNKTLSRSIASEVIARPASLSNDKLMEKSEP negative
Q9Y4G6 460 RTGKAEHGSVALPAVMRSGSSGPETFNVGSMPSPQQQVMVG negative
Q9Z0V2 392 YGDMVPKTIAGKIFGSICSLSGVLVIALPVPVIVSNFSRIY negative
Q6P5H2 50 EQNQLLSAELGGLRAQSGDASWRARADDELAALRVLVDQRW negative
Q92574 53 NSDRGPMLVNTLVDYYLETSSQPALHILTTLQEPHDKHLLD negative
ENSMUSP00000023741 4032 SGALHTGPDYYSQLLTKNNLSNPPTPPSSLPPTPPPSVQQK negative
ENSP00000265773 453 KQQKIEQERKRRQKHQEYLNSILQHAKDFKEYHRSVAGKIQ negative
Q80Y19 192 YFFNFLKSVSLRASENKMDSSNLAVIFAPNLLQTSEGHEKM negative
Q61329 1528 LEDKQSPTGSDSGSVQEDSGSEPKRALPFRKGPNFTMEKFL negative
Q924A2 1758 QQLQVAPAPAPAPGTKAAAPSGPAPTTSIRFTLPPGTSTNG negative
Q92569 272 IERIMMNYDKLKSRLGEIHDSKMRLEQDLKKQALDNREIDK negative
ENSMUSP00000024857 1 OOOOOOOOOOOOOOOOOOOMSVYFPIHCSDYLRSAEMTEVM negative
Q9Y4H2 261 LMNIRRCGHSDSFFFIEVGRSAVTGPGELWMQADDSVVAQN negative
ENSP00000338323 471 SLEVENQSLRGVVQELQQAISKLEARLNVLEKSSPGHRATA negative
Q08943 16 OOOOMAETLEFNDIFQEVKGSMNDGRLRLSRQGIIFKNSKT negative
O60437 2 OOOOOOOOOOOOOOOOOOMNSLFRKRNKGKYSPTVQTRSIS negative
Q62245 137 LGYKIDHQVSVYIVAVLEYISADILKLVGNYVRNIRHYEIT negative
O88871 844 IKQNHYQELNDILSLGNFTESTDGGKAILKNHLDQNPQLQW negative
Q5UIP0 514 DVVVSAIWKELISLVKSVTESGNKKEKPGSEVLTLLLKSLE negative
ENSP00000309582 239 NKLIERFSPSQQEKLFGEKGSDRFRQKVQEMVESNEAKLVA negative
ENSP00000265148 272 KEGCNINRSLFILGQVIKKLSDGQVGGFINYRDSKLTRILQ negative
Q9Y4F1 393 LASQPTELNSEVLEQSQQSTSLTFGEGAESPGGQSCRRGKE negative
P34926 665 EVKEDVIEKAELEEMEETHPSDEEGEETKAESFYQKHTQEA negative
P33240 16 OOOOMAGLTVRDPAVDRSLRSVFVGNIPYEATEEQLKDIFS negative
ENSP00000347205 484 SLGFTSKEQRNLGLLVHLMTSNPKILYAPAGSEVDRVILKA negative
P43006 485 LVAVDWLLDRMRTSVNVVGDSFGAGIVYHLSKSELDTIDSQ negative
Q5T4S7 2167 PINIKSSNGGSKTSPALCQWSEVMNHPGLVCCVQQTTGVPL negative
Q6UB99 379 PPVDDKHLLKKDYRKETKSNSFISIPKMEVKSYTKNNTIAP negative
Q9UJX4 91 DITLSKLYKLIEESCPQLANSVQIRIKLMAEGELKDMEQFF negative
Q5T5C0 673 MVDYLQKAVLLNLGTIELYGSNDPYRREPRSPRKSRQPSGA negative
Q80YV2 23 TSEGPLFAASIEKTWGSVVRSPEGTPQKVRELIDEGIVPEE negative
O15379 212 HKYGNYFFPGTGDMYEVGAESGRYYCLNVPLRDGIDDQSYK negative
Q13033 57 AGGGGPPASEGAGPAAGPELSRPQQNTIPGILHYIQHEWAR negative
P22681 130 ENEYFRVFMENLMKKTKQTISLFKEGKERMYEENSQPRRNL negative
O60341 2 OOOOOOOOOOOOOOOOOOMLSGKKAAAAAAAAAAAATGTEA negative
Q9BWH6 265 EQQRLLAQLDPSLVAFLRSHSHTQEQTGETASEEQRPGGPS negative
Q9Y4G8 681 VIKQRRLPDQLSKLADRIQLSGRYYLKNNMETETLCSDEDA negative
O15047 35 QWRNYKLIVDPALDPALRRPSQKVYRYDGVHFSVNDSKYIP negative
Q9R1C7 650 ELYPTISSDIRFTNMLGQPGSTALDLFKFYVEDLKARYHDE negative
P23396 34 GIFKAELNEFLTRELAEDGYSGVEVRVTPTRTEIIILATRT negative
Q96ST3 60 YEAVSETMQSATGIQYSVTPSYQVSAMPQSSGSHGPAIAAV negative
Q8IU68 407 FSVSLGQTILCIGRDKSSCESYGYNVCDYQCWENSVGEELY negative
O43318 81 IKQIESESERKAFIVELRQLSRVNHPNIVKLYGACLNPVCL negative
O35254 107 MWGGQGLLGASVRFCSFRRASEHVWHVLDVEPSSPAALAGL negative
ENSP00000347205 1233 ADLLGDRIAIISHGKLKCCGSPLFLKGTYGDGYRLTLVKRP negative
ENSP00000263935 1150 PEYADIFCQFNFLHRHDEAFSTEPLKNNGRGSPLAFYHVQN negative
O60423 402 VVIFISVVLVCLVLAFGFGFSVKEFKDHHYYLSGVHGSSVA negative
P08941 535 NIFTVTDGRAVFHEEISQVGSSSFNEYVVDCSLEYPEYFGF negative
Q96S82 53 SLGGYSISFLKQLIAGKLQESVPDPELIDLIYCGRKLKDDQ negative
Q8TDJ6 1065 YHWKRWPLMNDEGEDNSSTVSIVGRPVAVSCSYTGRLAVAY negative
P83093 345 EQVRMALKKAEKEFELRSSWSVPDALQKWLQLTHEVEVQYY negative
Q6P5H2 774 DAEDQVLERLIEKERQESLKSPEEEDQQAFRLLEKENQEPL negative
P02671 90 KGLIDEVNQDFTNRINKLKNSLFEYQKNNKDSHSLTTNIME negative
Q8BG89 62 LRAHLEFSHSYEERTLLTKCSLLPSLKDTELLRSSELPKQG negative
Q8C0M0 6 OOOOOOOOOOOOOOMAARWSSENVVVEFRDSQATAMSVDCL negative
P35689 632 DFQETIQLREVPEAAARELISAPKPMGPMEMESEESESDGS negative
Q9QUH6 179 LPRFRSADHDRARLMQSFKESHSHESLLSPSSAAEALELNL negative
Q5BJF6 513 LHRQTAEYSAFKLENERLKASFAPMEDKLNQAHLEVQQLKA negative
Q62190 274 HSGDFVYFLTVQPISVTSPPSALHTRLVRLNAVEPEIGDYR negative
P11277 1122 HAGIKDEIDGHQDSYQRVKESGEKVIQGQTDPEYLLLGQRL negative
Q99MI1 108 MTLGRSGGRLPYGVRMTAMGSSPNIASSGVASDTIAFGEHH negative
Q8BWW9 440 TLELDRSRELEISVYWRDWRSLCAVKFLRLEDFLDNQRHGM negative
P80560 169 LRRYLPYLELLSQTPTANAHSRIDHETRPAKGEDSSPENIL negative
O14686 1597 ASPVPSDPEKPGTPGEGMLSSDLDRISTEELPKMESKDLQQ negative
P13807 411 TANTVKEKFGRKLYESLLVGSLPDMNKMLDKEDFTMMKRAI negative
P26045 31 INNIRTSELPKEKTRSEVICSIHFLDGVVQTFKVTKQDTGQ negative
Q8R0W0 5321 TKTIHEVTEMDSVKRYLGGSSCIAGVLVPVQGEPGRQEKMS negative
O35295 240 GGPGGGLYGELPEGTSITVDSKRFFFDVGCNKYGVFLRVSE negative
ENSP00000265773 110 CGSMKGTGMRPPHPGMGPPQSPMDQHSQGYMSPHPSPLGAP negative
ENSP00000339881 684 ESYVDRTGDVQTASYCMLQGSPLDVLKDERVQYWIENYRNL negative
Q8VCB3 190 DGKHVIAQFHEWQAGTGLILSRARKLPIATVFTTHATLLGR negative
P33534 54 ESDSNGSVGSEDQQLESAHISPAIPVIITAVYSVVFVVGLV negative
Q80Z37 283 LYRAGVRVRSIEDGGRYRDISAEFFRRNPACLHRLVPWLKR negative
A2ALU4 549 PLLRPVGQRTYLQQHEETPASHEKEGYHQLNAGIEGCCSGI negative
Q00342 111 LQVQLATPGDLSCLWVFKHSSLGCQPHFDLQNRGIVSMAIL negative
P35438 148 SDKSIHLSFLRTVPPYSHQSSVWFEMMRVYNWNHIILLVSD negative
ENSP00000353849 235 SKYTKNIVSWVEKKLNLELESTRNMVKLAEATRTNIGIQEF negative
Q92508 1189 SSMTDDMGSPLSTGYHTRSGSEEAVTDPGEREAGASLYQGL negative
P16871 251 NNSSGEMDPILLTISILSFFSVALLVILACVLWKKRIKPIV negative
O43379 736 IITSMKFTYDCHHLITVSGDSCVFIWHLGPEITNCMKQHLL negative
ENSMUSP00000071081 1763 EYQKVITLIEKENTELKAKVSQMDHQQRCLQEAENKHSESM negative
Q13427 226 SSDSQSSSDSSDSESATEEKSKKRKKKHRKNSRKHKKEKKK negative
Q6ULP2 11 OOOOOOOOOMEPDIIRMYSSSPPPLDNGAEDDDDDEFGEFG negative
Q8R0W0 1415 QTSRVLTATGKENKLFFDPNSREKVTYQQLRELCVLDADTG negative
P08922 1418 ITAKDSTQIYQAKKGNGAIVSQVKALRSRHILAYSSVMQPF negative
Q6P5H2 962 EEEDQRIVNHLEKESQEFLRSPEAEEEEEQVMVRSLEGENH negative
O15379 62 KKMIVFKPYQASQHDMCRFHSEDYIDFLQRVSPTNMQGFTK negative
Q9BWH6 149 PAVFLRSRDTQGKSATSGKRSIFAQEIAARRIAEAKGPSVG negative
O75165 560 APYSETTEGQQFDMLLEMVASDGRTLFKLFQHPSMAIIKGA negative
Q9P2K3 36 GATKYTDKDNGGMLVWSPYHSIPDAKLDEYIAIAKEKHGYN negative
Q5TCZ1 317 KNLEGWWYIRYLGKEGWAPASYLKKAKDDLPTRKKNLAGPV negative
Q96T58 590 ETKGRKIGGNKIKVDFANRESQLAFYHCMEKSGQDIRDFYE negative
Q96T60 85 QLGVNPSTTGTQELKPGLEGSLGVGDTLYLVNGLHPLTLRW negative
Q9H422 130 AWRNRLHFLEGPQRCGLKRKSEELDNHSSAMQIVDELSILP negative
O95487 91 SQGPGKMTSLPLDTQCGDYYSALYTVPTQNVTPNTVNQQPG negative
ENSMUSP00000039351 693 NEVMYDGIKSQGGVQGGMVFSIYFIVLTLFGNYTLLNVFLA negative
P97287 26 NAVIGLNLYCGGASLGAGGGSPAGARLVAEEAKARREGGGE negative
Q9JJV5 132 TLLFFGGLCVAASEFHRSRHSVILSAGIFFVSAGLSNIIGI negative
Q9H4H8 199 QEICRKQGVAVYILLDQALLSQFLDMCMDLKVHPEQEKLMT negative
O15550 602 RTRGSTDTILIGNNHITGNGSNGNVPYLQRNALTLPHNRTN negative
ENSMUSP00000080857 920 AVKYEWGGWRVWVDTLSITHSKVTFEIHKENLANIFREEQR negative
O89032 137 FRFFEARPEDVNPPKEDYGSSKRKSVWLSSWAESPKKDVTG negative
Q8WWK9 356 KSEPVDQRRHTAGKAIVDSRSAQPKETSEERKARLSEWKAG negative
O43521-2 9 OOOOOOOOOOOMAKQPSDVSSECDREGRQLQPAERPPQLRP negative
Q13002 271 YHYIFTTLDLFALDVEPYRYSGVNMTGFRILNTENTQVSSI negative
Q8TCU4 2103 TGKPVSLSSSYFHREKSNIFSPQELPGSHVTEDVLKVSTIP negative
Q80YR5 7 OOOOOOOOOOOOOMAEPGTGSGDPAFGPGASESGTRRLSDL negative
P23242 85 YDKSFPISHVRFWVLQIIFVSVPTLLYLAHVFYVMRKEEKL negative
Q07954 3269 ETKSINRAHKTTGTNKTLLISTLHRPMDLHVFHALRQPDVP negative
Q8R149 186 RHDTPDPSPPRKARHDTPDPSPPRRVRHDTPDLSPPRRVRH negative
P35969 977 LDSVSSSSVTSSSFPEDRSVSDVEGDEDYSEISKQPLTMED negative
Q7Z6Z7 726 ADGTATAPPPRSNHAAEEASSEDEEEEEVQAMQSFNSTQQN negative
Q13029 334 KPEDLLEEPKTTSEETLEDCSEVTPAMQIPRTKEEANGDVF negative
Q7Z460 530 WGFHSHFSREAEHLYHTLESSYQKALQSHLKNSDSIVSLPQ negative
O08550 1390 HAKCEGLSDEDYEILSGLPDSVLYTCGPCAGATQPRWREAL negative
P19022 60 YSAVLSKDVHEGQPLLNVKFSNCNGKRKVQYESSEPADFKV negative
Q13112 33 EPVYSLDFQHGTAGRIHRLASAGVDTNVRIWKVEKGPDGKA negative
Q8BZI0 38 SLLDHEYLSDSTLEKKMAVASLLQSLQPLPAKEVSFLYVNT negative
P51150 22 SRKKVLLKVIILGDSGVGKTSLMNQYVNKKFSNQYKATIGA negative
Q14765 578 DLIKKHILPLWIDGYVMGFVSKEKERLLLKDKMPGTFLLRF negative
Q80TH2 665 HNSNQNNSNCSSPSRMSDSVSLNTDSSQDTSLCSPVKQTPV negative
O75165 1469 QEAFSRCVAVLTRSSKPSDMSVQVCGYISKCYSVAAQFEEC negative
ENSP00000261937 1190 DLLQGRGLQEEEEVCMAPRSSQSSEEGSFSQVSTMALHIAQ negative
Q9R016 488 EGETGSGKTTFLKRIAFLWASGCCPLLYRFQLVFYLSLSSI negative
O14686 569 EESPLSPPPEELPTSPPPEASRLSPPPEESPMSPPPEESPM negative
Q3UTZ3 213 QTRSPGETFRGEQSAFKAQVSTLLTLLPPPVLKCRQFTVAG negative
O60674 58 LQVYLYHSLGKSEADYLTFPSGEYVAEEICIAASKACGITP negative
P52888 112 DIRTASTEADKKLSEFDVEMSMREDVYQRIVWLQEKVQKDS negative
Q5THJ4 548 EFSDVKLLAESLPRRNSSLLSVRLGGLFLRDLATEGTMFPL negative
Q8WX93 180 KGGPQSQLCDKAANLIEELTSIFKAAKPRNRSPNGESSSPD negative
Q9WTQ5 220 QEPGVETVGESASKESELKQSTEKQEGTLKQAQSSTEIPLQ negative
Q5SXM2 625 ASQGGSKEASTTAAAPGEETSPVQVPARAHGPVPRSAQASH negative
Q9BUH8 176 HMEKHGCSLPSPLCHPAYADSVPTCVIAKVLEKPDPASLSS negative
Q61329 794 AAAAAAAAAAANIGSSWGAPSPTKPKTKPTWRCEVCDYETN negative
Q9R1E0 202 IYEWMVKSVPYFKDKGDSNSSAGWKNSIRHNLSLHSKFIRV negative
O09127 379 TYNAVCRRCPWALSHCEACGSGTRFVPQQTSLAQASLLVAN negative
Q9R016 316 EALVRAGFFYTGKKDIVRCFSCGGCLEKWAEGDDPMEDHIK negative
Q5T4S7 1231 NTLGPTLVQNLPSSVQTVCESWNNINTNEFPNIGSWRNAFA negative
ENSMUSP00000079991 35 SQIKRALELGTVMTVFNARKSTPERRTVQMIMETRQVAWSK negative
Q9UJX6 44 NTVSTGLVPPAALGLVSSRTSGAVPPKEEELRAAVEVLRGH negative
P02316 46 KPAPAKVETKPKKAAGKDKSSDKKVQTKGKRGAKGKQAEVA negative
Q6P4S8 892 CRSRNPDFLLHIIQRQASSQSMPWLADLVQSSEGSLDVLPV negative
P35918 339 NRTFVRVHTKPFIAFGSGMKSLVEATVGSQVRIPVKYLSYP negative
O75330 282 EKNDEILSLKQSLEENIVILSKQVEDLNVKCQLLEKEKEDH negative
Q9P2D1 2447 RESQVVSENGQEKVVDLSKASREATSSTSNFSSLSSKFILP negative
Q9NU22 3131 SSMLWTNMAISSVAEFRRTDSQLQGQVLFRHLAGLAELLPE negative
Q8WWK9 189 MPKKPVLGSYRGQIVQSKINSFRKPLQVKDESSAATKKLSA negative
Q07954 2057 LDGTERVVLVNVSISWPNGISVDYQDGKLYWCDARTDKIER negative
Q80TE0 375 TQDLPPLRRQQTQERMQARFSLQGELLAPDVDLPTHLGLHH negative
Q15349 3 OOOOOOOOOOOOOOOOOMDLSMKKFAVRRFFSVYLRRKSRS negative
ENSP00000341271 131 AFSAIRRNPNGGQRGHSTRSSPTRKNRTRTTPADSSALYPA negative
Q98TW0 111 KCDYTFDIPVLNQTDRYKTYSKRHFRIFQELGHGHSRVAYI negative
Q9QW30 1412 RQPPYYSCRCSPPFWGSHCESYTAPTSTPPATCLSQYCADK negative
P23467 724 GRLYTVTITTRSGKYENHSFSQERTVPDKVQGVSVSNSARS negative
O43303 111 RKAPNASDFDQWEMETVYSNSEVRNLNVPATFPNSFPSHTE negative
Q6P5H2 861 LDENQETIVLLESKNQRPLRSLEVEEEEQRIVKPLEKVSQV negative
ENSP00000263935 68 SFSFDYSYWSHTSPEDPCFASQNRVYNDIGKEMLLHAFEGY negative
ENSP00000373565 99 EGSLLDVDMDGSSGTYWPVNSDQAVPELDLGWPLTFGFQGT negative
Q6V1X1 11 OOOOOOOOOMWKRSEQMKIKSGKCNMAAAMETEQLGVEIFE negative
Q14524 470 RGVDTVSRSSLEMSPLAPVNSHERRSKRRKRMSSGTEECGE negative
Q03112 2 OOOOOOOOOOOOOOOOOOMKSEDYPHETMAPDIHEERQYRC negative
Q5VT06 129 TTLESNVKKNNRVEFREPLVSYREIHGAPSNFSSSHLESKH negative
P11277 2042 AWLIAQEPYLASGDFGHTVDSVEKLIKRHEAFEKSTASWAE negative
ENSP00000373910 18 OOMAAVSTVTAFAGRPRPGRSRNPRGWAGDSKWTSGSRRSW negative
O43665 91 MQDKTQMQEKAKEIYMTFLSSKASSQVNVEGQSRLNEKILE negative
ENSMUSP00000023741 4128 MESDEDSDSPDSIVPASSPESILGEEAPRFPQLGSGRWEQD negative
Q14315 378 IERSPFEVNVGMALGDANKVSARGPGLEPVGNVANKPTYFD negative
P26284 26 AVSRVLAGAAQKPASRVLVASRNFANDATFEIKKCDLHRLE negative
Q8R0W0 4936 HGIRLLEAQIATGGVIDPVHSHRVPVDVAYQRGYFDEDMNS negative
A2ALU4 698 EDCAGDWRADVGAVPEGSFPSTYKEHLKEAQTRVLKATSFQ negative
Q99KW3 1489 YYRDSTAEEADELDGEIDLRSCTDVTEYAVQRNYGFQIHTK negative
Q8BYH8 87 FEQLSQFDSMKFHPVNQSFGSPVEHVLSPHSQFNCSPIHPP negative
Q03351 135 RNIQPRAFAKNPHLRYINLSSNRLTTLSWQLFQTLSLRELR negative
P35969 870 KKSPTCRTVAVKMLKEGATASEYKALMTELKILTHIGHHLN negative
Q14315 269 VMTYLSQFPKAKLKPGAPVRSKQLNPKKAIAYGPGIEPQGN negative
P97324 122 TRNSYVVGQYDDPASYKHLNSYINALHQGMQANHLFYLALP negative
Q80ZF8 694 MQVIEDFIYIVGMGMMDFQNSYLMTGNVVASIQKLPAASVL negative
Q8K394 1010 QAIVPEVLKKIVTTYDMMMQSLKALIENADAVYEKIVHCQK negative
Q9P2G4 528 LTNPDMLVVHEKRELYRKRQSQMLGTKFRIPSSKVKLLSSA negative
Q92540 290 PLREKLEEQFKRLLFQKAFNSQQLVHVTVINLFQLHHLRDF negative
O15451 492 AMAPPSHLLLPVPCKPSPSASEKIALRSPLSCSEALVTCAA negative
O14745 45 FHLHGEKGKLGQYIRLVEPGSPAEKAGLLAGDRLVEVNGEN negative
Q5T8I3 248 KIAEPNLDTADKEDTASEKLSRCPVKQDSVESQLKRVDDTR negative
Q8TEU7 840 RIQLNGRYYLKNNMETETLCSDEDAQELVKESQLSMLQLST negative
Q13370 80 PPPASPQQPRRCSPFCRARLSLGALAAFVLALLLGAEPESW negative
P50548 81 EVARLWGVRKCKPQMNYDKLSRALRYYYNKRILHKTKGKRF negative
Q8WWQ0 122 AGRQSLLRTNKSCKHVVWKGSALAALHCGRPPESPVNYGSP negative
O60287 221 PCIFSSGIKEDRISTINILLSTLKTKVVHNKNITKTQKVRF negative
Q9UJC3 111 FLGQQISEALIPDLNQITECSDPVELGRLLQLILGCAINCE negative
ENSP00000338266 270 ELPLTDREVEILNKTTGMSQSTELLPDATDEEVAPPKPPLP negative
Q6P0Q8 1434 LAASEKKLATSRKHSLDLPHSELKKELPPREVSPLEVVGAR negative
P35821 294 IEGAKFIMGDSSVQDQWKELSREDLDLPPEHVPPPPRPPKR negative
Q99418 55 LREELSEAMSEVEGLEANEGSKTLQRNRKMAMGRKKFNMDP negative
Q8BG89 51 GDHTRFRSLSSLRAHLEFSHSYEERTLLTKCSLLPSLKDTE negative
Q8R1A4 270 LSVPDVPKEHFGQRLLVKCLSLKFEIEIEPIFASLALYDVK negative
Q8IWS0 82 GGFSIEDVQKEIKRGTKLMCSLCHCPGATIGCDVKTCHRTY negative
Q80TS3 538 IGRSTTASLPGRRNRSTSTPSPAVEVLDDVTTHLPSAASQI negative
Q15438 9 OOOOOOOOOOOMEEDDSYVPSDLTAEERQELENIRRRKQEL negative
Q8K3X4 1 OOOOOOOOOOOOOOOOOOOMSAAQVSSSRRQSCYLCDLPRM negative
O75116 637 KEFINLQSALESERRDRTHGSEIINDLQGRICGLEEDLKNG negative
O89086 88 GESLDGRQIRVDHAGKSARGSRGGAFGGRGRSYSRGGGDQG negative
Q8BYC6 323 QYRKMKKILFQETRNGPLNESQEEEEDGEQGSNLNREVDSL negative
Q9Y6R1 11 OOOOOOOOOMEDEAVLDRGASFLKHVCDEEEVEGHHTIYIG negative
Q8TE77 157 GLSQDETVLLGVDFPDSSSPSCTLGLVLPLWSDTQVYLDGD negative
O95365 238 FYGPGPPAERPPTGDGDEGDSNPGLWPERDEDAPTGGLFPP negative
P48193 418 VDLHKAKDLEGVDIILGVCSSGLLVYKDKLRINRFPWPKVL negative
Q8K0U4 37 PTSTYSSPARSLGDTGITPLSPSHILNDADPVSEQQTFLVV negative
O55143 337 CLALGTRRMAKKNAIVRSLPSVETLGCTSVICSDKTGTLTT negative
Q08943 314 EKRFEGRLTKNMSGSLYEMVSRVMKALVNRKITVPGNFQGH negative
Q6PCL9 186 LVFARLAIQTISDNLDLRDDSRLRSLDIRCIRSLNGCRVTD negative
Q9UQ26 1 OOOOOOOOOOOOOOOOOOOMSAPVGPRGRLAPIPAASQPPL negative
O60333 405 QGLGDIIDIDPLIDDYSGSGSKYLKDFQNNKHRYLLASENQ negative
P35221 82 ASVEQATENFLEKGDKIAKESQFLKEELVAAVEDVRKQGDL negative
P20357 142 LPLAAEETANLPPSPPPSPASEQTATVEEDLLTASKMEFPE negative
ENSP00000187397 1 OOOOOOOOOOOOOOOOOOOMSEQGDLNQAIAEEGGTEQETA negative
Q8N9T8 76 SSDERVEFDPQQERDFYKTLSLLKKKDPRIYQKDATFYNRT negative
Q08289 75 DGSTSSDTTSNSFVRQGSADSYTSRPSDSDVSLEEDREAVR negative
Q92547 556 VSHCVPDVSTITEEGLFSQKSFLVLGFSNENESNIANIIKE negative
Q8VBZ3 235 TEADPEMIKRAEDYGPVEVISHWHPNITINIVDDHTPWVKG negative
Q00651 798 YEVMLTVHGLVNPTSFVYGSSEENEPETCMAEKLNLTFHVI negative
Q91VX2 231 LAVWEAAQNGTDEGPEGLAKSHSMSQEPPSKSSYGLKGAWK negative
Q8CIN4 77 SGTEKGSKKKEKERPEISPPSDFEHTIHVGFDAVTGEFTGM negative
Q86YV5 152 LGSFRGVQKPAGPSTSPDGNSRCPPAYTMVGLHNLEPRGER negative
Q99KX1 199 YINLDESEAAAFDDEWRRETSRYRQQRPLEFRRHEASVGGG negative
P05556 98 DIENPRGSKDIKKNKNVTNRSKGTAEKLKPEDIHQIQPQQL negative
O89032 513 GWAPASYIDKRKKPNLSRRTSTLTRPKVPPPAPPSKPKEAE negative
ENSP00000373657 142 VRLETIYICGVDEMSTQDVFSYFKEYPPAHIEWLDDTSCNV negative
O15379 373 YLDQIRQTIFENLKMLNHAPSVQIHDVPADLLTYDRTDEAD negative
Q6UN15 1 OOOOOOOOOOOOOOOOOOOMSAGEVERLVSELSGGTGGDEE negative
O60287 865 EAWLLQAQGSPSPPALPLASSFTALLQAAYESQALRDEHIQ negative
Q5VWN6 62 AMIPTQLPQELDFKYVMKVSSLKKRLPEAAFRKQNYLEEKV negative
Q6VY07 60 PPQQPTPPKLAQATSSSSSTSAAAASSSSSSTSTSMAVAVA negative
Q9P2B4 377 TTRELTAGNNVENQVPPREKSVALAQEKPVENGGCPVGIET negative
Q96RT1 32 PCRCLRGEEETVTTLDYSHCSLEQVPKEIFTFEKTLEELYL negative
Q61502 38 QPPPHGAPSSQPSRRSRGGSSRHEKSLGLLTTKFVSLLQEA negative
Q14573 2524 IIIVLNLIFGVIIDTFADLRSEKQKKEEILKTTCFICGLER negative
O43521-2 9 OOOOOOOOOOOMAKQPSDVSSECDREGRQLQPAERPPQLRP negative
Q8R0W0 4755 ELVSLLTQIIEETEERLSKVSFPGLRRQVSASELCTSGILD negative
O95359 14 OOOOOOMGNENSTSDNQRTLSAQTPRSAQPPGNSQNIKRKQ negative
O94804 178 KAGNVLMTLEGDIRLADFGVSAKNLKTLQKRDSFIGTPYWM negative
ENSMUSP00000069312 839 RGPATWAMATSKPDIMIILLSKLMEEGDMFYKKGKVKEAAQ negative
Q923J1 384 FQTMMECMKKKELITVFHIGSEDHQDIDVAILTALLKGTNA negative
P01833 127 YKCGLGINSRGLSFDVSLEVSQGPGLLNDTKVYTVDLGRTV negative
Q7Z6J0 114 NALRSQSSTVANCSSKDLQSSQGGQQPRVQSWSPPVRGIPQ negative
ENSMUSP00000080857 852 PESMEVRRAFLSDMIKLFNNSRENRRSLLQCSVWQEWMLSL negative
Q5F2E8 271 DYFRNFVDSCLQKIPQDRPTSEELLKHMFVLRERPETVLID negative
Q9P2D1 435 GSAGIPMEVGSYPNMPHPQPSHQPPGAMGIGQRNMGPRNMQ negative
Q98T92 348 EDIKVPSSNILPHEEQANEDSLDMKTPSSVILSVTESNLTV negative
P48426 148 RSGARFHTSYDKRYIIKTITSEDVAEMHNILKKYHQYIVEC negative
Q9BWU0 143 DCGDFRSLQEEQSRPPTAVSSPGGPARAPPYQEPPWGGPAT negative
P16234 3 OOOOOOOOOOOOOOOOOMGTSHPAFLVLGCLLTGLSLILCQ negative
ENSMUSP00000085650 188 KSQAHSVLKRMPQDQNTMQISKPLTHPHSDKLHGHSGFSKE negative
O95292 116 TDTSDMEAVWKEAKPEDLMDSKLRCVFELPAENDKPHDVEI negative
P08941 535 NIFTVTDGRAVFHEEISQVGSSSFNEYVVDCSLEYPEYFGF negative
Q9P2I0 272 IWRTKDAGLGVYSLALLNNVSYNVVEFSKSQVEWMSDKLMR negative
Q8K394 654 QVSFQVQKYWEVCSFNEVLASKYANENPGDFVNYNKRFLAR negative
Q96T60 25 APGRLWLESPPGGAPPIFLPSDGQALVLGRGPLTQVTDRKC negative
P53355 244 TLANVSAVNYEFEDEYFSNTSALAKDFIRRLLVKDPKKRMT negative
ENSP00000261191 47 VEFDMLVKNRTQGIIPLAPISKSLWTCSVESSMEYCRIMYD negative
P13807 258 YHRYCMERAAAHCAHVFTTVSQITAIEAQHLLKRKPDIVTP negative
P81122 11 OOOOOOOOOMASAPLPGPPASGGGDGPNLNNNNNNNNHSVR negative
O95359 1561 EGQAYSQLERSRQELASGLPSPAATQELPVERAAAFQVAPH negative
Q9UHV7 717 YAFVEGDEEFLFPDKKDRQNSEREAGKKHKVEDGTSSVTVL negative
ENSP00000193322 288 WSRTFNCSVPCSDTVPVIAVSVFILFLPVVFYLSSFLHSEQ negative
Q61136 355 GKENRSPSRRPGRSPKRRSLSPKLRDKSRRSRSPLLNDRRS negative
ENSP00000370000 24 LVEPPPPLHNNNNNCEENEQSLPPPAGLNSSWVELPMNSSN negative
Q6P9K8 445 ESSPGDSPVKPPEGSSGAARSQPPAAHAGQVYGEQPPKKLE negative
ENSP00000296859 93 WYILLSGSVLVKGSMVLPPCSFGKQFGGKRGCDCLVLEPSE negative
O14929 15 OOOOOMAGFGAMEKFLVEYKSAVEKKLAEYKCNTNTAIELK negative
ENSMUSP00000019405 635 SLPAELGSPHSTEVDESLSVSFEQVLPAGDPGLSLPLRLAR negative
P42768 193 LPPLPLHPGGDQGGPPVGPLSLGLATVDIQNPDITSSRYRG negative
P57059 65 HRVTKTQVAIKIIDKTRLDSSNLEKIYREVQLMKLLNHPHI negative
O43707 15 OOOOOMVDYHAANQSYQYGPSSAGNGAGGGGSMGDYMAQED negative
Q7Z589 161 VCYSYTSTTSTPTSTPVPSGSIATVKSPRPASPASNVVVLP negative
Q8R0W0 3060 RGHLRGHXVPVWDILTSNYVSRDTRKELLAQFSSGSLTLPM negative
ENSP00000373390 960 AKQEFLTVVKCSIAKSQALYSAQRGLKTNNAAVFKVGAISI negative
Q8K3W3 26 QRASQDTEDEESGASGSDSGSPARGGGSCSGSVGGGGSGSL negative
Q62419 88 TMLNTVSKIRGQVKNPGYPQSEGLLGECMVRHGKELGGESN negative
Q6P4F7 526 LTPERLVGTNYRMSWTGPNNSSFQEVDANEASSMVENLEVE negative
ENSP00000356562 369 ALYGFMVFFLINPTKTFYYKSRFWLLKLLFRVFTAPFHKVG negative
Q6GQQ9 426 DNVRLASVILSLEVKLHLLHSYMNVKWIPLSSDAQAPLAQP negative
O88907 228 CPQEDHFPPNLCVKVNTKPCSLPGYLPPTKNGVEPKRPSRP negative
Q96RT1 261 IEMVEEGISTCENLQDLLLSSNSLQQLPETIGSLKNITTLK negative
O60716 14 OOOOOOMDDSEVESTASILASVKEQEAQFEKLTRALEEERR negative
Q5H8C4 2028 GIASPENEFNIPLASYRSSLSLVPEDQDYQLCEGIDFEEII negative
Q8IX03 256 DLIKSLAMLKDGFRTDRGSHSDLWSSSSSLESSSFPLPKQY negative
P56817 452 GPFVTLDMEDCGYNIPQTDESTLMTIAYVMAAICALFMLPL negative
ENSP00000347528 688 TKSSTEGEPGWRRASPVTQTSPIKHPLLKRQARMDYSFDTT negative
ENSMUSP00000023741 2537 RLTSVLPEVKPKVEEGGRHPSPCQFTINTPKVEPAPPATSL negative
O88705 458 VLTKLRFEVFQPGDLVVREGSVGRKMYFIQHGLLSVLARGA negative
Q5T4S7 456 DPLAALRVRDILSRTKEGVGSPKLGPGKGHQGFGVLSVILA negative
Q8BYI9 91 NVPLESLCSSGLEASAEQDMSAEDDTLAEYIGQTSDHESQV negative
Q9JI44 25 DVRDILELGGPEGDAASGTISKKDIINPDKKKSKKSSETLT negative
Q8R0S4 336 HPAQLIKTSLAPIIVHVKVSSPKVLQRLIKSRGKSQSKHLN negative
ENSMUSP00000011895 726 RRALLQQALRRGEELAAAGGSVGPGAEPLHLAGLAERAASA negative
O95373 195 HFLPVLKDRFIQLLSDQSDQSVLIQKQIFKIFYALVQYTLP negative
Q8TEQ0 82 HGSPLSSLLPSASVPESMTISELRQATVAMMNRKDELEEEN negative
ENSMUSP00000017290 304 SSLLLIEDRMNAEKAEFCNKSKQPGIAVSQQSRWAASKGTC negative
P99027 28 LAALGGNSSPSAKDIKKILDSVGIEADDDRLNKVISELNGK negative
ENSP00000373390 1433 FLQLTVNDLGICLPITNTAQSNHTGDLDTGSALVLTIESTL negative
ENSP00000339914 120 TKPQDMISAGGESVAGITAISGKPGDKKKEKKSLTPAVPVE negative
Q9Y4F3 367 NLPPIGVFWDIENCSVPSGRSATAVVQRIREKFFKGHREAE negative
Q6P4S8 926 SLDVLPVQCLCEFLLHDAADSTASGEEDDEGESREQKAKKR negative
Q8BWW9 440 TLELDRSRELEISVYWRDWRSLCAVKFLRLEDFLDNQRHGM negative
Q7Z7B0 71 SGTVKRHLKTSGECERKTKKSLELSKEDLIQLLSIMEGELQ negative
ENSP00000296859 342 NGTVEISHPDGKVENLFMGNSFGITPTLDKQYMHGIVRTKV negative
Q92538 288 DVPTPISSASSEAASAVVSPSTDSGLEFSSQTTSKEDLTDL negative
Q9Y6Y0 106 LNYAYTAQLKADKELVKDVYSAAKKLKMDRVKQVCGDYLLS negative
ENSP00000347205 1122 NVLFDRLTVEEHLWFYSRLKSMAQEEIRREMDKMIEDLELS negative
ENSP00000262316 135 LKPQVLRELDLPSQDNVSLTSTETPPPLYVGPCQLGMQKII negative
Q13042 61 WLAQCLYLTAQYHRAAHALRSRKLDKLYEACRYLAARCHYA negative
P26433 164 VIGTIWNAATTGLSLYGVFLSGLMGELKIGLLDFLLFGSLI negative
ENSMUSP00000008991 1162 LRQRLEALGTGWEELGRMWESRQGRLAQAHGFQGFLRDARQ negative
ENSP00000355890 30 GDPPLGALLAVEHVKDDVSISVEEGKENILHVSENVIFTDV negative
P26433 464 TVIFQGLTIKPLVQWLKVKRSEQREPKLNEKLHGRAFDHIL negative
P16382 193 IVYNVTYKEPRLSFPINILMSGVYYTARVRVRSQILTGTWS negative
O60239 152 KETISLAEQRLLEDDKRQFDSAWQEMLNHATQRVMEAEQTK negative
Q8IWR0 428 SQPRNDFGNFFGSAVTKPSSSVTPRHPLEGTHELRQACQIC negative
P10636 287 PVDFLSKVSTEIPASEPDGPSVGRAKGQDAPLEFTFHVEIT negative
O15451 701 PPPPSGATPPPIAPTGPPTASPPVPAKEEPEELPAAPGPLP negative
Q9R117 520 FPITQQPGAFVLDGWGRSFASLGDLRLALQGCSLRAGDDCF negative
O60287 1119 VTLALLSLPETHLVTQQPTKSPGKERHLNALGKTLVQLLTC negative
O95359 136 PPEGCLASPAAAPEDGPQTQSPRREPAPNAPGDIAAAFPAE negative
O14493 68 GLWMNCVVQSTGQMQCKVYDSLLALPQDLQAARALVIISII negative
Q80TE7 556 ERSMCAPLPVAAQSTTLPSLSGRQVEINLKRYPTPYPEDLK negative
P26432 329 AITFCGICCQKYVKANISEQSATTVRYTMKMLASGAETIIF negative
P10828 54 ACLHRKSHSERRSTLKNEQSSPHLIQTTWTSSIFHLDHDDV negative
Q62433 1 OOOOOOOOOOOOOOOOOOOMSRELHDVDLAEVKPLVEKGES negative
Q2M2Z5 200 QPTKNFSIPDPHSHRQTAQSSNVTDSCVVQTSNDTQCLNKS negative
Q13002 28 SNPVFRRTVKLLLCLLWIGYSQGTTHVLRFGGIFEYVESGP negative
P16527 27 TAAKGEAAAEKPGEAVAASPSKANGQENGHVKVNGDASPAA negative
O15042 26 GGSQKASSKTRSSDVHSSGSSDAHMDASGPSDSDMPSRTRP negative
Q14765 454 ICLYGLTIDLETSSLPVVMISNVSQLPNAWASIIWYNVSTN negative
O95373 167 ILLCLYQLVKNYEYKKPEERSPLVAAMQHFLPVLKDRFIQL negative
Q9EQZ7 301 DQNRRYEQSEEREDYSQYVPSDGTMPRSPSDYADRRSQREP negative
Q8IX03 388 QLEMARKRLEKDLQAARDTQSKALTERLKLNSKRNQLVREL negative
Q9QUH6 104 TVSVPVEGRPHGEHEYHLGRSRRKSVPGGKQYSMEAAPAAP negative
P51151 115 QNLSNWKKEFIYYADVKEPESFPFVILGNKIDISERQVSTE negative
Q80ZF8 357 NTALCPVHGVWEEWSPWSLCSFTCGRGQRTRTRSCTPPQYG negative
Q8K298 139 AALLSADRGLNSGSEASATSSVKTRMQRLAEQRRHWDSDLT negative
Q96T88 19 OMWIQVRTMDGRQTHTVDSLSRLTKVEELRRKIQELFHVEP negative
P26450 459 DNIEAVGKKLHEYNTQFQEKSREYDRLYEEYTRTSQEIQMK negative
Q9R0K7 483 MTVVQAYVGDVHYKEIPDPSSINAKTLELLVNAIAINSAYT negative
Q96EN8 227 GVRYPLSWIEEVKSGRLRPVSTPGKWFVLLDAASYVSTSPL negative
Q99KW3 367 VTPSPCVQDSSLNRTSQRDSSRTPCIQWDNPRASSPNRTTQ negative
ENSP00000300737 339 ELEQVREALRKAEKELESHSSWYAPEALQKWLQLTHEVEVQ negative
P22682 511 PPVPPRLDLLQQRAPVPASTSVLGTASKAASGSLHKDKPLP negative
Q9P2Z0 178 NPSNTVTSVPTHCEEGPVHKSTQISLKRPRHRSVGIQAKVK negative
P35831 38 SPDHNGEDNFARDFMRLRRLSTKYRTEKIYPTATGEKEENV negative
P13595 602 KGLGEISAATEFKTQPVREPSAPKLEGQMGEDGNSIKVNLI negative
P83093 67 LLTDPCMSLSPPCFTEEDRFSLEALQTIHKQMDDDKDGGIE negative
Q8TF01 83 GQDMSTMESGPNNHGNFQGDSNFNRMWQPEWGMHQQPPHPP negative
Q80TE0 645 TPSLYKVPCASAMKLLRVLASAGRNIAARLLSGFDVRSRLC negative
O60293 478 QAEEEERRKREEEIRKIRDLSNQEEQYNRFMKLVGGKRRSR negative
Q14674 391 SLLQQLRDDGVYGGSSKQQQSFLQMYFQGLHLYTVVVYDFA negative
Q8NI27 490 QIQKYDNLITPVVDSLKYLTSLNYDVLAYCIIEALANPEKE negative
P08913 76 AVFTSRALKAPQNLFLVSLASADILVATLVIPFSLANEVMG negative
Q61026 409 AMGKPLNPISSSSPAHQALCSGNPGQDMTLGSNINFPMNGP negative
Q14669 38 NTAGAQPQDDSIGGRSCSSSSAVIVPQPEDPDRANTSERQK negative
Q61037 866 LSTLARLPHLYRNFVPEQYASVFAISLPYTNPSKFNQYIVC negative
Q96T58 528 GFGKSMPTNCVWLDGLSSNVSDQYLTRHFCRYGPVVKVVFD negative
Q8IX01 162 SWEQDFGHPVSQESSWSQEYSFGPSAVLGDFGSSRLIEKEC negative
Q6P9B9 355 ATVPFLLQLAVMSPALLGTVSGELVDCLKPPAVLSQLQQHL negative
P48736 858 RQDMLILQILRIMESIWETESLDLCLLPYGCISTGDKIGMI negative
O43379 1007 PPEDSGESEADLECSFAAIHSPAPPPDPAPRFATSLPHFPG negative
P52746 969 EETEEPLATVSGSPVPPAGNSLPTEAPKKHCFDPVPPAGNS negative
P36888 110 LQVLVDAPGNISCLWVFKHSSLNCQPHFDLQNRGVVSMVIL negative
Q8TDJ6 904 PPPFSEKFFLVVIEKDSNNNSILHMWHLHLKSVQACLAKAS negative
Q14573 2611 QMIKNKNLDWFPRMRAMSLVSNEGEGEQNEIRILQDKLNST negative
P16109 226 QHVLMNCSHPLGNFSFNSQCSFHCTDGYQVNGPSKLECLAS negative
Q7Z6Z7 619 VLGSLPNVFSALCLNARGLQSFVQCQPFERLFKVLLSPDYL negative
Q9P2K8 554 KHSFINPQPKMPLVEQSPEDSGGQDYVETVIPSNRLPSAAF negative
Q9QX47 149 KRQPEESESKLKSHHDGNLESDSFLKFDSEPSAAALEHPVR negative
O60341 92 GLAEPPGSAGPQAGPTVVPGSATPMETGIAETPEGRRTSRR negative
Q5UAK0 275 LLWDPECLPEEKVVVFLKDASRRTGDEKGVEAIPEGSHIKD negative
ENSP00000261887 3808 GAIQTTVWIPEVGVAACSNRSKDVLVVNCTAEWAAANHVLA negative
P02612 59 MIDQNRDGFIDKEDLHDMLASMGKNPTDEYLEGMMSEAPGP negative
Q5T5C0 241 LWDLKSKKADYRYTYDEAIHSVAWHHEGKQFICSHSDGTLT negative
P16546 3 OOOOOOOOOOOOOOOOOMDPSGVKVLETAEDIQERRQQVLD negative
P02510 20 MDIAIHHPWIRRPFFPFHSPSRLFDQFFGEHLLESDLFPAS negative
Q14699 167 IQEAASQGLKFVGVIPQYHSSVNSAGSSAPVSTANSTEDAR negative
ENSGALP00000016789 49 KRKKTKVKFDDGAVFLAACSSGDTEEVLRLLERGADINYAN negative
O43516 40 EKPTLNKTEQAGRNALLSDISKGKKLKKTVTNDRSAPILDK negative
Q6ULP2 96 SLTSFKSIKNGNDKDITAELSAPVKGQSDVLLSTTSKEIIS negative
Q99523 685 CLCSLEDFLCDFGYYRPENDSKCVEQPELKGHDLEFCLYGR negative
O43432 73 LPMPYPVPQGPQYCIPQYRHSGPPYVGPPQQYPVQPPGPGP negative
ENSMUSP00000066306 25 TTGWARGWCLGCCLLLPLCFSLAAAKQLLRYRLAEEGPADV negative
P83510 498 QEQRPLEKKPLYHYKEGMSPSEKPAWAKEVEERSRLNRQSS negative
O75330 503 AAKAGKNAEDVQHQILATESSNQEYVRMLLDLQTKSALKET negative
Q13098 158 ESIRRGHDDLGDHYLDCGDLSNALKCYSRARDYCTSAKHVI negative
P83510 323 DHIDRTKKKRGEKDETEYEYSGSEEEEEENDSGEPSSILNL negative
P30530 183 LLWLQDAVPLATAPGHGPQRSLHVPGLNKTSSFSCEAHNAK negative
P16452 123 ISVTTPADAVIGHYSLLLQVSGRKQLLLGQFTLLFNPWNRE negative
Q5VYK3 704 EKLATKFVDKTEWIKSLMNNSKEEMRELAALFYSVVVSTVS negative
Q13126 2 OOOOOOOOOOOOOOOOOOMASGTTTTAVKIGIIGGTGLDDP negative
ENSP00000342344 237 MNEMERHFLELLQFNINVPASVYAKYYFDLRSLADDNNLNF negative
Q12959 121 SPSVEKYRYQDEDTPPQEHISPQITNEVIGPELVHVSEKNL negative
Q6EMB2 166 HILPQTFLLPAEYAEFCNSYSKDRGPWIVKPVASSRGRGVY negative
Q9UHF7 48 KVSGKNKEFSADQMSENTDQSDAAELNHKEEHSLHVQDPSS negative
Q6P2E9 283 AEVWDLDMLRSSHSTWPVDVSQIKQGFIVVKGHSTCLSEGA negative
P16144 1139 QPPPHGDLGAPQNPNAKAAGSRKIHFNWLPPSGKPMGYRVK negative
Q8K212 147 MLKEMDKDLNSVVIAVKLQGSKRILRSNEIILPASGLVETE negative
Q9D1R2 51 VYVVDDASVLGAQDPTVYGDSAGEKALRAALRAAVERRLSR negative
O75151 278 YHVLKGEKTFYLIRPASANISLYERWRSASNHSEMFFADQV negative
Q7Z3T8 78 DQECVNSCASSETSYGTNESSLNEKTLKGLTSIQNEKNVTG negative
Q12996 304 LVLGHHPDIWYEAAQYLEQSSKLLAEKGDMNNAKLFSDEAA negative
ENSP00000363507 40 QKKLLKQLKFAECLEKKVDMSKVNLEVIKPWITKRVTEILG negative
Q80TR1 154 CPGTLQKVLEPTSTHESEHQSGAWCKDPLQAGDRIYVMPWI negative
Q00341 73 LESAQEPAGAWGNKIRPIKASVITQVFHVPLEERKYKDMNQ negative
O95359 200 EEGQKSSFSFSSGIDQSPGMSPVPLREPMKAPLCGEGDQPG negative
Q8K2P1 3 OOOOOOOOOOOOOOOOOMEDSPLPDLRDIELKLGRKVPESL negative
Q5T0N5 421 QRRKKLQQRIDELNRELQKESDQKDALNKMKDVYEKNPQMG negative
ENSP00000373390 342 SKTHTHSDSALKIKGIHPYHSLSYTSGDTATDSPVHVGRAG negative
Q9H330 237 RAVSIPVWIILLFHLASLAGSWRIPVFLVIVFLMSVGTLYE negative
ENSP00000369887 200 DTFLTAQDGEEEENEKDIAGSGDGTQEVSKPLPSEGSLAEA negative
Q8IU68 499 AGQTVTWMGLFYCPLLPLLNSVFLFLTFYIKKYTLLKNSRA negative
P10644 2 OOOOOOOOOOOOOOOOOOMESGSTAASEEARSLRECELYVQ negative
Q80Z37 220 VSRRTTTPPDSGVLFEGLGISTRPRDVDIPQFMRQMALRGP negative
P34998 174 ADGALEVGAPWSGAPFQVRRSIRCLRNIIHWNLISAFILRN negative
O60244 753 TSTREQGPSRHVYLTYENLLSEPVGGRKVVEMFLNDWNSIA negative
Q9Z0W3 921 EVGKEEFLDRLIRSEDGEIVSTPKLQYYDKVLRLLDVVGLP negative
P08922 891 ITEFAAWSTSEISQNALMYYSGRLFWINGFRIITTQEIGQK negative
Q8TCN5 1 OOOOOOOOOOOOOOOOOOOMSQTNFTPDTLAQNEGKAMSYQ negative
P58281 344 SPVKVTLSEGPHHVALFKDSSREFDLTKEEDLAALRHEIEL negative
Q00169 13 OOOOOOOMVLLKEYRVILPVSVDEYQVGQLYSVAEASKNET negative
Q15303 788 ALIMASMDHPHLVRLLGVCLSPTIQLVTQLMPHGCLLEYVH negative
O14545 255 ESANLDFMLALSLQNEGQASSVAEQDFWRAVCEADQSHGGP negative
Q62245 76 NMLCQAQPRSASDVEERVQKSFPHPIDKWAIADAQSAIEKR negative
P43250 364 RVGTVGYMAPEVVKNERYTFSPDWWALGCLLYEMIAGQSPF negative
Q9P2K8 626 VQNKLDGCCYAVKRIPINPASRQFRRIKGEVTLLSRLHHEN negative
ENSP00000355890 648 LITKPVLGKDEDFKQYVNKNSKHEELMLGDPCLKDLKKGDI negative
Q5T6F2 253 NIAQDLSNKSSYGLKGAWKNSVEEWTTEDWTEDLSETKVFT negative
Q8NC44 215 VLAVLGHYVPGIMISYIVLLSILLWPLVVYHELIQRMYTRL negative
ENSMUSP00000080857 347 GEITWFVNTSDTFDKCFLGSSETADANRVFCGQMTAVYLFS negative
Q8R0W0 3159 QTLRATTMQVHRGQFRDQQVSVWKVLFSSYLSETRREELLA negative
P04920 407 DLDQQTLPGVAHQVVEQMVISDQIKAEDRANVLRALLLKHS negative
ENSMUSP00000092100 274 CPAVVRLEDICLKETMSLADSLYNLQLIQEFCQEYLNHCCH negative
Q6PDG5 101 LDFKAGGSLCHILAAAYKFKSDQGWRRYDFQNPSRMDRNVE negative
P04919 311 TQLGRAAATLMTERVFRITASMAHNREELLRSLESFLDCSL negative
Q9ES52 440 PPKKITSWFLSKGQGKTRDDSADYIPHDIYVIGTQEDPLGE negative
Q03188 145 SSKNTPDSKKISSRNINDHHSEADEEFYLSVGSPSVLLDAK negative
O60287 896 SQALRDEHIQVQLQATMPHLSMQQVLLAAKQVLLYLRSTVE negative
O43463 324 EDVYTVDAAYYGNISHFVNHSCDPNLQVYNVFIDNLDERLP negative
Q9ERG0 183 CLGDSRHEAEKPETSENTETSGKIEKYNVPLNRLKMMFEKG negative
P04798 192 TLQELMAGPGHFNPYRYVVVSVTNVICAICFGRRYDHNHQE negative
Q9Y5B0 267 GSRLYAHTIAGFLDPEKKLFSHRILSRDECIDPFSKTGNLR negative
Q8TC07 34 QEGVYIHSSCGKTNDQDGLISGILRVLEKDAEVIVDWRPLD negative
P36888 518 STLNMSEAIKGFLVKCCAYNSLGTSCETILLNSPGPFPFIQ negative
P35329 757 ENSSGQSFFVRNKKARRTPLSEGPQSQGCYNPAMDDTVSYA negative
Q6P0Q8 518 ASLPSKKTPSEEDFETIKLISNGAYGAVFLVRHKSTRQRFA negative
O75116 24 PPTGKMPGAPETAPGDGAGASRQRKLEALIRDPRSPINVES negative
O60287 924 AKQVLLYLRSTVENFGQLGRSVGPPLLQLFLDLLRRLVVHC negative
O89032 355 GPVEIIGNIMEISNLLNKKASGDKEAPAEGEGSEAPITKKE negative
Q15527 16 OOOOMSELPGDVRAFLREHPSLRLQTDTRKVRCILTGHELT negative
O60293 756 MIKEARRTAEQASKPKVPPKSEKENDPLRTPEALPEEKKIE negative
Q5SXA9 293 PKQFLDVSSQTDISGSFSTSSNNQLAEKVRLRLRYEEAKRR negative
O15550 222 SNAEIQFHIAHLYETQRKYHSAKEAYEQLLQTENLSAQVKA negative
P58681 827 YLATDVTCVGPGAHKGQSVISLDLYTCELDLTNLILFSVSI negative
Q6WQJ1 547 RIGLSQLEGFRRQLLDVLQRSTKPKWRIIVGATKCIPKSEL negative
Q9Y5B9 164 EFMKSWNDCLNKEGFDKIDISAVVAYTIAVKEDGELNLMKK negative
Q8BYJ6 151 NSHDLTYFAYLIKAQPDDPESQMACHVFRATDPNQVPDVIS negative
Q3L8U1 366 GNYSNSKLSPVHMNFPDPVDSGTQMGHFNDHVETNGFSSLE negative
Q96GD3 49 WDKYLKETCSVPAPVHCFKQSYTPPSNEFKISMKLEAQDPR negative
Q61136 23 TEPPSLREQAEMDDADNSEKSVNEENGEVSEDQSQNKHSRH negative
Q9UJ41 173 DLLCKKGCGYYGNPAWQGFCSKCWREEYHKARQKQIQEDWE negative
Q8R0W0 3537 LTVHDVTTTLTSLLARAKDGSPRXDPQGALGKATMEVKRGH negative
Q07954 1233 LGPDNHTCQIQSYCAKHLKCSQKCDQNKFSVKCSCYEGWVL negative
O15427 220 VVTAQPGSGPPRPSRRLLDLSVFRDRGFVLYAVAASVMVLG negative
Q03137 430 FEIWAVNGVSKYNPSPDQSVSVTVTTNQAAPSSIALVQAKE negative
P56537 35 FAKLTNTYCLVAIGGSENFYSVFEGELSDTIPVVHASIAGC negative
ENSMUSP00000085650 251 QQAAVGKGSSHVKDEHDHPVSEHLKEDDKLKPRKPDRNLQP negative
Q9QUH6 570 LCKVVNSHCVFPRELKEVFASWRLRCAERGREDIADRLISA negative
P26955 119 VIPYTRFSITNEDYYSFRPDSDLGIQLMVPLAQNVQPPLPK negative
Q14686 442 LTNKSPASSPSSFQQGSPASSPTVNQTQQQMGPRPPQNNPL negative
Q99L90 80 LVESSLAKSSTRVKGAGGVESGRCSGSEPSSSEKKKVSKAP negative
Q8N6F7 3 OOOOOOOOOOOOOOOOOMGNSLLRENRRQQNTQEMPWNVRM negative
Q5SXA9 335 ANLKIQLAKLDSEAWPGVLDSERDRLILINEKEELLKEMRF negative
P05129 118 NKHKFRLHSYSSPTFCDHCGSLLYGLVHQGMKCSCCEMNVH negative
O75116 38 GDGAGASRQRKLEALIRDPRSPINVESLLDGLNSLVLDLDF negative
Q9R0K7 117 LVWEALQDVTLIILEIAAIISLGLSFYHPPGESNEGCATAQ negative
Q9Y4F1 369 YVKEGGHKKVQFERKHSKIHSIRSLASQPTELNSEVLEQSQ negative
Q9NU22 2217 KLVEEFRSFGVKLTQLASGHSHGTFEWVDSMLVQALKSGDW negative
ENSMUSP00000060549 414 GSGVAETPLSTDVPERDMGPSKEGSAPPEGDPAFSERHMAF negative
Q9P2D1 90 HYNQYEQQKMHLMDQPNRMMSNTPGNGLASPHSQYHTPPVP negative
Q13563 87 PAGAAASPSPPLSSCSRQAWSRDNPGFEAEEEEEEVEGEEG negative
Q86WV1 30 RWLLEDAEEFLAEGLRNENLSAVARDHRDHILRGFQQIKAR negative
P48962 149 FVYPLDFARTRLAADVGKGSSQREFNGLGDCLTKIFKSDGL negative
P26285 156 RRDLILNFAEENSFKVFFVESVCDDPDVIAANILEVKVSSP negative
P18688 774 RDQSGEVDFQALVLQLKETSSLQEQADILYMLYTMKGPDWD negative
Q9Y6X9 310 EVKKAEHVARIAEEKAREAESKARTLEVRLGGDLTRDSRVM negative
P13807 357 GADVFLEALARLNYLLRVNGSEQTVVAFFIMPARTNNFNVE negative
Q9R053 248 ALKAISVISGLKVIVGALLRSVKKLVDVMVLTLFCLSIFAL negative
ENSMUSP00000023741 320 PASPPPEASRLSPPPEDSPASPPPEASRLSRPREDSPASPP negative
Q6UB99 263 NNGHYKVVKLLLRYGGNPQQSNRKGETPLKVANSPTMVNLL negative
P16284 332 KVSSIVVNITELFSKPELESSFTHLDQGERLNLSCSIPGAP negative
Q8TCU4 1312 SIFYQQSLPSSHLTEEAKNVSAVPGPADQKTVIPILPSTFY negative
Q9Y4G6 1196 APGDAERQQRLAQVAKAVSHSLNNCVNCLPGQKDVDVALKS negative
Q14494 450 GPELPDPLGGLLDEAMLDEISLMDLAIEEGFNPVQASQLEE negative
Q07889 280 GHIEDTVEMTDEGSPHPLVGSCFEDLAEELAFDPYESYARD negative
Q32P44 64 RLQVPPSSLQGSGTPAPPGDSLAAPPGLPPTCTPSLVSRGT negative
Q9R0K7 1104 WFRGLNRIQTQIRVVKAFRSSLYEGLEKPESRTSIHNFMAH negative
Q9R1V6 692 NFSTCSSSKAGTVCSGNGVCSNELKCVCNRHWTGADCGTHF negative
Q8BWS5 289 SEARQALLPAQYPVSRFKEASTMTCQAESGAKEVSGRAWQD negative
P23249 333 IFTAPKEVAEIKAQLETTLKSRNYEVKLRLLLHLEELQMEH negative
Q7Z6B7 363 QVSAQQPVQAELMLRYQQLQSRLATLKIENEEVKKTTEATL negative
Q5DTU0 95 EEQGPLTNGEPSQHSSAPQKSLPDLPPPKMIPERKQPTVPK negative
Q9P2K8 428 LLSGLDYLHSNSVVHKVLSASNVLVDAEGTVKITDYSISKR negative
Q5H8C4 2087 KSFVINIVPEKDNLASLSVYSEDGWDLPYVLHLWPPILIRN negative
Q8IX15 226 EQAGRGPNQSHGIGTASWNHSTTVPQPQARDKPPPIALIAS negative
O00329 267 EYLYGSYPLCQFQYICSCLHSGLTPHLTMVHSSSILAMRDE negative
Q9P2R6 356 MAAFAGMCDGGSTEDGCVAASRDDTTLNALNTLHESGYDAG negative
Q2M2I8 196 LKVENILLHDRGHYVLCDFGSATNKFQNPQTEGVNAVEDEI negative
Q14318 196 RADFVLAANSYDLAIKAITSSAKVDMTFEEEAQLLQLKVKC negative
Q99L02 74 EEAGREGSRPEEALEAPSAASDERAEGEAEDWCVPCSDEEV negative
ENSP00000056217 157 PFSSDLGSEEEEVEFWPGLTSLTLGSGQAEEEEETSSDNSG negative
Q08379 90 DTVLPGGVPSPGASLTSMAASQNHDADNVPNLMDETKTFSS negative
ENSP00000356562 7 OOOOOOOOOOOOOMKFAEHLSAHITPEWRKQYIQYEAFKDM negative
P08922 1610 VRYQLAISHLALIPETPLRQSEFPNGRLTLLVTRLSGGNIY negative
P48426 136 TRSAPLPNDSQARSGARFHTSYDKRYIIKTITSEDVAEMHN negative
Q00587 13 OOOOOOOMPGPQGGRGAATMSLGKLSPVGWVSSSQGKRRLT negative
O60381 370 FDTFKSYDFTPMDSSAVYVLSSMARQRRASLSCGGPGGQDF negative
P50295 114 NTPANKYSSGMIHLLVQVTISGKDYIVDAGFGRSYQMWEPL negative
Q6DSU6 32 NGCGPDRWNSAFTRKDEIITSLVSALDSMCSALSKLNAEVA negative
P51610 258 TLTWNKPSLSGVAPLPRSLHSATTIGNKMYVFGGWVPLVMD negative
Q6P0Q8 1434 LAASEKKLATSRKHSLDLPHSELKKELPPREVSPLEVVGAR negative
Q00560 506 SKCYQITVTPVFATGPGGSESLKAYLKQAAPARGPTVRTKK negative
Q8NB46 661 ASALIKERKRKWTPLHAAAASGHTDSLHLLIDSGERADITD negative
Q8TCU4 2956 VDHQMRENHSPLPQGQDSIASDLPSPISLEQCQSKAPGVDD negative
Q9UIF9 446 CPAASTVVSPAVFSVVSPASSAVLPAVSLEVPLTASVTSPK negative
Q61136 382 SRRSRSPLLNDRRSKQSKSPSRTLSPGRRAKSRSLERKRRE negative
Q7Z7G8 37 IKNLKPSDLQLSLWGGDVVLSKLELKLDVLEQELKLPFTFL negative
Q5TCZ1 481 CISDGISFRGGQKAEVIDKNSGGWWYVQIGEKEGWAPASYI negative
Q9JHY1 43 VQGKGSVYSPQTAVQVPENDSVKLPCIYSGFSSPRVEWKFV negative
P50570 447 VDLVIQELINTVRQCTSKLSSYPRLREETERIVTTYIRERE negative
Q8TE77 517 PPLPPEPEGGGEEKVVGMEESQAAPKEEPGPRPRINLRGVM negative
P48356 432 EQACHHRYAELYVIDVNINISCETDGYLTKMTCRWSPSTIQ negative
P04920 371 DVEEETERWGKPHVASLSFRSLLELRRTLAHGAVLLDLDQQ negative
Q8TDJ6 948 SSESLLSVPGQKNVDSSPETSPSVSPMPHSSSIANLQTASK negative
P34947 54 KFPHISQCEDLRRTIDRDYCSLCDKQPIGRLLFRQFCETRP negative
ENSP00000372929 23 APKQQPPEPEWIGDGESTSPSDKVVKKGKKDKKIKKTFFEE negative
Q9P2D1 356 NTPMNQSVPRYPNAVGFPSNSGQGLMHQQPIHPSGSLNQMN negative
Q9QXL1 350 LLQDSLGGNSQTIMIACVSPSDRDFMETLNTLKYANRARNI negative
P35689 540 VSGVLSEREPTLAPPTTRTHSDQGIDIHPEDPELQNGLYPL negative
P43244 275 GPGPLQERSLFEKKRGAPPSSNIEDFHGLLPKGYPHLCSIC negative
P34947 113 PDEKLGEKGKEIMTKYLTPKSPVFIAQVGQDLVSQTEEKLL negative
Q03351 295 EDNGFTLTCIAENVVGMSNASVALTVYYPPRVVSLVEPEVR negative
Q91Z67 530 CIRFISRHGLQHEGIFRVSGSQVEVNDIKNAFERGEDPLAG negative
Q9R1Z8 159 SPKPPASQHAQNWSATWTKDSKRQDKRWVKYEGIGPVDESG negative
Q14498 75 KRSRDRERKKSKSRERKRSRSKERRRSRSRSRDRRFRGRYR negative
Q8N5H7 90 SDMYSHMGTMPRPSIKKAQNSQAARQAQEAGPKPNLVPGGV negative
ENSP00000296859 38 ERTPEDLNTIYSYLHGMEILSNLREHQLRLMSARARYERYS negative
Q9Y6M7 54 EELESHRAVYIGVHVPFSKESRRRHRHRGHKHHHRRRKDKE negative
P36871 382 GNLMDASKLSLCGEESFGTGSDHIREKDGLWAVLAWLSILA negative
Q9NVI1 248 VLEGIIAFFSALDKQHNEEQSGDELLDVVTVPSGELRHVEG negative
ENSMUSP00000017290 609 VELNVHSSKAPKKNRLRRKSSIRCALPLEPISRNPSPPTCA negative
Q8BX17 273 WSCSRGRGVMVLKLPFLKRRSGGVDPTVKERLWLTLHWPKN negative
Q9BUH6 66 LWSTCFTPDSLAALKARFGLSAAEDITPRFRAACEQQAVAL negative
Q9NSK0 191 KDSLDDLFPNEEEEDPSNGLSRGQGATAAQQGGYEIPARLR negative
O60486 310 RRLLLSSSLVEALDVWAGVFSAAAGEGQERRSPTTTALCLF negative
O43312 227 EEISMLGEITHLQTISEDLKSLTMDPHKLPSSSEQVILDLK negative
O60266 398 YREDHAVCSILMGLAMVEAISYVREKTKTGVDMRVGVHTGT negative
Q99MR6 135 GHPDVHIMQHHVLPIQARLGSIAEIDLGVPPPIMKSFKEFL negative
O15020 82 FTKWVNSHLARVTCRVGDLYSDLRDGRNLLRLLEVLSGEIL negative
P16872 132 QKNLTCKNMAINTIVKAEAPSDLKVVYRKEANDFLVTFNAP negative
ENSP00000193322 12 OOOOOOOOMEPGPTAAQRRCSLPPWLPLGLLLWSGLALGAL negative
Q6P2E9 622 ASLQQITASPSSSSSGSSSSSSSSSSSLTAVSAMSSTSAVD negative
Q5DU25 1113 PNASQPGGAKDSVNGTMARSSLEDTYGAGDGLKRGALSSSL negative
Q62261 71 REAVQKKTFTKWVNSHLARVSCRITDLYTDLRDGRMLIKLL negative
Q8TCU4 3006 PQGQDCVVEKNNQHKPKSHISNINVEAKFNTVVSQSAPNHC negative
P16236 122 NLGIQCVKKKDLKESISLRISKKINPFNVPEEQLHNIDEYD negative
O43379 60 CLRRRTRLSTASEETVQNRVSLEKVLGITAQNSSGLTCDPG negative
Q8NI27 1062 KRPDLYALAMGYSGQLKSRKSYMIPENEFHHKDPPPRNAVA negative
P01893 155 GYEQHAYDGKDYIALNEDLRSWTAADMAAQITKRKWEAARR negative
Q9P2D0 561 SSSSFFEEFGKLLREADEMDSIHDVTFQVGNRLFPAHKYIL negative
Q14573 2060 NSEVSPREVGHNIYILALQLSRHNKQLQHLLKPVKRIQEEE negative
Q6X4W1 255 ISVFRGYAERKRRKRENDSASVIQRNFRKHLRMVGSRRVKA negative
Q15303 852 YLEERRLVHRDLAARNVLVKSPNHVKITDFGLARLLEGDEK negative
Q8NI77 267 NVRIAKMSLIDLAGSERASTSGAKGTRFVEGTNINRSLLAL negative
Q09019 308 QDGCLRVFHFDSMLLRGLMKSYFGGLLCVCWSPDGRYVVTG negative
ENSP00000294244 85 EPKQQVSWEQEFLVGSSPGGSGRALCMVCGAEIRAPSADTA negative
Q5T4S7 2634 EGDCCSFITQLVNHFWKLHASKPKNAFLAPACLPGLTHIEA negative
P16333 65 NKTGFVPSNYVERKNSARKASIVKNLKDTLGIGKVKRKPSV negative
O88871 350 GKTPQQFEREYNSKRSGVGPSKFHGYAYDGIWVIAKTLQRA negative
Q8NHM5 248 YCLMSVKGCFTDFHIDFGGTSVWYHVFRGGKIFWLIPPTLH negative
Q61329 1562 FTMEKFLDPSRPYKCTVCKESFTQKNILLVHYNSVSHLHKL negative
P16885 78 DKIEGFLDIMEIKEIRPGKNSKDFERAKAVRQKEDCCFTIL negative
O60287 478 SGVYTAVMMEEFVQLFREALSKILPDLNTVVWVWQSLKKQE negative
Q14573 278 GKLQVFLRTTLRQSATSATSSNALWEVEVVHHDPCRGGAGH negative
P19021 905 FIRWKKSRAFGDSEHKLETSSGRVLGRFRGKGSGGLNLGNF negative
Q14566 197 NICRNPVCANRRRFLLDTNKSRFVDFQKVRIQETQAELPRG negative
P68104 82 LKAERERGITIDISLWKFETSKYYVTIIDAPGHRDFIKNMI negative
ENSP00000263935 1178 GRGSPLAFYHVQNIAVEITESFVDYIKTKPIVFEVFGHYQQ negative
O60266 242 LREILANVFLYLCAIAVGIMSYYMADRKHRKAFLEARQSLE negative
Q6P9Q6 114 FGAAVLGNHTSREYRILLYISQQQPVTVATIHLNFELMVRP negative
P19246 5 OOOOOOOOOOOOOOOMMSFGSADALLGAPFAPLHGGGSLHY negative
Q8NI27 906 LVHQQKTPNFSTLLCYDRVFSDIIYTVASCTENEASRYGRF negative
Q99104 246 GFDKRYRIIGANMRTYLLEKSRVVFQAEEERNYHIFYQLCA negative
Q8TDJ6 433 LSDKQVDHENDDADREDEEHSQEDRERGLHMKLDHDLSLDR negative
Q61409 226 VWWVSFSGLGALPPALRPLLSCLVGGAGCLLALGLDHFFHV negative
Q6PD62 4 OOOOOOOOOOOOOOOOMSRGSIEIPLRDTDEVIELDFDQLP negative
Q5SXY1 2 OOOOOOOOOOOOOOOOOOMRSAAKPWSPVAKAGSHGPDRTR negative
Q6A098 51 PMALPSDNGSVSGVEPTPIPSYLITCYPFVQENQSNRQFPL negative
Q9BSQ5 201 LSESAVGPVEACCLVILAAESKVAAEELCCLLGQVFQVVYT negative
Q00535 118 DPEIVKSFLFQLLKGLGFCHSRNVLHRDLKPQNLLINRNGE negative
Q5VVP1 117 LSQLQSLLGPHLDKGDFGQLSGPDPPGEVGERAPDGASQSS negative
Q8K394 318 NLNPGLKTSKIELKFKELHKSKDKAGTEITKEEFIEVFHEL negative
Q12996 320 LEQSSKLLAEKGDMNNAKLFSDEAANIYERAISTLLKKNML negative
P16885 608 RSTMEGGTLKYYLTDNLTFSSIYALIQHYRETHLRCAEFEL negative
P14105 199 KTENTKKVIQYLAHVASSHKSKKDQGELERQLLQANPILEA negative
Q9UHF7 608 KSNCSHCALLLLHLSPGAAGSSRVKHQCHQCSFTTPDVDVL negative
P13807 121 YFGRWLIEGGPLVVLLDVGASAWALERWKGELWDTCNIGVP negative
Q6P5G6 226 SILDPRTGQKLVEWHQLDVSSFLDQVTGFLGEHGQLDGLSS negative
Q9H4H8 481 SPVSKMSVSRSSSLKSSSSVSSQGSVASSTGSPASIRTTDF negative
Q924A2 156 ERERTPEDASALGVPPRPPTSTRSSSTDTASEHSADLEDEP negative
Q6P9K8 391 PEEIWVLRKPFAGGDRSGSLSNVAGGRSTGGHALHAGSEGV negative
ENSMUSP00000023741 1718 ELGASSPGYGPPNLGCVDSPSAGPHLGGLELKAPDVFKAPL negative
Q96SN8 756 KDLSKGGCKNGYLRHTESKISDCDGAHAPGCLEEGAFINLL negative
Q5DTY9 55 YFTRHSTLISIPHSLLWKMFSPKRDTANDLAKDSKGRFFID negative
ENSP00000261887 1583 SRDWLCNSSYSFESDFDLTKSLGVHTLIENVVSFVSGDVGN negative
Q8VHW2 180 AGILFVAAGLSNIIGVIVYISANAGEPGPKRDEEKKNHYSY negative
O09127 631 PHTYEEPGRAGRSFTREIEASRIHIEKIIGSGESGEVCYGR negative
Q80TJ7 586 NPLALLMANGSTKRMKSVSKSRRAKIAKKVDSARLVAEQVM negative
O15455 114 CQKLPMLKVLNLQHNELSQLSDKTFAFCTNLTELHLMSNSI negative
Q9NSI2 38 KGEAAPGPAPPAPEATPPPASAAGKDWAFINTNIFARTKID negative
Q5T5P2 140 SPKLSHSPQPPSLGDPVEHLSETSADSLEAMSEGDAPTPFS negative
O94804 190 IRLADFGVSAKNLKTLQKRDSFIGTPYWMAPEVVMCETMKD negative
Q99062 159 LICQWEPGPETHLPTSFTLKSFKSRGNCQTQGDSILDCVPK negative
Q5H8C4 853 DSEEEFFDAPCSPLEECPQVSCRDKCTRQKKLQKKDCVMNL negative
Q9BSJ8 688 LVKGKSDPYVKLKLAGRSFRSHVVREDLNPRWNEVFEVIVT negative
ENSP00000354826 133 ALERQKEFDPTITDASLSLPSRRMQNDTAENETTEKEEKSE negative
P81122 502 ASASGSPSDPGFMSLDEYGSSPGDLRAFSSHRSNTPESIAE negative
Q8NAT2 51 EKEYLLMVGNHLPLRILGYRSTMELVLDMPDVVRVCPGAGG negative
P20357 142 LPLAAEETANLPPSPPPSPASEQTATVEEDLLTASKMEFPE negative
Q9Z0W3 188 LIPSVPGLSPGSTTSAAWLSSDGEALFALPSASGGIFVLKL negative
O14617 299 VNTVIAVLISLSSGMPNHSASIQLCVQKLRILIEDSDQNLK negative
P34152 213 YEVLEKDVGLKRFFPKSLLDSVKAKTLRKLIQQTFRQFANL negative
Q5T5U3 657 SQKSFVSIKDQRPVNHLHQNSLLNQQTWVRTDSAPDQQVET negative
ENSP00000374532 226 AVAVMYLAGRLCKFEIQEWTSKPMYRRWWEQFVQDVPVDVL negative
Q61194 4 OOOOOOOOOOOOOOOOMAQISNNSEFKQCSSSHPEPIRTKD negative
Q8TCU4 480 LRMSPDTVPKAPKHLKAGDTSKGGIAKVTQSNLKSGITTTP negative
P33981 346 EKSSELIITDSITLKNKTESSLLAKLEETKEYQEPEVPESN negative
P81128 109 KMHIVEQTEFIDDQTFQPHRSTALQPYIKRAAATKLASAEK negative
Q6P9Q6 747 TDLRAEKTSLEKNLSERKKKSAQERCQAEAEMDEIRKSHQE negative
ENSP00000261887 2273 LKKSRSVQSREENEMREEKESKEEEKGKHTRHGLADLSELQ negative
P23467 211 SFSVYTNGSTVPSPVKDIGISTKANSLLISWSHGSGNVERY negative
P58107 886 LLEAGIIDQQLLDQVLAGTISPEALLLMDGVRRYLCGLGAV negative
P56817 146 GVYVPYTQGKWEGELGTDLVSIPHGPNVTVRANIAAITESD negative
Q92504 254 KFVRHVKGGHGHSHGHGHAHSHTRGSHGHGRQERSTKEKQS negative
Q14524 198 RAFCLHAFTFLRDPWNWLDFSVIIMAYTTEFVDLGNVSALR negative
P18688 260 ILNSLLPRASTSKEVDASLLSVISFPAFAVEDSKLVEITKQ negative
Q9R210 95 ENPTSYHLQQSQHQKVREYLSETYGNKFAAHVSPAQGSPKP negative
O75083 19 OMPYEIKKVFASLPQVERGVSKIIGGDPKGNNFLYTNGKCV negative
Q5VYK3 329 IPLKTKEGAVLKPELKRDPVSTRVKLKIVPHLLRSRQAAET negative
P22967 539 LKYQGLCPPVPRSQGDFDPGSKFHVPANVPYVRYFVSFIIQ negative
ENSP00000372265 518 INVDISGMKVPWLYVGMCFSSFCWHIEDHWSYSINYLHWGE negative
O75122 56 NPANSARKPGSAGGPKVGGASKEGGAGAVDEDDFIKAFTDV negative
Q96SN8 657 EENNRFQVEHFSQEELKKKVSDLIQLVKELYTDNQHLKKTI negative
O95359 1380 GMAGDAAGETEGSMERMGEPSQDPKQGTSGGVDTSSEQIAT negative
Q8TF01 29 QQWPLNQQQWMQSFQHQQDPSQIDWAALAQAWIAQREASGQ negative
P43244 425 QRGKNLRYQLLQLVEPFGVISNHLILNKINEAFIEMATTED negative
O60293 78 HSARGGGSGGGGGSSSSSSSSQQQLRNFSRSRHASERGHLR negative
P58107 1880 LECVKPYLEGSDCIAGVTVPSTREVMSLHEASRKELIPAAF negative
Q9EQZ7 118 TKLHQQFEMYKEQVKKMGEESQQQQEQKGDAPTCGICHKTK negative
Q14573 2383 RNGRSILLTALLALILVYLFSIVGFLFLKDDFILEVDRLPN negative
A2AJT9 85 RGNIYYQSYEHRSPSPNIRNSLENVYMYKPHRGYSPGRGDS negative
ENSP00000356635 353 EVGYSGSPAEAPPSKSPSMPSLNQTWPELNQSSEQWETFSE negative
Q8BZI0 52 KKMAVASLLQSLQPLPAKEVSFLYVNTADLHSGPSFVESLF negative
Q810U3 1133 LMCAIALLVLILLIVCFIKRSRGGKYPVREKKDVPLGPEDP negative
ENSP00000265368 3029 QKAEPRTEDLKSQLNELCRFSRDLSTYSGKVSGLIKEYNCL negative
ENSP00000373390 1677 LESVAVNDIRRDVRKKLRRSSMRAASLKDKWGLSYKPSYSR negative
O15403 140 IGIISGLGYCFSFLPTVTILSQYFGKRRSIVTAVASTGECF negative
Q6ULP2 283 NNKINRVNELNSVKEVALGRSLDNKGDTDGEDQVCVSEISI negative
O43264 115 KQQLERDSVVLSLLKQLQEFSTAIEEYNCALTEKKYVTGAQ negative
O55196 854 KEYLPYSLSNPPKPSEDFPYSEFYPWNPQETFPIYNPGPTI negative
Q9D0E1 395 SNALKRGEIIAKQGGGGAGGSVPGIERMGPGIDRISGAGME negative
P13864 110 SLENGTHTLTQKANGCPANGSRPTWRAEMADSNRSPRSRPK negative
Q14677 65 EIAKATFMYEQFPELMNMLWSRMLKDNKKNWRRVYKSLLLL negative
Q8C0M0 790 EAQSRPQGLPNPFGPFPNRSSNLVVSHSRYPSFTSSGSCSS negative
Q8TDJ6 21 HLHQVLTGAVNPGDNCYSVGSVGDVPFTAYGSGCDIVILAN negative
Q8VHW2 83 PPHRGGSGSSEKKDPGGLTHSGLWRICCLEGLKRGVCVKIN negative
P42694 276 IEGVKVEHNPDLSVTVSTKKSHQTWTFALTCKPARMLYRVA negative
Q8NHG8 5 OOOOOOOOOOOOOOOMGAKQSGPAAANGRTRAYSGSDLPSS negative
Q8IVL1 397 TKPWRSKSLSVKHSATVSMLSVKPPGPEAPRPTPEAMKPAP negative
Q61502 53 SRGGSSRHEKSLGLLTTKFVSLLQEAQDGVLDLKAAADTLA negative
Q9BVS4 42 VEMGMKNHEIVPGSLIASIASLKHGGCNKVLRELVKHKLIA negative
O43525 93 RDEGQRRTPQGIGLLAKTPLSRPVKRNNAKYRRIQTLIYDA negative
ENSP00000261887 4149 LQGEEVVQMSCGFKHSAVVTSDGKLFTFGNGDYGRLGLGNT negative
Q14686 1191 PLSATQGATPQQPPVNSLPSSHGHHFPNVAAPTQTSRPKTP negative
Q9UQ84 171 DAQLAYLNKAGIVQAIITEDSDLLAFGCKKVILKMDQFGNG negative
Q61176 2 OOOOOOOOOOOOOOOOOOMSSKPKSLEIIGAPFSKGQPRGG negative
P36888 503 NRKANRKVFGQWVSSSTLNMSEAIKGFLVKCCAYNSLGTSC negative
P42768 81 EHWTKEHCGAVCFVKDNPQKSYFIRLYGLQAGRLLWEQELY negative
Q9D0E1 363 KIGGMEGPFGGGMENMGRFGSGMNMGRINEILSNALKRGEI negative
Q9P2D1 2382 FAELSMVGQASISGSEDITTSPQLSKEDALNLSVPRQRRRR negative
Q6W2J9 97 IREGLRVPGNIVYSSLCGLGSEKGREAATSTLGGLGFSSER negative
ENSP00000370000 24 LVEPPPPLHNNNNNCEENEQSLPPPAGLNSSWVELPMNSSN negative
O60504 240 QPSNQVLRRREKVDNVWTEESWNQFLQELETGQRPKKPLVD negative
Q8NBN3 507 LKESFEGMKMRSTKQEPNGNSKVNKAQEDDLKWVEENVPSS negative
Q00175 139 LTPSGPEQSHASPPACEAITSWCLFGPELPEDPRSVPATKG negative
O15372 146 SFVTRALLDSQFSYQHAIEESVVLIYDPIKTAQGSLSLKAY negative
Q8BYR2 277 PRGTTPPPPSWEPSSQTKRYSGNMEYVISRISPVPPGAWQE negative
Q6Y5E2 820 PGDHIGVCPPNRPGLVEALLSRVEDPPPPTEPVAVEQLEKG negative
O88907 417 YCTDCDEIQFKEDGSWAPMRSKKEVQEVTASYNGVDGCLSS negative
Q8TEU7 38 ERTPEDLNTIYSYLHGMEILSNLREHQLRLMSARARYERYS negative
Q6P0Q8 759 DEIVWPEGDEALPPDAQDLTSKLLHQNPLERLGTGSAYEVK negative
Q9P2G1 499 TWKNWLQKITEMKPEELVGVSEAYEDAANCLWLLTNSKPCA negative
ENSP00000363507 40 QKKLLKQLKFAECLEKKVDMSKVNLEVIKPWITKRVTEILG negative
P36873 267 HQVVEDGYEFFAKRQLVTLFSAPNYCGEFDNAGAMMSVDET negative
P53349 818 QSIDNSHSMVGKLSRRIYLSSARMVTAVPAVFSKLVTMLNA negative
Q5T4S7 1786 KAKVTISDGKVADEEKPKKSSLCRTVEGCREELQNQANFSF negative
ENSP00000261887 1201 VEMDTPQLDKCMSCLLEVALSGNEEQKPFDYKLRPEIAVYV negative
Q80TJ7 597 TKRMKSVSKSRRAKIAKKVDSARLVAEQVMGDEFDLDSDDE negative
Q9QUN9 23 LGGILLCTLLAAAVPTAPAPSPTVTWTPAEPGPALNYPQEE negative
Q12965 543 DVLFMDLIELMQSSELPFIKSLFPENLQADKKGRPTTAGSK negative
Q99MI1 119 YGVRMTAMGSSPNIASSGVASDTIAFGEHHLPPVSMASTVP negative
ENSP00000354966 94 LVHLLIRYRLHFLPESVAVVSLGILMGAVIKIIEFKKLANW negative
P16109 330 VWTAPAPVCKAVQCQHLEAPSEGTMDCVHPLTAFAYGSSCK negative
P43252 19 OMMASDGHPGPPSVTPGSPLSAGGREWQGMAGSCWNITYVQ negative
Q9H4Z2 471 KYYYKSPKPLLRPFLCRICGSRFLSHEDLRFHVNSHEAGDP negative
Q6P4S8 300 AAPVVPAGSSPHPSLTEEEDSQTELLIAEEKLSPEQEGQLM negative
Q80XC3 344 ETLAKDFFFEDDFVIEQLQVSMAELKRAKLDLPEPGKEDEY negative
Q9Y6Q9 413 CNSSVGGMSMSPNQGLQMPSSRAYGLADPSTTGQMSGARYG negative
P18754 107 VYSFGCNDEGALGRDTSVEGSEMVPGKVELQEKVVQVSAGD negative
ENSP00000343042 1341 ASPSASALTLGLATAPSLSSSQTPGHPLLLAPTSSHVPGLN negative
Q7Z4H7 205 VTQKYQENAQLSVKQVRNLRSECIGLENQIKKMEPYDDHSN negative
P58107 2038 ISDQKHMRKRFVDPNTQEKVSYRELQERCRPQEDTGWVLFP negative
Q03173 4 OOOOOOOOOOOOOOOOMSEQSICQARAAVMVYDDANKKWVP negative
Q15555 58 SYSWGMAVNVYSTSITQETMSRHDIIAWVNDIVSLNYTKVE negative
P16157 3 OOOOOOOOOOOOOOOOOMPYSVGFREADAATSFLRAARSGN negative
P09470 366 FWAESMLEKPTDGREVVCHASAWDFYNRKDFRIKQCTRVTM negative
ENSP00000374586 869 TSPVVYQLPTKSTSYVRTLDSVLKKQSTISPSTSYSLKPHS negative
Q9Y6R1 510 LGDATDNMQGVLESFLGTAVSGAIFCLFAGQPLTILSSTGP negative
O95104 21 DAVNAFNQELFSLMDMKPPISRAKMILITKAAIKAIKLYKH negative
P18688 483 TIAEVYPIRVQPARILSHIYSSLGCNNRMKLSGRPYRHMGV negative
P42858 338 TLRYLVPLLQQQVKDTSLKGSFGVTRKEMEVSPSAEQLVQV negative
P26450 170 RTQSSSNPAELRQLLDCDAASVDLEMIDVHVLADAFKRYLA negative
Q9Y6N7 648 IYLFLVRAANAYGISDPSQISDPVKTQDVLPTSQGVDHKQV negative
P08922 328 LVDEAHCLRLDAIYHNITGISVDVHQQIVYFSEGTLIWAKK negative
P30305 35 PAGVCGGAQRPGHLPGLLLGSHGLLGSPVRAAASSPVTTLT negative
Q8TC07 347 SEGRILNVDNMKQMIFRGGLSHALRKQAWKFLLGYFPWDST negative
P05556 124 KLKPEDIHQIQPQQLVLRLRSGEPQTFTLKFKRAEDYPIDL negative
Q3T8J9 774 NLMGAMQLIEDFSTHVSIDCSPHKTVKKTANEFPCLPKQVA negative
Q8C0E2 117 EITQSQAFDFEFTHVEKPYESYTGQNVKLRYFLRATISRRL negative
Q8TEQ6 219 SIAWCPLPGEDCLSINQEETSEEAEITNGNAVAQAPVTKGC negative
O15014 200 KDPGVLQPVPLGGRGGQYDGSAGVDTGAVEPLGSIAIEPGA negative
Q9Y4G8 725 LRESQISLLQLSTVEVATQLSMRNFELFRNIEPTEYIDDLF negative
O75369 536 PSTPGRYSIAITWGGHHIPKSPFEVQVGPEAGMQKVRAWGP negative
Q99K01 3 OOOOOOOOOOOOOOOOOMDASLEKIADPTLAEMGKNLKEAM negative
O75167 125 GEESTREENVVKSEEGNGSVSEKTPPLEEQAEDKKENTENH negative
Q9QW30 1635 QEIIGSKVFLEIDNRQCVQDSDQCFKNTDAAAALLASHAIQ negative
O95155 51 PQRENPPGPPIAASAPGPSQSLGLNVHNMTPATSPIGASGV negative
P16455 112 SFTRQVLWKLLKVVKFGEVISYQQLAALAGNPKAARAVGGA negative
O14746 15 OOOOOMPRAPRCRAVRSLLRSHYREVLPLATFVRRLGPQGW negative
Q8BGD9 56 PVSWADETDDLEGDVSTTWHSNDDDVYRAPPIDRSILPTAP negative
P28661 106 SDSQQYFSAPAPLSPSSRPRSPWGKLDPYDSSEDDKEYVGF negative
ENSMUSP00000065635 110 NPTMAAPGSPSLSHRQVMGPSGPGFHGNVVSGHPASAATTP negative
Q15424 20 MAETLSGLGDSGAAGAAALSSASSETGTRRLSDLRVIDLRA negative
Q6UB98 723 DETEDLFLNMEHESLTLEKKSKLEKNIKDDKSTKEKHVSKE negative
Q8TCU4 2369 WEFISSTTVRSPLQEAESKVSMALEETLRQYQAAKSVMRSE negative
Q8TF76 178 GDELGISASLFSSLASPCPGSPTPRDSVISIGTSACLVAAS negative
Q9ES52 878 SQGKMREKLYDFVKTERDESSGMKCLKNLTSHDPMRQWEPS negative
ENSP00000356562 100 QRRFATLQNELQSSLDAQKESTGVTTLRQRRKPVFHLSHEE negative
P09470 350 SEEFFTSLGLSPMPPEFWAESMLEKPTDGREVVCHASAWDF negative
Q14573 2189 DFFDQSSFLHNEMEWQRNVRSMPLIYWFSRRMTLWGSISFN negative
Q5T4S7 1170 SSEITKNLLPATLQLIDTYASFTRAYLLQNFNEEGTTEKPS negative
P13688 425 QSDPIMLNVNYNALPQENGLSPGAIAGIVIGVVALVALIAV negative
ENSP00000373390 1062 TNEFPQLPEGLEKKPIVLKFSAMLDGIAIGAALLPSLKAEY negative
P48972 1 OOOOOOOOOOOOOOOOOOOMSRRTRCEDLDELHYQDVDSDL negative
P34926 949 LSGEKAVGKEEKYVVTSEKLSGQYAAVFGAPGHTLPPGEPA negative
Q6PD21 17 OOOMAKWLNKYFSLGNSKTKSPPQPPRPDYREQRRRGERRE negative
Q99K28 170 SDFFTEHTQAPAWDTAATDPSGTQQPALPSESSSLAQPEQG negative
Q924N4 532 QKSIPIGTILAILTTSFVYLSNVVLFGACIEGVVLRDKFGD negative
Q96EN8 361 MENIKQHTFTLAQYTYMALSSLQYPNGAPVVRIYSDSEFSS negative
Q13315 774 CAGESITLFKNKTNEEFRIGSLRNMMQLCTRCLSNCTKKSP negative
ENSP00000353508 1323 SGSHSVRFAALEQPEVERRPSPHDEEEFEVEEAAEAQAEPK negative
ENSP00000261887 3238 TLVRLMCLAAAGRAGLSTSPSAMASTSERSRGGHSKANKPI negative
O15451 227 CYSRLPSLGAGFSQGLKHTESWEQELHSLLASLHTLLGALY negative
ENSP00000341850 14 OOOOOOMSIYFPIHCPDYLRSAKMTEVMMNTQPMEEIGLSP negative
Q6P5H2 997 LEGENHDPLSSVVKEEQMAESKLENESQDSRKSLEDESQET negative
ENSP00000353787 171 NIHPETVSKLEEEDIKDVFNSNNEAPVVHSLSNGEVTKMVL negative
P27546 171 LLFVSSGPTNASAFTERDNPSEDSYGMLPCDSFASTAVVSQ negative
Q9D0E1 430 SGAGMERMGAGLGHGMDRVGSEIERMGLVMDRMGSVERMGS negative
Q62313 97 VSSKAESGPRTAATDHSLGDSRRQPEKTDAELNETARPLSP negative
O60504 193 PRHLGAQQRPAHRPGPATSSSGRSWDHSEELPRSTFNYRPG negative
Q8K298 317 ATFITENREAQNPELLHKTASPLKTEARKPCEKPTLSQGAQ negative
Q9NUA8 6 OOOOOOOOOOOOOOMELPNYSRQLLQQLYTLCKEQQFCDCT negative
Q13563 700 NDTYSEVKSDLAQQKAEMELSDLIRKGYHKALVKLKLKKNT negative
ENSMUSP00000011895 1758 IAEKEVVAGSPELGQDFEHVSVLQEKFSEFASETGTAGRER negative
Q80TE0 539 EDEDEELETEKVKRKTPEEGSRPPPDLARHDVIKGLLATNL negative
Q15276 373 QEESSAQLSNEEEHLDSTRGSVHSLDAGLLLPSGDPFSKSD negative
Q9R049 290 LDLMHHIHMLLFGNIWLSMASLVIFMQLRYLFHEVQRRIRR negative
ENSMUSP00000066306 698 EENSNIFSIENDTGTIYSTMSFDREHQTTYTFRVKAVDGGD negative
P08775 899 RNSINQVVQLRYGEDGLAGESVEFQNLATLKPSNKAFEKKF negative
ENSMUSP00000008991 1521 LWVTERLPMASSLEHGKDLPSVQLLMKKNQTLQKEIQGHEP negative
Q8BX02 119 YSYCGRGFYPQYGALETRIGSNPRVERTLLDARRRLEDQAA negative
Q9ER74 311 QQLAVAAGLAQSLASQSANISGVKQLPHVQLPQSSSGTSIV negative
Q6P9B9 278 GAGSSGGSSSQTPSTDPFPGSPAIPAEKRVPKIASVVGILG negative
P34152 53 ERVLKVFHHFESSSEPTTWASIIRHGDATDVRGIIQKIVDS negative
Q5T5P2 239 QQLTMKMLESPSVAIYIKDESRNVYYELNDVRNIQDRSLLK negative
Q86XL3 263 EDAEKFARGICDYFPSPSKTSLPLSPVKTAPLFSNDRLKDG negative
Q9Z0P5 23 QTGIHATEELKEFFAKARAGSIRLIKVIIEDEQLVLGASQE negative
Q7Z6B7 262 YLLTLEATNASVFKYYIHDLSDLIDCCDLGYHASLNRALRT negative
O75122 429 DTSDKLDGTASEDGRVRAKLSAPLAGMGNAKADSRGRSRTK negative
Q14524 1332 ALSRFEGMRVVVNALVGAIPSIMNVLLVCLIFWLIFSIMGV negative
Q8R0W0 3834 LLEAQAATGFIIDPVNNRRLSVEEAVAAGVVGGEIQEKLLS negative
ENSMUSP00000074684 32 LSQLPVGELGEMELTWQEIMSITELQGLNVPSETSFEPQAP negative
Q5VYK3 792 EQQDLERNADTLPDQEELIQSATETIGSFLDSTSPLLAIAA negative
Q80TS3 697 TPGGKDSAARSLNKLQKRERSCRAYVQAMVETVNNLLQPQA negative
Q5T4S7 1403 LEKQLESSQARKAMEEFFSDSGELVQIMMATANENLSAKFC negative
A2AQ25 438 DHVIAYHRTAIRSASAYCSPSLQAEMHMEQSLYRQKSRKYP negative
Q80ZF8 1124 VLPLLALTWMSAVLAMTDKRSILFQILFAVFDSLQGFVIVM negative
Q8NI27 724 PMYAHHISSKYDELKKSEKGSKQQHKVHKYITSCEMVMAPV negative
Q60977 256 ELDQLLVTLSQPYPPENVSISGYDGNWYVGLTNLTLTCEAH negative
Q08481 563 AFWHNKQASKKQEGQYYCTASNRASSMRTSPRSSTLAVRVF negative
P22967 140 HTLKYGTRAKTFDVSNFQNSSIKRIIKKLQNLDRAVLPPKE negative
P18688 410 DRVPMGKLPHMWGQSLYILGSLMAEGFLAPGEIDPLNRRFS negative
P11277 1198 QAEAILSNQEYTLAHLEPPDSLEAAEAGIRKFEDFLGSMEN negative
P35968 79 DWLWPNNQSGSEQRVEVTECSDGLFCKTLTIPKVIGNDTGA negative
O75165 971 RATVPLQSNVIEAAPDMKRESEKEWYFGNADKERSGPYGFH negative
ENSP00000353508 185 ELTPSTAEPSDQKEKESEKQSKPGEDLKHAALVSQPETTKT negative
Q16832 343 LDDVNPSARFVTVPLHHRMASAIKCQYHFADTWMMFSEITF negative
Q8WWQ0 840 EGEVVAVSGGTSEEEERAWHSDGSSSDYSSDYSDWTADAGI negative
Q8IWX7 402 ITGKFDPQDMDKNLNAIQTVSGILQGPFDLGNQLLGLKGVM negative
Q8R149 296 QHRRTLDSSGTQHLRRAHHESPDLELHKAKSSKAAERAPSK negative
P42694 517 GAKYAQNGQLFGRFKLTETLSEDTLAGRLVMTKVNAVYLLP negative
Q8K327 34 ECGHCSFRGTDYENVQLHMGSIHPEFCDDMDAGGLGKLIFY negative
Q5SXA9 32 EEARDFDGKVYYIDHRNRTTSWIDPRDRYTKPLTFADCISD negative
P19022 96 ADFKVDEDGMVYAVRSFPLSSEHAKFLIYAQDKETQEKWQV negative
Q8N5H7 347 LEASYGLGQGSSKPASPVSPSGPKGSHMKRRSVTMTDGLTA negative
Q8R149 61 GGAGGKGMRIVDDDVGWAAISTAKPEKEEEEDGDLPVVAEF negative
Q9ER74 487 HLRSHTGERPFKCNICGNRFSTKGNLKVHFQRHKEKYPHIQ negative
ENSP00000337250 342 GSALNNEFFTSAAQGWKERLSEGEFTPEMQVRIRQEIEKEK negative
P36544 270 VFLLPADSGEKISLGITVLLSLTVFMLLVAEIMPATSDSVP negative
Q9P2D1 2489 VSTPVSDAFKTQMELLQAGLSRTPTRHLLNGSLVDGEPPMK negative
P98179 84 RAMNGESLDGRQIRVDHAGKSARGTRGGGFGAHGRGRSYSR negative
Q8BYW1 57 PTTPNPLERPIKVGWLKKQRSIVKNWQQRYFVLRAQQLYYY negative
Q6P5H2 893 KPLEKVSQVSLESLEKENVQSPRYLEEDDHMIKSLLEDKTH negative
Q9ER74 554 SEKPVTSWLDTKPVLPTLTTSVGLPLPPTLPSLTPFIKTEE negative
Q5VVP1 262 VALPLGTVPQSLSPHEDLVASVPAISGLGGSNSHVSASSRW negative
Q5T4D3 136 GISVLMVDVFSVLFGGLQYTSKGRRLHLAPRASLLAALLFA negative
Q8IWC1 353 STDSFPVVSVDVSPVVSTYDSEMSMDASPELSIEALPKVDL negative
P30957 1755 ITLFPDENKKHGLPGIGLSTSLRPRMQFSSPSFVSINNECY negative
Q61036 73 GGGDKTNKKKEKERPEISLPSDFEHTIHVGFDAVTGEFTPD negative
Q8R1T1 2 OOOOOOOOOOOOOOOOOOMWSPEREAQAPTGGDPAGLLPPE negative
P05423 134 EMMKKKGNWDKTVDVSDMGPSHIINIKKEKRETDEETKQIL negative
ENSP00000353508 1282 SGAREEFVETCPSEHKGVIESVVTIEDDFITVVQTTTDEGE negative
ENSMUSP00000023741 752 LKSTTSSVETLVVADIDSSPSKEEEEEDDDTMQNTVVLFSN negative
ENSP00000317258 26 CGRWLIDCKVLPPNHRVVWPSAVVFDLAQALRDGVLLCQLL negative
ENSP00000347205 1309 HVASCLLVSDTSTELSYILPSEAAKKGAFERLFQHLERSLD negative
P05532 357 VEYEAYPKPEHQQWIYMNRTSANKGKDYVKSDNKSNIRYVN negative
Q08122 23 CGLQAPHQPGQPGFKFTVAESCDRIKDEFQFLQAQYHSLKV negative
Q96F63 52 VPSKPQDKVEAAEATPVALDSDTSGAENAAVSAMLHAVAAS negative
Q8BX17 1320 WVLSAESTVSDKQSKPEDSASAEDMEQPPGPGPRLSAESER negative
P83510 530 RSRLNRQSSPAMPHKVANRISDPNLPPRSESFSISGVQPAR negative
Q8R0W0 2804 LLEAQAATGFIIDPVNNRRLSVEEAVAAGVVGGEIQEKLLS negative
ENSP00000263650 277 DGEPGTSPDASPSSLCGLPASATVHPDQDLFPLNGSSLEND negative
Q9H583 209 DFICSLVTKSVKVFAEYPGSSAQLRVLLAFYASTIVSALVA negative
P58281 302 NTQDHLPRVVVVGDQSAGKTSVLEMIAQARIFPRGSGEMMT negative
ENSMUSP00000023741 1691 AGGKASEPLLSPPPFGESRKSLEVKKEELGASSPGYGPPNL negative
Q8IVG5 1055 QTLLLTRQRKVYGDETDTLFSPLMEALQNKDIEKVLSAGSR negative
Q5T5U3 42 KNKDGKEQSETVSLSEDETFSWPGPKTVTLKRTSQGFGFTL negative
Q5VTL8 214 GCVMTIGEMLRSFLTKLEWFSTLFPRIPVPVQKNIDQQIKT negative
O60381 122 YRENEVDWLTELANIATSPQSPLMQCSFYNRSSPVHIIATS negative
Q3KQU3 40 TPPEPRPSPEGDPSPPPPPMSALVPDTPPDTPPAMKNATSS negative
Q13118 6 OOOOOOOOOOOOOOMLNFGASLQQTAEERMEMISERPKESM negative
Q924A2 1052 TTEEEAPGPPGEPRLDSETESDHDDAFLSIMSPEIQLPLPP negative
Q9UQ88 6 OOOOOOOOOOOOOOMGDEKDSWKVKTLDEILQEKKRRKEQE negative
Q9JIS8 297 SLFLACVIISILSIYAGGIKSIFDPPVFPVCMLGNRTLSRD negative
Q9R0A5 423 RQWVREPPEALLSMLKDADLSQAFQTYTIYRPGAEGFLKGP negative
Q8K1R7 75 RVLGRGAFGEATLYRRTEDDSLVVWKEVDLTRLSEKERRDA negative
Q6P9Q6 800 RVSTDQAAAEQLTLAQAELQSQWEAKCEQLLASARDEHLQQ negative
Q80TS3 222 CPGLLKGVYQSEHLFESDHQSGAWCKDPLQASDKIYYMPWT negative
P05114 7 OOOOOOOOOOOOOMPKRKVSSAEGAAKEEPKRRSARLSAKP negative
ENSP00000300737 511 SPSLQSSVRQRLTEPQHGLGSQRDLTHSDSESSLHMSDRQR negative
P80560 434 EQPEEVLSSEEETAGVEHVRSRTYSKDLFERKPNSEPQPRR negative
Q8WWK9 19 OMSTPAVPQDLQLPPSQRAQSAFKEQRRQKLKEHLLRRKTL negative
Q8WVC0 65 DQDERGDSGQPSNKELFGDDSEDEGASHHSGSDNHSERSDN negative
O88658 4 OOOOOOOOOOOOOOOOMSGASVKVAVRVRPFNSRETSKESK negative
Q9Y4G6 943 AKQAAAAATQTIAASQNAAVSNKNPAAQQQLVQSCKAVADH negative
Q08378 307 SLSPDTDDRLENTSLAGDSVSEVDGNDSDSSSYSSASTRGT negative
Q13126 41 DPEILEGRTEKYVDTPFGKPSDALILGKIKNVDCVLLARHG negative
ENSP00000337265 12 OOOOOOOOMPYRRVTSGRLLSLAAPKMASIMEGPLSKWTNV negative
O95359 1751 TFSVVAGDLVLPGSCQDPACSDKAPGMEGTAALHGDSPARP negative
Q86XL3 44 LIAVRWLVRRLGPRPGGLGRSGTPVPPPSAAAAPASGEMTM negative
Q8IWX8 497 APWNNQPDAAWNSQFEGPWNSQHEQPPWGGGQREPPFRMQR negative
Q6DN90 189 IVLSNMRMQFSFEGPEKVHSSYFEGKQVSVTNDGSQLGALV negative
P51531 92 MHKPIDGIHDKGIVEDIHCGSMKGTGMRPPHPGMGPPQSPM negative
Q08943 16 OOOOMAETLEFNDIFQEVKGSMNDGRLRLSRQGIIFKNSKT negative
Q9Y6N7 648 IYLFLVRAANAYGISDPSQISDPVKTQDVLPTSQGVDHKQV negative
Q5TCZ1 447 PPPRRESSLGFQLPKPPEPPSVEVEYYTIAEFQSCISDGIS negative
O08550 1214 GLSVLTSVPGGPPMVCLLCASKGLHELVFCQVCCDPFHPFC negative
Q8WTT2 716 RRHYHPIVQRFAAHLIAGAPSEGSGALKPELSRRSATELFE negative
ENSP00000374586 276 GFRDDGLNNKPQRDGKQKNSSDQEGNNISSSSGHRVRLTEG negative
Q8IWS0 21 SSSVEQKKGPTRQRKCGFCKSNRDKECGQLLISENQKVAAH negative
Q03137 139 ETFNLYYYESDNDKERFIRESQFGKTDTIAADESFTQVDIG negative
ENSP00000347528 273 AAAADGRLQEGDEILELNGESMAGLTHQDALQKFKQAKKGL negative
Q8TF01 71 SMVEQPPGMMPNGQDMSTMESGPNNHGNFQGDSNFNRMWQP negative
Q8BG95 643 DEEAESLRKARSRQARQTRRSTQGVTLTDLQEAEKTFSRSR negative
O14980 150 NMILVQILKQEWPKHWPTFISDIVGASRTSESLCQNNMVIL negative
Q92540 533 SLAADGSPGLKSVLSTSRNLSNNCDTGEKPVVTFKENIKTR negative
Q9R016 445 SSLGTDHLLSCDVSIISKHISQPVQEALTIPEVFSNLNSVM negative
P19021 158 NAPPTRLPKGVGFRVGGETGSKYFVLQVHYGDISAFRDNNK negative
Q8TDJ6 205 TAGKDDCLLKVWYPMTGWKSSIIPQDHHEVKRRQSSTQFSF negative
O55196 764 PYHNEKSQYIKSNPWDKSSPSTMMRPENPQYTMTSLDQKET negative
Q14674 864 HLDQTTDTYLLLSLTCDLLRSQLYWTHQKVTKGVSLLLSVL negative
Q80XC3 432 SPVHHSRNGTPERAGQSRRKSVDEGSKNLKHEAESQRKPSP negative
Q5H8C4 834 VSHISQKLIPLLEQPVTEDDSEEEFFDAPCSPLEECPQVSC negative
Q9WTU0 650 FSFSFSNRKLLGSKALRPPSSPGVFGALQSFKEDKAKPVRD negative
Q6P2E9 142 VAKYDWEQKYYYGNLIAVSNSFLAYAIRAANNGSAMVRVIS negative
Q9Y4G6 1276 EVVHATRGQSGELAAASGKFSDDFDEFLDAGIEMAGQAQTK negative
Q6UB99 603 GSSVESLKPVRKRQEHRKRASLSEKKSPFLSSAEGAVPKLD negative
Q99LD4 219 SYVSKAESTPEIAEQRGERDSQTQAILTKLKCAAGLAELAA negative
Q9UHI6 231 EADKLLEEGSFQEQINWIYSSLPASKQMLAVSATYPEFLAN negative
Q3T8J9 966 TTEINSDRSLEKDNLELGSESRYPLLLPKGVVLKLKPVATR negative
Q61316 11 OOOOOOOOOMSVVGIDLGFQSCYVAVARAGGIETIANEYSD negative
ENSGALP00000016789 458 GSYGALAEITASKEAQKEKDSAGVIRSASSPRLSSSLDNKE negative
ENSP00000261887 2947 ELEIDLDDEAMEAMFGQDLTSDNDILGMWIPEVLDWPTWHV negative
Q8BGC0 154 NVYVSGLPPDITVDEFIQLMSKFGIIMRDPQTEEFKVKLYK negative
Q28969 427 VLHSYQLAKVTIVDHHAATASFMKHLENEQKARGGCPADWA negative
P35436 304 DYSLEARVRDGLGILTTAASSMLEKFSYIPEAKASCYGQTE negative
Q9R1Z8 411 APYFSSSRPLSPHRMADGGGSPFLGRRDFVYPSSAREPSAS negative
O14686 1122 DMCVVCGSFGRGAEGHLLACSQCSQCYHPYCVNSKITKVML negative
ENSMUSP00000074684 46 TWQEIMSITELQGLNVPSETSFEPQAPTPYPGPLPPPTYCP negative
Q5T4S7 2540 VQQQSKSLLASLHTSRSAYHSHKDQALLSKAVQCLNTSSKE negative
O14497 89 GKELQDGAESNGGGGGGGAGSGGGPGAEPDLKNSNGNAGPR negative
Q9R1C7 108 MPPMGGPPMGQMPGMMSSVMSGMMMSHMSQASMQPALPPGV negative
P58107 1858 VIDQKTLHTLRVGRTGGQALSTLECVKPYLEGSDCIAGVTV negative
Q5VZ89 684 TVQRSQVSSISGGQSDQGYGSKDELIKDDAEIHVPEEQAAR negative
O43295 555 QQQGIFRVPGSQVEVNDIKNSFERGEDPLVDDQNERDINSV negative
Q9H4H8 232 PEQEKLMTVRTITGNIYYARSGTKIIGKVHEKFTLIDGIRV negative
Q9Y4G8 179 GTIVLNDGEELDSWSVILNGSVEVTYPDGKAEILCMGNSFG negative
Q8NI27 712 HTPHDAAFFLSRPMYAHHISSKYDELKKSEKGSKQQHKVHK negative
P43119 167 VLFCALPLLGLGQHQQYCPGSWCFLRMRWAQPGGAAFSLAY negative
Q9JIX8 168 RQRLEREAREAAELEEASAESEDEMTHPEGVASLLPPDFQS negative
Q9CZV8 176 TNMSLKALSEGCPLLEQLNISWCDQVTKDGIQALVRGCGGL negative
A2AG50 155 EKRKQKLREEEERLEAMMRRSLERTQQLELKKKCSWAGSPG negative
ENSMUSP00000023741 254 EESPLSPPPEDSPLSPPPEASRLSPPPEDSPMSPPPEDSPM negative
Q62415 202 VEAQENKLKKIRAMRGQVDYSKIMNGNLSAEIERFSAMFQE negative
Q80YN3 246 EAPAVPGNPHGVSAGEDIVDSEQRGQDVDTLSYSVPGDPEV negative
O75140 332 SFNVFDKHYINRNFDRTGQMSVVITPGVGVFEVDRLLMILT negative
ENSP00000373390 373 DSPVHVGRAGMPVKDSPRKESLLSYLTGSFPSLHNLLEGTP negative
ENSMUSP00000011895 1728 KELGEERRVSLEQQYWLYQLSRQVDELEHWIAEKEVVAGSP negative
ENSP00000296302 38 FDDGHHSVSTPGPSRKRRRLSNLPTVDPIAVCHELYNTIRD negative
Q9H4I2 755 EANGRNEIPGLGACDPEDDESNKLAEQLPGKVSCKKTAQQR negative
Q8N5H7 288 KVVVKAGESYTHIQYLFEQESFDHVPALVRYHVGSRKAVSE negative
O14686 402 DEPDALYVACQGQPKGGHVTSMQPKEPGPLQCEAKPLGKAG negative
P53267 78 IQQLLLPKIRELSDSIITLDSNFTRLNFIHESLADLNESLG negative
O09127 575 LLLLLICKKRHCGYSKAFQDSDEEKMHYQNGQAPPPVFLPL negative
ENSP00000261887 2761 RLSTSPPPPAIAVPLLEMGFSLRQIAKAMEATGARGEADAQ negative
Q5DQR4 447 LYSIGVKHKKQGYSNKEWPVSGGAWNLGAQTYPEIIITGHA negative
Q9UIK4 211 EFVAPEIVNYEPLGLEADMWSIGVITYILLSGASPFLGDTK negative
ENSP00000187397 110 HLQLSSFSSLQEEDKSRKDDSEREKEKDKNKDKTSEKPKIR negative
Q7Z4H7 446 PASLPDAHKQHNQENGCRGDSDTLGALHDLANSPASFLSQS negative
Q80XQ2 488 ISPASAPGSMGGPVPGNNSSSSFSAAIPTRTSTEAPRHHLL negative
O60343 65 LDHRTTLPMLPWLMAEIRRRSQKPEAGGCGAPAAREVILVL negative
Q14527 278 ELPPFWEQRNDLYYNTITNFSEKDRPENVHGGILADDMGLG negative
O14994 288 DITSVVAMAKTYATTEAFIDSKYDIRIQKIGSNYKAYMRTS negative
O15550 717 HLSSHTATSGGQQGITLTKESKPSGNILTVPETSRHTGETP negative
Q8TCU4 450 ENAVVCSERVAELQRKPTRESEYHSSDLRMLRMSPDTVPKA negative
ENSMUSP00000011895 2029 AMADEIQAQLDKLGSRKEEVSEKWDRHWEWLQQMLEVHQFA negative
Q86XL3 635 TGEREASCRDKATTSGSNSISVRAFLDEDDMSLEEIKNRQN negative
Q96S82 92 DQTLDFYGIQPGSTVHVLRKSWPEPDQKPEPVDKVAAMREF negative
ENSP00000374171 892 GFGEDLKTFRELKVSLLLNLSRCRRKMNDFGMAEEFATKAL negative
P35968 159 ENKNKTVVIPCLGSISNLNVSLCARYPEKRFVPDGNRISWD negative
Q80Z38 21 KSLLNAFTKKEVPFREAPAYSNRRRRPPNTLAAPRVLLRSN negative
Q9NTJ3 124 HKRFSCIIGPNGSGKSNVIDSMLFVFGYRAQKIRSKKLSVL negative
Q29RF7 581 VLGDDEKLRSQLELLISPTCSCKQADICVREIARKLANPKQ negative
P30466 47 SMRYFHTSVSRPGRGEPRFISVGYVDGTQFVRFDSDAASPR negative
Q810V0 104 EPVLQYFQNAVSETIEDEDISLLPECEDEECEEDASEVEAD negative
Q91VX2 157 KGRGGNRVREFKGEENGIDCSQGDKPAERGKRARGRGFGRG negative
Q8C0E2 117 EITQSQAFDFEFTHVEKPYESYTGQNVKLRYFLRATISRRL negative
ENSMUSP00000023741 696 DTGTATSGGKAEGDKGRRRSSPARSRIKQGRSSSFPGRRRP negative
P16638 22 AKAISEQTGKELLYKYICTTSAIQNRFKYARVTPDTDWAHL negative
P30957 1983 EFRSPPQEQINMLLNFKDDKSECPCPEEIRDQLLDFHEDLM negative
Q9P2K8 505 LLLLSLSQGQECGEYPVTIPSDLPADFQDFLKKCVCLDDKE negative
Q9UHL9 210 EHSHRIRFKLKRPLEDGGRDSKALVELNGVSLIPKGSRDCG negative
Q03112 183 ECGKTFATSSGLKQHKHIHSSVKPFICEVCHKSYTQFSNLC negative
O89001 672 AVMSWVKAYPFVLSANLHGGSLVVNYPYDDNEQGVATYSKS negative
P35438 627 WFSWGVLLNSGIGEGAPRSFSARILGMVWAGFAMIIVASYT negative
P02612 59 MIDQNRDGFIDKEDLHDMLASMGKNPTDEYLEGMMSEAPGP negative
Q9NVI1 125 VELANEFISAVREGSLVNGKSLELLPIILTALATKKENLAY negative
Q14566 63 IKYLQLAEELIRPERNTLVVSFVDLEQFNQQLSTTIQEEFY negative
Q9QXG4 42 EGRVRGWSPPPEVRRSAHVPSLQRYRELHRRSVEEPREFWG negative
Q9NU22 3839 SMSLDNTMKRHTEKSTKHWFSIYQMLEKHMQEQTEEQEDDK negative
Q8BX17 326 ELLLWDLTQSWRRKYTLFSTSAEGHNHSRIVFNLCSLKTED negative
ENSMUSP00000075772 452 LLLQWIRHHTAAFEERKFPSSFEEIEILWCQFLKFKETELP negative
P35969 755 NQKGAVESAAYLTVQGTSDKSNLELITLTCTCVAATLFWLL negative
Q14318 196 RADFVLAANSYDLAIKAITSSAKVDMTFEEEAQLLQLKVKC negative
P51531 21 STPTDPGAMPHPGPSPGPGPSPGPILGPSPGPGPSPGSVHS negative
Q9P287 41 VQRDEEEEKEVENEDEDDDDSDKEKDEEDEVIDEEVNIEFE negative
Q98T92 720 KDSQVGTINYMPPESIRDTTSYAENGKPRSKISPKGDVWSL negative
P51610 602 TPGTTTLPATVKVASSPVMVSNPATRMLKTAAAQVGTSVSS negative
Q6WCQ1 117 INMNQCTDVVDGEGRTGQKFSLCILTPEKEHFIRAETKEIV negative
O14686 2831 RGVEPGPLGPEERPPPAADASEPRLASVLPEVKPKVEEGGR negative
Q6PD74 17 OOOMAAGVPCALVTSCSSVFSGDQLVQHILGTEDLIVEVTS negative
O60266 915 LPEHVARHFLGSKKRDEELYSQTYDEIGVMFASLPNFADFY negative
Q9EQZ7 118 TKLHQQFEMYKEQVKKMGEESQQQQEQKGDAPTCGICHKTK negative
ENSP00000294244 101 SPGGSGRALCMVCGAEIRAPSADTARSHILEQHPHTLDLSP negative
P11277 1380 WDELQATTKEKTQHLSAARSSDLRLQTHADLNKWISAMEDQ negative
Q5SXY1 258 LADLEEENRALKEKLTYLEQSPNSEGAASHTGDSSCPTSIT negative
ENSP00000056217 797 QASDPAVARQHRPLPSTPDSSHHAQATPRWRYNKPLPPTPD negative
Q5T4S7 1419 FFSDSGELVQIMMATANENLSAKFCNRVLKFFTKLFQLTEK negative
O43566 39 SDGELSSTTGPQGQGEGRGSSLSIHSLPSGPSSPFPTEEQP negative
ENSP00000261887 2897 RHKFDLAARTLLARAAGLYRSVQAHRNQSRREGISLQQDPG negative
Q13098 253 GLAELAARKYKQAAKCLLLASFDHCDFPELLSPSNVAIYGG negative
Q6DFV3 373 SSRSQAVDSPPVSVNHYSANSHQHIDWKNYKTYKEYIDNRR negative
ENSMUSP00000092100 436 ISFDKEDSAQSSTPNRGIIRSVSNEGLTLNNSRASKHIRKN negative
O95359 1795 KEQPGPERPIPAGDGKVCVSSPPEPDETHDPKLQHLAPEEL negative
Q6PB44 867 AGVGPPQPVVGLPSAPPPQLSGPELAMTVRPATTTVDSVQA negative
Q29RF7 581 VLGDDEKLRSQLELLISPTCSCKQADICVREIARKLANPKQ negative
Q14524 41 AAIEKRMAEKQARGSTTLQESREGLPEEEAPRPQLDLQASK negative
P16401 115 LVQTKGTGASGSFKLNKKAASGEAKPKAKKAGAAKAKKPAG negative
P50570 87 PLILQLIFSKTEHAEFLHCKSKKFTDFDEVRQEIEAETDRV negative
Q9H583 776 LMLDRGIPVELWAHYVEELNSTQRVAVEDSVFLVFSLKKFI negative
Q8NI27 378 EKTEVILSCLLSITDQVLLPSLSLMDCNACMSEELWGMFKT negative
ENSP00000296302 26 RATSPSSSVSGDFDDGHHSVSTPGPSRKRRRLSNLPTVDPI negative
O60244 309 QDMYNCLHSFCLSLQLEVLHSQTLMLIRERWGDLVQVERYH negative
ENSP00000355890 308 AYVDDTPAEQMKAEREQRIDSKHRKNPIEKNLQMWEEMKKG negative
Q9EQW7 1370 QAVTVKEALSTKARHIRRSLSTPNVHNVSSSRPDLSGFDED negative
Q9P2D1 300 QQGAVRPQTLNFSSRSQTVPSPTINNSGQYSRYPYSNLNQG negative
ENSP00000374171 797 EHVDYSGMRPLDRAVGCRNTSVVVTLLKKGAKIGCQTLPSR negative
Q5T5C0 589 GGSNPQPIPPQSHPSTSSSSSDGLRDNVPCLKVKNSPLKQS negative
O15534 829 SSTAPSALGERGCHHGPAPPSRRHHCRSKAKRSRHHQNPRA negative
Q9JIA7 291 LLCRGGSHPLDLLSVTLASGSRCFSFLSVAWGFLSDVDIHS negative
Q8TCG1 868 KASSLEVQKAQLEGRLEEKESLVKLQQEELNKHSHMIAMIH negative
O00329 410 CFALYAVIEKAKKARSTKKKSKKADCPIAWANLMLFDYKDQ negative
P42685 455 GMTGAQVIQMLAQNYRLPQPSNCPQQFYNIMLECWNAEPKE negative
ENSP00000373390 166 VMGCIMTEALENKSVHFPLRSKYNRLTKVARFLQENPSCLL negative
Q9WU42 260 AHRILEGLGPQVELPLYNQPSDTRQYHENIKINQAMRKKLI negative
ENSP00000347528 110 NDRGKTCRRIFFMKESSTASSREKPGKLEAQSSNFLFPKAC negative
Q08J23 84 QFMDALREPLPATLRITGYKSHAKEILHCLKNKYFKELEDL negative
Q9R194 119 DVFPRLFKEWGVTRLTFEYDSEPFGKERDAAIMKMAKEAGV negative
P08955 9 OOOOOOOOOOOMAALVLEDGSVLQGRPFGAAVSTAGEVVFQ negative
Q80Z37 151 WSKNKAECPLCKQPFDSIFHSVRAEDDFKEYVLRPSYNGSF negative
Q15303 238 GRCYGPYVSDCCHRECAGGCSGPKDTDCFACMNFNDSGACV negative
P36131 133 VYLNKDRLDLNNKRRRTATTSGGGLNGFIFDTDLIGSSVIS negative
P16615 608 NLTFVGCVGMLDPPRIEVASSVKLCRQAGIRVIMITGDNKG negative
Q61214 127 NEVYYAKKKRRHQQGQGDDSSHKKERKVYNDGYDDDNYDYI negative
Q7Z6B7 213 GRSGDPVFHIRLEERHQRRSSVKKIEKMKEKRQAKYSENKL negative
Q92538 325 LTDLEQPGSPGYSTATEPGSSELGVPEQPDLQEGTHVEKSQ negative
P26231 440 QVFREHANKLIEVANLACSISNNEEGVKLVRMSASQLEALC negative
O43182 55 RSLDPALIGGCGSDEAGAEGSARGATAGRLYSPSLPAESLG negative
ENSP00000265148 129 IHDIFQKIKKFPDREFLLRVSYMEIYNETITDLLCGTQKMK negative
ENSP00000374171 98 REPHLQSMLSLRSCVQDPMASFRRGVLEPLENLHKERKIPD negative
Q14244 149 QRLEEDKERHEAVVRRTMERSQKPKQKHNRWSWGGSLHGSP negative
Q9R1Y5 14 OOOOOOMITRMRHHPWLKSSSFEDRTFPPPPNWRDITYKYV negative
Q61083 204 SINSEGEFIPESMDQMLDPLSLSSPENSGSGSCPSLDSPLD negative
O95487 79 HHQNYIAPSGHYSQGPGKMTSLPLDTQCGDYYSALYTVPTQ negative
Q9H4Z2 786 LLCSDTLGGATIIYQQGAEESTAMATQTALDLLLNMSAQRE negative
Q8N5H7 358 SKPASPVSPSGPKGSHMKRRSVTMTDGLTADKVTRSDGCPT negative
P09411 135 VILLENLRFHVEEEGKGKDASGNKVKAEPAKIDAFRASLSK negative
Q8K3X4 83 FQDGRSPGPPPPVGVKTVALSAKEAAAAAAAAQQQQQQQQQ negative
Q8BGC0 85 EDFIATYQANYGFSSDGASSSTANVQDANTKAVEEPPQKEV negative
Q99KW3 92 VGQSVHSLGLGLGQEPQRVWSPTTALPAEGPAAAPKNRHQD negative
Q811D0 19 OMPVRKQDTQRALHLLEEYRSKLSQTEDRQLRSSIERVINI negative
O75165 1133 PQLPRLYLSGVFFFIMMYTGSNVLPVARFLKYTHTKQAFKS negative
O60583 423 SSVKQEYTHKAGSSKHHGPISTTPGIIPQKMSLDKYREKRK negative
O75175 213 SILVDAIRKIKDDVEYYVDSSQDPDFEENEFLYDDLDLEDI negative
Q7Z5L4 74 KEKLSINHPSQGVREKMSTDSPPTHGQDIHVTRDVVKHHLS negative
O43296 132 VTQGNSVDSQLGQAEDQDGLSEMQEGHFRPGIDPQEKSPGK negative
Q9QW30 111 CAPGFTGEDCQYSTSHPCFVSRPCQNGGTCHMLSWDTYECT negative
Q80TE0 1049 ESASGGPEAADFSDGLSLGSSGDPQCRRGALLVQACRDLPS negative
Q61083 215 SMDQMLDPLSLSSPENSGSGSCPSLDSPLDGESYPKSRMPR negative
P22670 93 YVTELPAVPAPSQPTGAPTPSPAPQQYIVVTVSEGAMRASE negative
P57016 189 RLPEETVAQQKTLVSEKTPVSEKTPVPAKRLVSEKACPSEK negative
Q9NU22 858 NLAAPEILECLSGLLEGSSGSLVLLDRGDTEPLVRHPDFRL negative
P35408 127 SIICAMSVERYLAINHAYFYSHYVDKRLAGLTLFAVYASNV negative
O95400 140 DNIDWVKIRERPPGQRQASDSEEEDSLGQTSMSAQALLEGL negative
P58107 1235 CLWGTGCVAGVLLQPSGAKASIAQAVRDGLLPTGLGQRLLE negative
P13688 244 RSDPVTLNVTYGPDTPTISPSDTYYRPGANLSLSCYAASNP negative
A0JNW5 13 OOOOOOOMAGIIKKQILKHLSRFTKNLSPDKINLSTLKGEG negative
O15451 492 AMAPPSHLLLPVPCKPSPSASEKIALRSPLSCSEALVTCAA negative
P26049 257 SRLNQYDLLGHVVGTEIIRSSTGEYVVMTTHFHLKRKIGYF negative
O95239 218 TVASTAMNSQSSRSHAIFTISLEQRKKSDKNSSFRSKLHLV negative
O95232 2 OOOOOOOOOOOOOOOOOOMISAAQLLDELMGRDRNLAPDEK negative
Q9BSJ8 452 FPLQGGQGQVHLRLEWLSLLSDAEKLEQVLQWNWGVSSRPD negative
Q6P995 677 QTLLELSKGKPSPHPRAWFVSLDGKPVAQVRHSFIDLKKGK negative
Q9WTV7 95 PQSPDENRAGESSDDVTNSDSIIDWLNSVRQTGNTTRSRQR negative
P35436 444 LTETCVRNTVPCRKFVKINNSTNEGMNVKKCCKGFCIDILK negative
Q9P2C4 480 FMVVAAVYILYLLFLIVRACSELRHMPYVDLRLKFLTALTF negative
Q61329 239 ALAGLSPVLHSFRVFDVRHKSNKDYLNSDGSAKSSCVSKDV negative
P16234 522 AKNLLGAENRELKLVAPTLRSELTVAAAVLVLLVIVIISLI negative
Q9QX47 1183 PEPPVSQSEISEPMAVPANYSMSESETSMLASEAVMTVPEP negative
Q80XQ2 106 RSICWKLFLCVLPQDKSQWISKIKELRAWYSSIKEIHITNP negative
Q13393 510 EHRLTDVGSVKRVTSGPSLGSLPPAAMESMESLRLKDKNEP negative
O88658 331 TWLLRENLGGNSRTAMVAALSPADINYDETLSTLRYADRAK negative
Q5BJF6 696 SAQNIEFLQVIAKREEAIHQSQLRLEEKTRECGTLARQLES negative
A2ADY9 97 ENADPRPAVQFSNLPRIDFSSIAVPGTSNPQQRQLPRTQAQ negative
O60287 510 VWQSLKKQETKQDDKKGQKRSDGPPAACDAHQCDDAETILL negative
Q8TF74 103 KGGLFQGGVLKLRPVGAKDGSENLAGKPALQIPSSRAAAPR negative
Q6P1X5 664 ADFMWQYQLRYERDVVAQQESILALEKFPTPASRLALTDIL negative
Q9JKF6 208 LKGEAEYQEIRNPNGTVTVISRYRLVPSREAHRQSLACIVN negative
Q9Y4G8 521 IPDLAVDVEQVIGLEKVNKKSKANTVGGRNKLKKILDKTRI negative
O14617 200 LRPAFPRLKEKLEDPDPGVQSAAVNVICELARRNPKNYLSL negative
O15451 504 PCKPSPSASEKIALRSPLSCSEALVTCAALTHPRVPPLQPM negative
Q99MR6 359 EAEKEAKKSKKRNRKQSGDDSFDEGSVSESESESEGGQAEE negative
O14686 1743 NQRSLQRWEKDEELGQLSTISPVLYANINFPNLKQDYPDWS negative
Q96GD3 328 RGPKPGSKRKPRTLLNPPPASPTTSTPEPDTSTVPQDAATI negative
Q5H8C4 1752 RTVPMLLAKACFSGESKNWLSLINLHCHLELEVHYYNEMFG negative
Q9R1Z8 91 RTHIGSSSRGTRVPVIRNGGSNTLNFQFHDPAPRTVCNGCP negative
Q8IW41 20 MSEESDMDKAIKETSILEEYSINWTQKLGAGISGPVRVCVK negative
Q8BG95 420 EQIPAPAQNTFSASSARRLSSLFNKAEEPKDESPSSWRLGL negative
O95402 194 PNSSPLPTNGISGSPESFASSLDGSGHAGPEGSRLERDEND negative
P11277 1976 KNFSACLELGESLLQRQHQASEEIREKLQQVMSRRKEMNEK negative
O14497 219 QNSHDHGFPNHQYNSYYPNRSAYPPPAPAYALSSPRGGTPG negative
Q6P995 171 PWKTRRMPIYSSVTLSLFPQSQANIWLFEDTVLITGKLADA negative
Q9Z0W3 772 VPVDTLESNLQHLSVLELTDSGALMANKLVSSPQTIMELFF negative
Q9ER74 226 VAQFSQEARCGGASGGKLLISTLMEQLLALQQQQIHQLQLI negative
Q2M3X8 29 LDVESAHRLLDVESAQRFFYSQGAQARRATLLLPPTLMAAS negative
Q3L8U1 1121 LTNIQKKYYRAILEKNFSFLSKGAGQTNVPNLVNTMMELRK negative
Q570Y9 127 FKDVKLFYRFRKDDGTFALDSEVKAFMRGQRLYEKLMSPET negative
A0JNW5 153 IRIGAKAFNASFELSQLRIYSVNAHWEHGDLRFTRIQDPQR negative
Q9UHI6 319 LQELFSRIPFNQALVFSNLHSRAQHLADILSSKGFPAECIS negative
ENSP00000338422 358 LAGMNLGSSSVRAGLQSLEASGRLEDEFDMFALTRGSSLAD negative
O43182 140 DYEVPLGRGGLKKSMAWDLPSVLAGPASSRSASSILCSSGG negative
Q03112 95 ECKECDQVFPDLQSLEKHMLSHTEEREYKCDQCPKAFNWKS negative
Q14738 222 LEAAWPHLQLVYEFFLRFLESPDFQPNIAKKYIDQKFVLAL negative
Q5VWN6 193 SMKVIPILSTLNCALLETKKSLPEERIHPNTLVKRHFQELY negative
Q9Y519 189 LRFCKQATLQFCVVKPLMAVSTVVLQAFGKYRDGDFDVTSG negative
P48356 538 SLDSPPTCVLPDSVVKPLPPSNVKAEITVNTGLLKVSWEKP negative
Q13563 529 LDVVIVVLSVVAIGINIYRTSNVEVLLQFLEDQNTFPNFEH negative
ENSMUSP00000023741 3264 QVLMTQSRVLSSPQLAQQGHSLMGHRLLTAQQQQQQQQQQQ negative
Q80ZF8 595 QHSIKEHLAKGQRMLAGDGMSQVTKTLLDLTQRKNFYAGDL negative
Q61193 467 DELENGYINFDKRRKEFAILSELLRLQKECRGYDLRPNSDI negative
Q8TCU4 697 YRQTLPDGHLTDQALKVSAVSGPADQKTGTATVLSTPHSHR negative
P57087 251 VDDLNISGIIAAVVVVALVISVCGLGVCYAQRKGYFSKETS negative
P16144 485 ARCSFNGDFVCGQCVCSEGWSGQTCNCSTGSLSDIQPCLRE negative
Q5THJ4 233 LGDLPQMELQEAMARSMESRSHHYVLEPVFASALLKRNCSK negative
P58681 483 HYFRYDEYARSCRFKNKEPPSFLPLNADCHIYGQTLDLSRN negative
P13612 86 HGANRWLLVGAPTANWLANASVINPGAIYRCRIGKNPGQTC negative
Q9JJ06 122 KAKHVKATWAQRCNKVLFMSSEENQDFPTVGLKTKEGREQL negative
Q8WX92 63 LQSALPFLDLHGTPRLEFHQSVFDELRDKLLERVSAIASEG negative
Q6P2E9 644 SSSSSLTAVSAMSSTSAVDPSLTRPPEELTLSPKLQLDGSL negative
Q6PCE3 148 RLAKLTAAVLLAKDVPVYLFSRYVPTPFVPYAVQKLKAVAG negative
Q07954 627 AVDWMGDNLYWTDDGPKKTISVARLEKAAQTRKTLIEGKMT negative
Q9Y5K3 270 EKVKNVEERSKEFVNRVEEKSHDLIQKWEEKSREFIGNFLE negative
P81128 1013 YHLFREDATLPSLSKDHSKFSMELEGNDGLSFIMSNFESKL negative
Q9UJZ1 29 GALLLRGSLLASGRAPRRASSGLPRNTVVLFVPQQEAWVVE negative
Q9UQ80 362 YKSEMEVQDAELKALLQSSASRKTQKKKKKKASKTAENATS negative
Q13315 402 PCKRKKIELGWEVIKDHLQKSQNDFDLVPWLQIATQLISKY negative
Q9Y4G6 1665 IKSLITSIRDKAPGQRECDYSIDGINRCIRDIEQASLAAVS negative
P26231 514 VRVLTDAVDDITSIDDFLAVSENHILEDVNKCVIALQEKDV negative
O95402 102 LIEPAHQHEAALRGLAGATGSANGGAHNCRPEVGAAGPPRS negative
P05362 222 TSAPYQLQTFVLPATPPQLVSPRVLEVDTQGTVVCSLDGLF negative
Q8TCJ2 218 LLAACFIAIVPGYISRSVAGSFDNEGIAIFALQFTYYLWVK negative
Q8IX15 314 SEQALPPHLEPAWPQGLRHNSVPGRVGPTEYLSPDMQRQRK negative
Q99K90 268 QPSQPGPWTTYPASNPLPHTSTQQPNQQGHQTSHVYMPISS negative
Q9QW30 637 NDGRCIDLVNGYQCNCQPGTSGLNCEINFDDCASNPCLHGA negative
O43663 175 FRQHVTTLRETKASRREEFVSIKRQIILCMEELDHTPDTSF negative
Q9UQ26 139 APTCGICHKTKFADGCGHNCSYCQTKFCARCGGRVSLRSNK negative
P17010 214 GIPVDQQDDDKGNCEDYLMISLDDAGKIEHDGSSGMTMDTE negative
Q3UTZ3 54 RNHLYLGETVRFLLVLRCRGSVGAGVGGGAGLASRGAWTEL negative
Q99KW3 1328 GHRPGQQSESPAQLPSPACTSTQWPTTKVTSGPETSPLAAL negative
Q9R1Y5 379 AEPPSGPDAAVNTHCAELYASGPGPAASLCAPERRCSPLCG negative
P48452 275 CSYFYSYPAVCEFLQHNNLLSILRAHEAQDAGYRMYRKSQT negative
O75330 269 YKLDIAQLEENLKEKNDEILSLKQSLEENIVILSKQVEDLN negative
ENSP00000264904 599 RIGKENFIEKLGFISKHELYSRASQKPQPNFPSPEYMIFDH negative
P35221 392 KKTRDLRRQLRKAVMDHVSDSFLETNVPLLVLIEAAKNGNE negative
P23467 803 ECVFVQLVPGRLYSVTVTTKSGQYEANEQGNGRTIPEPVKD negative
Q62314 85 KSDKKDQDKTTLAAVSSKAESGPPTAATDHSLGDSRRQPEK negative
Q6PD74 155 FELVELSPEELPEEDDDFPESTGVKRIVQALNANVWSNVVM negative
ENSMUSP00000092100 525 NGALQNRVLLDEFGNQIETPSIEEALQIIHDTERPPHTPRP negative
Q9Z131 298 EGSIASVENLPVSKPEPDAISVASEAFEDDNCSNLVSEDDS negative
Q60977 140 RVEDEGIYECQIATFPTDSKSANVWLKVFARPKNTAEALEP negative
P34972 111 VNFHVFHGVDSKAVFLLKIGSVTMTFTASVGSLLLTAIDRY negative
Q14244 25 AGGDGHRGGDGAVRSETAPDSYKVQDKKNASSRPASAISGQ negative
P09581 138 EGQEAVLPCLITDPALKDSVSLMREGGRQVLRKTVYFFSPW negative
Q61315 719 GAVSMLKNLIHSKHKMIAMGSAAALRNLMANRPAKYKDANI negative
Q3L8U1 428 LLQEGLLPHFDESTFGQDNSSHILDHDLDRQFTSHLVTRPS negative
Q6P4R8 53 TRVSLPEDLLEDPEIFFDVVSLSTWQEVLSDSQREHLQQFL negative
Q8NC44 128 VSLLAYFLLDLWQPRFLPDVSASSPEEPHSDSEGAGSGARP negative
Q15417 297 EPVIHNGSQGTGTNGSEISDSDYQAEYPDEYHGEYQDDYPR negative
P58107 1836 NQGIKVAAIRGEVTAADLFNSRVIDQKTLHTLRVGRTGGQA negative
P30305 105 THLSLSRRASESSLSSESSESSDAGLCMDSPSPMDPHMAEQ negative
ENSP00000339881 1 OOOOOOOOOOOOOOOOOOOMSGTKPDILWAPHHVDRFVVCD negative
P33241 129 RSPEGEQEDRPGLHAYEKEDSDEVHLEELSLSKEGPGPEDT negative
Q13370 182 LGDFLVWQWWSWPWGDGDAGSAAPHTPPEAAAGRLLLVLSC negative
O14733 172 RSGNKEENKRILMDLDVVLKSHDCPYIVQCFGTFITNTDVF negative
ENSMUSP00000091179 125 ARIASGTFQATKVLDKDANFSVYQVDKELSTASHKPQRAHR negative
O15014 111 RSKSGKDTSKPTPGTSLFTPSEGAASKKEVQGRSGDGANAG negative
P16382 415 GCGFQESQADIMARLTENLFSDLLEAENGGLGQSALAESCS negative
Q9UQR0 54 WEEYLKETGSISAPSECFRQSQIPPVNDFKVGMKLEARDPR negative
Q8R1A4 767 DEHMFPVRIGDMRIMENNLESELKSSISALNSSQLEPVVRF negative
O88939 179 YLEFFRSNPMNSLPPTAFPWSGFGAPDDDLDATKEAVAAAV negative
P34741 80 EDVESPELTTSRPLPKILLTSAAPKVETTTLNIQNKIPAQT negative
P48357 24 KFCVVLLHWEFIYVITAFNLSYPITPWRFKLSCMPPNSTYD negative
Q6P4S8 781 AWEEYPTLKMLMEMVMTNNYSYPPCTLTDEETRTEMINREL negative
Q5UIP0 386 STISIDSNASPQGNSCHVATSPGLNPMTPVHKGASSPYGAP negative
Q9NU22 1091 VVSAGTYPVLIQGETSVGKTSLIQWLAAATGNHCVRINNHE negative
Q8IWR0 77 DWNNSISQYTEALNIADYAKSEEILIPKEIIEKLYINRIAC negative
P63141 310 AILRVIRLVRVFRIFKLSRHSKGLQILGQTLKASMRELGLL negative
Q14494 19 OMLSLKKYLTEGLLQFTILLSLIGVRVDVDTYLTSQLPPLR negative
Q6P9Q6 476 NFQPYAGVQAYAYPQTPSVTSQLQPVRPLYPAPLSQAPHFQ negative
P33527 795 VSLARAVYSNADIYLFDDPLSAVDAHVGKHIFENVIGPKGM negative
ENSP00000343042 2438 VSEKNLSLTPSAPSLTLEAGSIPNGQEQEAPDSAEGTTLTV negative
Q99JG2 299 AGTVDSCIMKPSADLPESVYSLVMTYQNARMWWYFGCYFCL negative
ENSP00000261574 159 DEDGNNQWPEGLKFLFDSVSSQNVGLREAALHIFWNFPGIF negative
Q9JJ78 50 SPFMQKLGFGTGVSVYLMKRSPRGLSHSPWAVKKISLLCDD negative
ENSP00000347205 298 ILTVPESQKGALQGYRDAVCSGQAAARARRFSGLSAELRNQ negative
Q80TE0 512 ELLDRTFSWYHGASVFPLMPSQDDKEDEDEDEELETEKVKR negative
P52746 560 SPLYPCHYCSYQSRHKQAVLSHENCKHTRLREFHCALCDYR negative
Q9H4I2 898 VKQWFAEKMGEETRAVADTGSEDQGPGTGELTAVHKGMGDT negative
Q12965 167 QSNPLLEAFGNAKTVRNNNSSRFGKYFEIQFSPGGEPDGGK negative
Q8IWX8 497 APWNNQPDAAWNSQFEGPWNSQHEQPPWGGGQREPPFRMQR negative
ENSP00000374171 892 GFGEDLKTFRELKVSLLLNLSRCRRKMNDFGMAEEFATKAL negative
Q9R053 248 ALKAISVISGLKVIVGALLRSVKKLVDVMVLTLFCLSIFAL negative
Q92540 626 GKQNVAVQVKSQTELRKTPVSEARKTPVTQTPTQASNSQFI negative
Q13029 562 EPEEEGEADDVYIMDISSNISENLNYYIDGKIQTNNNTSNC negative
Q9P2C4 350 FAHSLRKFSMRDWGIEQKWMSVLLPLLLLYNDPFFPLSFLV negative
Q9Y5B9 18 OOMAVTLDKDAYYRRVKRLYSNWRKGEDEYANVDAIVVSVG negative
Q8R0W0 3226 LSKVSFPGLRRQVSASELCTSGILDRDTMRELAQGTKTIHE negative
Q8TDM6 563 CDNLRRERDRAVSELAEALRSLDDTRKQKNDVSRELKELKE negative
ENSP00000347528 176 KSAAPTDRQPYSLCSNRKSLSQQLDCPAGKAAGTSRPTRSL negative
Q8BY87 230 EFRNALYKWEFEDSEEDPVTSIPYQLQRLFVLLQTSKKRAI negative
O15020 639 EQSYEALCELAAARRARLEESRRLWRFLWEVGEAEAWVREQ negative
P51610 543 RMVVPTQSAQGTVIGSSPQMSGMAALAAAAAATQKIPPSSR negative
A4D1E1 177 KVSCMKSALLLKGKNLPRIISDKQRSTMPNRHQLQSDRRCL negative
P48634 76 PPPANLPSLKAENKGNDPNVSLVPKDGTGWASKQEQSDPKS negative
Q8IVG5 641 LKLKSVTRSSRRFLPARGSSSVILEKKKEDVLTALEILCEN negative
ENSP00000355772 87 PFLPPGSAGGGGGGARRGPPSAAPPPRAGAGGAGPASASRG negative
Q9P2V4 95 GEAFRPLGRLEQLWLPYNALSELNALMLRGLRRLRELRLPG negative
Q61329 1322 EMVMPSSMFLPAAAADRDGNSTLEEVGKQPEASEDPGKNIL negative
P16452 69 RAFLPALKKVALTAQTGEQPSKINRTQATFPISSLGDRKWW negative
ENSP00000337265 27 SGRLLSLAAPKMASIMEGPLSKWTNVMKGWQYRWFVLDYNA negative
Q14241 93 KLVPVERNAEPDEQDFEKSNSRKRPRDALQKEEEMEGDYQE negative
Q6UB99 788 KSKDRPSKLEKKNDLKEDKISKEKEKIFKEDKEKLKKEKVY negative
Q96SN8 286 REEKERETEAAQMEHQKERNSFEERIQALEEDLREKEREIA negative
Q9JIC3 388 KSLVAQARCSAPSEGSTLSDSFLLLSYTSNRLSQEDLPHTD negative
P01889 303 HVQHEGLPKPLTLRWEPSSQSTVPIVGIVAGLAVLAVVVIG negative
P16546 116 GAIVKLDETGNLMISEGHFASETIRTRLMELHRQWELLLEK negative
Q6P1X5 1103 ALIPQHSAGCDSTPTTKPQWSLELARKGTGKEQAPLEMSMH negative
P50570 125 DRVTGTNKGISPVPINLRVYSPHVLNLTLIDLPGITKVPVG negative
O60524 5 OOOOOOOOOOOOOOOMKSRFSTIDLRAVLAELNASLLGMRV negative
Q6GQQ9 38 EPGLARDLLEGKNWDVNAALSDFEQLRQVHAGNLPPSFSEG negative
O88907 111 STIPQLTYDGHPASSPLLPVSLLGPKHELELPHLTSALHPV negative
P30957 2218 FLCYFCRISRQNQKAMFDHLSYLLENSSVGLASPAMRGSTP negative
P19022 438 VYRISGGDPTGRFAIQTDPNSNDGLVTVVKPIDFETNRMFV negative
P05059 40 VNSPMNKGDTEVMKCIVEVISDTLSKPSPMPVSKECFETLR negative
ENSP00000338323 168 THGNQVACHHVTWGIWVNKSSFDQAERAFVEWSQALLLAPD negative
P30414 161 LVISGFEVIEQIENLKTDAASRPYADVRVIDCGVLATKSIK negative
Q5THJ4 278 SRHSPRIDCDIQLETIPLKLSQLQYRQIMEFLKELERKERQ negative
P39748 145 FTKRLVKVTKQHNDECKHLLSLMGIPYLDAPSEAEASCAAL negative
Q7Z589 58 GDLTKEKKDLLGELSKVLSISTERHRAEVRRAVNDERLTTI negative
Q8NB46 543 SRRKEAFFCLEFLLDNGADPSLRDRQGYTAVHYAAAYGNRQ negative
O15550 387 PQDAIKCYLNATRSKSCSNTSALAARIKYLQAQLCNLPQGS negative
Q15303 463 SLQFQSLKEISAGNIYITDNSNLCYYHTINWTTLFSTINQR negative
Q8BX17 315 PTQLVSSCFGGELLLWDLTQSWRRKYTLFSTSAEGHNHSRI negative
O60506 115 CGVMKTYRQREKQGTKVADSSKGPDEAKIKALLERTGYTLD negative
P26285 260 YYLMNIHVHPRTIYLCRHGESEFNLLGKIGGDSGLSVRGKQ negative
O14401 130 SRSDELTRHSRIHNNPNSRRSNKTQQAPQMGVPMHSESMAT negative
Q9NTI5 251 YITNFFNQVLMLGKTSISDLSEHVFDLILELYNIDSHLLLS negative
O60266 544 SPALIETKEPNGSAHSSGSTSEKPEEQDAQADNPSFPNPRR negative
Q8TCJ2 28 SKHKSSLNSSPWSGLMALGNSRHGHHGPGAQCAHKAAGGAA negative
Q96GD4 110 VYLAREKKSHFIVALKVLFKSQIEKEGVEHQLRREIEIQAH negative
Q80XC3 189 FHVLAAYSIYNTEVGYCQGMSQITALLLMYMNEEDAFWALV negative
Q6GYQ0 733 KSFSRGWSRDQPGQAPMRQRSATTTGSPGTEKARSIVRQKT negative
O75140 212 EKAVNGFLADLFTKWKEKNCSHEVTVVLFSRTFYDAKSVDE negative
P04920 218 AEAEAVAVASGTAGGDDGGASGRPLPKAQPGHRSYNLQERR negative
O60256 165 DLHQKEIQGFFNIPVDNLRASPFLLQYIQEEIPDYRNAVIV negative
P58107 495 GKFRGRPVSLWELLFSEAISSEQRAMLAQQYQEGTLSVEKL negative
Q9QWI6 102 LVHTSERRHTVIAAQSLEALSGLQKADADRKRDAFMDHLKS negative
Q9QX47 255 TKILDSFTAAPVPMSTAALKSPEPVVTMSVEYQKSVLKSLE negative
ENSMUSP00000023741 3035 QQQQQQQQQQQHSAVLAVSPSQNPRVLTKLPGQLLPAHGLQ negative
ENSMUSP00000023741 2150 AEPSSPAFEQLSRGQTPFTGSQDRSSIVGLPASKLGGPTLG negative
P50570 502 QSYINTNHEDFIGFANAQQRSTQLNKKRAIPNQGEILVIRR negative
Q13315 1232 HLDYLVLEWLNLQDTEYNLSSFPFILLNYTNIEDFYRSCYK negative
Q8IWS0 144 MVYCRKHKKTAHNSEADLEESFNEHELEPSSPKSKKKSRKG negative
Q13315 273 LGDEILPTLLYIWTQHRLNDSLKEVIIELFQLQIYIHHPKG negative
Q9QW30 1069 TCPLGYTGKNCQTLVNLCSPSPCKNKGTCAQEKARPRCLCP negative
P42694 1131 LRLQHSGSTNKQQQSPPKGKSLHHTQNDHFQNDGIVQPNPS negative
Q61136 288 KGKIKDRKKSPIVNERSRDRSKKSKSPVDLRDKSKDRRSRS negative
Q5FVN1 72 GPGGGGSGGLSPEPSDRELVSKAEHLRESNGHLISESKDLG negative
Q8TCJ2 218 LLAACFIAIVPGYISRSVAGSFDNEGIAIFALQFTYYLWVK negative
Q99KK1 97 SPYTRGASLIYRKFLHPLLSSKEREIDDYIVQAKERGYETM negative
Q8WWQ0 92 DHLLQICHRLGPLLEQEIPQSVPGVQTLLGAGRQSLLRTNK negative
Q07954 823 TNKCRVNNGGCSSLCLATPGSRQCACAEDQVLDADGVTCLA negative
Q15303 26 LWVWVSLLVAAGTVQPSDSQSVCAGTENKLSSLSDLEQQYR negative
Q03391 75 GPAYAAEAARLGPAVAAAVRSPGLDVRPVALVLNGSDPRSL negative
Q08289 75 DGSTSSDTTSNSFVRQGSADSYTSRPSDSDVSLEEDREAVR negative
P08775 1583 AWSPTPGSPGSPGPSSPYIPSPGGAMSPSYSPTSPAYEPRS negative
Q99104 23 SELYTKFARVWIPDPEEVWKSAELLKDYKPGDKVLLLHLEE negative
Q91VX2 327 VNSFETSQQQGFGQALVFTNSQHNNQMAPGTANSTSASSYS negative
Q6GQQ9 412 VDPGKGWEWGKDDSDNVRLASVILSLEVKLHLLHSYMNVKW negative
Q7Z591 794 MRMEEEEEGEEEEEEEGGGDSLEVDGVAATPGKAEATRVLP negative
P26955 537 SRLLAEQQGESYAHLEDNNVSPLTIEDPNIIRVPPSGPDTT negative
ENSP00000373565 445 ARQVSRQTFLSHGDDFRFQTSHFHRDQLYQQQYQWDPQLTP negative
P26049 31 TRVVLLLLISILPGTTSQGESRRQEPGDFVKQDIGGLSPKH negative
Q9JIC3 256 TSQPSAEINRKNVSSPCSQTSPVPQCAEFVKRDQLVGGGSP negative
Q6DN90 39 DSGVEGEAPSSETGTSLDSPSAYPQGPLVPGSSLSPDHYEH negative
ENSP00000353849 356 DEYEKAKSSMFRAEEEHLSSSGGLAKNLNKQLEKKRRLEEE negative
P09470 870 QPLYLNLHAYVRRSLHRHYGSEYINLDGPIPAHLLGNMWAQ negative
Q8K394 498 PDNEPVIYTGHTMTSQIVFRSVIDIINKYAFFASEYPLILC negative
O14929 15 OOOOOMAGFGAMEKFLVEYKSAVEKKLAEYKCNTNTAIELK negative
P22967 600 DIYQSKEAGKLLADAMKLGYSKPWPEAMKLITGQPNMSASA negative
P19021 676 VQFSPSGKFITQWGEESSGSSPLPGQFTVPHSLALVPLLGQ negative
Q6DFV3 681 SESTFEHQLETEVSSCLPGTSAKTSPQLSENLGTSDLELPA negative
O95359 316 PQYLTDDLEFLRACHLPRSNSGAAPEAEVNAASQESCQQPV negative
P53349 1023 RKFSLQFQRNCSEHRDSDQLSPVFTQSRPPPSSNIHRPKPS negative
ENSMUSP00000065481 269 SEPSATELSPAFRRRSVAGGSLQKPVSRSLIPSATPQLSPS negative
Q66K43 92 QHMAVGGPAQTPLLPAKLSASNALDPMLPASVGGSTRTPRP negative
Q7Z7G8 562 TVENTSGKGSTNQQDFSSGKSEDLGTVQEKSTKSLVIGPLD negative
Q8NBN3 462 AIWRLLFSMILFVIMVLWRPSANNQRFAFSPLSEEEEEDEQ negative
P56537 51 ENFYSVFEGELSDTIPVVHASIAGCRIIGRMCVGNRHGLLV negative
Q9Z0S3 153 VAVSWTTNDVVQNFYNPLLPSGMKFEIGQALYLGFISSSLS negative
Q6ULP2 39 AEDDDDDEFGEFGGFSEVSPSGVGFVDFDTPDYTRPKEEFV negative
P57087 29 LLLLLRYLVVALGYHKAYGFSAPKDQQVVTAVEYQEAILAC negative
P58404 35 SCRPLGSGTAPNPTAAAPASSPAPGPGPVGKGGGGGGSPGP negative
P23443 202 QLEREGIFMEDTACFYLAEISMALGHLHQKGIIYRDLKPEN negative
Q07954 2522 CSCRGGRILQDDLTCRAVNSSCRAQDEFECANGECINFSLT negative
P08922 880 VLRGQSTGDTTITEFAAWSTSEISQNALMYYSGRLFWINGF negative
P26231 47 LLEPLVTQVTTLVNTNSKGPSNKKRGRSKKAHVLAASVEQA negative
P09174 39 PVTPRKGPPKFKQRQTRQFKSKPPKKGVQGFGDDIPGMEGL negative
ENSP00000265368 288 KSIMTYVAQFLKHYPDIHNASTDGQEDDEILPGFPSFANSV negative
ENSP00000293872 1 OOOOOOOOOOOOOOOOOOOMSAQAQMRALLDQLMGTARDGD negative
Q61329 667 TVLGSSRSLGGHMTMMHSRNSCKTLKCPKCNWHYKYQQTLE negative
P26450 399 LIKIFHRDGKYGFSDPLTFNSVVELINHYRNESLAQYNPKL negative
Q80Z37 845 KSKLDGSYKNESDSFSDSRSSDRETKHKRRRRRTRSLSVEI negative
Q96ST3 504 RCLVIFNQEVISRAELVQLVSPFLGKFPELFNWFKNFLGYK negative
P68251 46 AMKAVTEQGHELSNEERNLLSVAYKNVVGARRSSWRVISSI negative
ENSP00000261887 3131 VQFPDSDPLGASVAMVTATNSMEETLMQIGCHGSVEKSSSG negative
ENSMUSP00000024987 88 KLSPGWLELSPGGQLERLWESFFLDGPPDQAFLVLMEAIES negative
Q61301 223 DEMAAARGALKKNATMLYTASQAFLRHPDVAATRANRDYVF negative
Q15303 78 VMGNLEITSIEHNRDLSFLRSVREVTGYVLVALNQFRYLPL negative
P08941 1252 NVTAITVDWIARHLFVAMKTSWNETQVFFIDLELKTKSLKA negative
ENSP00000265619 116 TDTSDMEAVWKEAKPEDLMDSKLRCVFELPAENDKPHDVEI negative
O60447 54 KNTVSHTVSQMASQVASPSTSLHTTSSSTTLSTPALSPSSP negative
Q03112 376 LSKHPSVGDNKPVELQPERSSEERPFEKISDQSESSDLDDV negative
ENSP00000373390 1001 NIPQHPATLHSMMVRSSHQLSKQISDLIRQPSTAPQPVKED negative
Q8IVL1 1020 VERNSLWSGDDVKKSDGGSDSGIKMEPGSKWRRNPSDVSDE negative
O75151 85 RTWHKHGPGQAPDVKPVQNGSQLFIKELRSRTFPSAEDVVA negative
Q9Z1A6 316 TIAVEVKKSQHKYVIGPKGNSLQEILERTGVSVEIPPSDSI negative
Q9R117 50 VLLHWPGPEGGEPWVTFSQTSLTAEEVCIHIAHKVGITPPC negative
O60287 913 PHLSMQQVLLAAKQVLLYLRSTVENFGQLGRSVGPPLLQLF negative
ENSP00000346167 880 RKRLNHLVDSLQQLRLYKQTSLWSLSSAVPSQSSIHSFDSD negative
O35303 342 VLAAQYQSLLNSYGEPVDDKSATLLQLITKFATEYCNTIEG negative
Q9QXL1 171 NEEILDLFDSTRDPDARHRRSNIKIHEDANGGIYTTGVTSR negative
Q6P2E9 467 SSISEFLLTHPVLSFGIQVVSRCRLRHTEVLPAEEENDSLG negative
ENSP00000339826 218 RCKLDDRVATEAEFSPEDSPSVRMEAKVENEYTISVKAPNL negative
Q924A2 1386 TTDIDLKCKERVTDSESGDSSGEDPEGNKGFGRKVFSPVIR negative
ENSP00000261887 3527 VNIWQVNGGKGLVDIQPHWVSALAWPEEGPATAWSGESPEL negative
Q09019 287 GEGPLNEFAFSPDGRHLACVSQDGCLRVFHFDSMLLRGLMK negative
Q9R1C7 825 KNKKHSKKSKKHHRKRSRSRSGSESDDDDSHSKKKRQRSES negative
Q9BTK6 147 QAEILPRRPPTPEAQSEEERSDEEPEAKEEEEEKPHMPTEF negative
P48058 727 TAEGVARVRKSKGKFAFLLESTMNDNIEQRKPCDTMKVGGN negative
Q8R0W0 230 NTLEQLPYSVLLGRCVQDPSSGLPLLPLKTTFHTLAGAASA negative
Q8K3F6 458 SNTKGKLFTPLNVDAIEESPSKEPKPVGLNNKERFRTAFRM negative
Q6V1X1 58 NIESQDRPKLEPFYVERYSWSQLKKLLADTRKYHGYMMAKA negative
Q9UHV7 302 VLVPQSDIPTPSPVGSTHCSSSCLGVHQVPASTRDPAMSSV negative
Q9JIC3 538 PLDKPLGTSPSSPKCSPSQPSKKVMKQMDIGVFFGLPPKRQ negative
Q03391 134 EDDSRAPAVAPILDFLSAQTSLPIVAVHGGAALVLTPKEKG negative
Q8C008 123 YEPPKMVSSEDNVEDALKGFSKQELKNGFVGPKLRKKYKNA negative
O89110 69 EKGMLEEGNLSFLKELLFHISRWDLLVNFLDCNREEMVREL negative
Q08378 289 KGSLKQNRSSAASVVSEISLSPDTDDRLENTSLAGDSVSEV negative
ENSP00000373390 1451 AQSNHTGDLDTGSALVLTIESTLITACSSESLVSKGHFKNF negative
Q5T4S7 110 LIPRNQLQSVAAACKVLIEFSLLRLENPDEACAVSQKHLIL negative
A2ALU4 468 SPRELLHITPGGGLQEPPEPSQDDNPTQVRWPGSAHQKLDD negative
Q3T8J9 180 SEEVKEEGGKPQMNSEGEIPSLPSGSQSAKPVSQPRKSTQP negative
P02646 22 ESRDAAGEARPAPAPVRRRSSANYRAYATEPHAKSKKKISA negative
ENSP00000338266 13 OOOOOOOMGNAIEKQKPLKRSHLYPWKQDSQRSHLSSFTMK negative
Q9NU22 2719 LWVQSSQGMVSDASANEILGSLRWRDRFWTVADTVKVDAPG negative
ENSMUSP00000068188 349 VRVIKDKQTQLNRGFAFIQLSTIVEAAQLLQILQALHPPLT negative
Q8K3F6 228 ASVPVVAVGNQGNVLATSLRSLRFLQILRMLRMDRRGGTWK negative
Q28969 393 RYNILEDVAVCMDLDTRTTSSLWKDKAAVEINLAVLHSYQL negative
Q8NI77 297 GTNINRSLLALGNVINALADSKRKNQHIPYRNSKLTRLLKD negative
Q6P4F7 653 YLEDSPEENLFETNDLTIVESKEKYEHHTGKGEKCFSERDF negative
Q9R1C7 193 LKTPAEQLLSKCPWKEYKSDSGKPYYYNSQTKESRWAKPKE negative
Q9R1Q9 205 PREVLTGNDEVIGQVLSTLKSEDVPYTAALTAVRPSRVARD negative
Q13415 41 LDRKLHYQTYREMCVKTEGCSTEIHIQIGQFVLIEGDDDEN negative
Q80TE4 243 KVTGSFGFPDFFPCDTAISPSLHAAAQISRGEFVRISGLDY negative
P23467 14 OOOOOOMLSHGAGLALWITLSLLQTGLAEPERCNFTLAESK negative
Q8TCU4 621 AAPGLADQTTGMSTLTSTSYSHREKPGTFYQQELPESNLTE negative
Q14573 821 LWTEIPTAITIKDYDSNLNASRDDKKNKFANTMEFVEDYLN negative
P43252 236 ASLMALLVTSIFFCNGSVTLSLYHMYRQQRRHHGSFVPTSR negative
Q9H4G0 164 ADSQKNWLDPSKEIKKQIRSSPWNFAFTVKFYPPDPAQLTE negative
P22646 33 LLAVGTCQDDAENIEYKVSISGTSVELTCPLDSDENLKWEK negative
Q9Z148 69 ASWAPQLPAGLTGPPVPCLPSQGEAPAEMGALLLEKEPRGA negative
ENSMUSP00000008991 98 GDLYSDLRDGRNLLRLLEVLSGETLPKPTKGRMRIHCLENV negative
Q03391 90 AAAVRSPGLDVRPVALVLNGSDPRSLVLQLCDLLSGLRVHG negative
O75376 87 RPSLLSEFHPGSDRPQERRTSYEPFHPGPSPVDHDSLESKR negative
Q922Y0 217 HVPRDHLAYRYEVLKIIGKGSFGQVARVYDHKLRQYVALKM negative
Q29RF7 513 LDPNAVKALNEMWKCQNMLRSHVRELLDLHKQPTSEANCSA negative
P51151 87 RFRSLRTPFYRGSDCCLLTFSVDDSQSFQNLSNWKKEFIYY negative
Q5T4S7 701 HMATLASIIKEVDKDGLKGSSDEEFAAALYHFNHSLVTSDL negative
ENSP00000338422 130 TIVHDKVLNLIQSWADAFRSSPDLTGVVTIYEDLRRKGLEF negative
Q9ER74 19 OMSRRKQAKPQHFQSDPEVASLPRRDGDTEKGQPSRPTKSK negative
ENSP00000265069 156 QNYQDSYSYVRSTAPAVAYDSKQYYQQPTATAAAVAAAAQP negative
Q9NUA8 182 LAATPGGPVKAETEEAAHSVSQEMSVNSPTAQESQRNAETP negative
Q5T4D3 183 ECVAGVVGRADLLCALFFLLSFLGYCKAFRESNKEGAHSST negative
ENSMUSP00000060549 94 ESRGTMGSRALSHDSIFFPESGQDPARPVRVFSQENVCDRI negative
Q8BYH8 556 KERGERNIPRVMSPENFPSASVEGKEEKRGRRMKSKPKDRD negative
P30447 94 WIEQEGPEYWDEETGKVKAHSQTDRENLRIALRYYNQSEAG negative
O14401 119 ACLFPGCTKRFSRSDELTRHSRIHNNPNSRRSNKTQQAPQM negative
Q8IWX7 490 KTTKNEKIKIRTLVGLCKLGSAGGTDYGLRQFAEGSTEKLA negative
O95373 656 LQVIGTVLQQHVLEFYEEIFSLAHSLTCQQVSPQMWQLLPL negative
O14828 14 OOOOOOMAQSRDGGNPFAEPSELDNPFQDPAVIQHRPSRQY negative
P26431 292 VTVVLYHLFEEFASYEYVGISDIFLGFLSFFVVSLGGVFVG negative
O89110 118 SPYRVMLFKLSEEVSELELRSFKFLLNNEIPKCKLEDDLSL negative
P26432 377 VDPLIWTWNTAFVLLTLLFVSVFRAIGVVLQTWLLNRYRMV negative
Q6P2E9 87 TMPPINLQEKQVICLSGDDSSTCIGILAKEVEIVASSDSSI negative
P16381 1 OOOOOOOOOOOOOOOOOOOMSHVAEEDELGLDQQLAGLDLT negative
Q9JKK0 7 OOOOOOOOOOOOOMLRDSLKSWNDSQSDLCSSDQEEEEEMV negative
Q6GQW1 379 KQLVAEAIHSGKKKEAMVQCSLEACRVLDTLGLLRQEAVSR negative
Q15361 671 SVALKFSQISSQRNRGAWSKSETRKLIKAVEEVILKKMSPQ negative
Q8VHW2 199 ISANAGEPGPKRDEEKKNHYSYGWSFYFGGLSFILAEVIGV negative
O95453 86 FQFGLCTFKYDYTDSKYITKSFNFYVFPKPFNRSSPDVKFV negative
Q9R049 12 OOOOOOOOMPLLFLERFPWPSLRTYTGLSGLALLGTIVSAY negative
P09619 279 PVTDFLLDMPYHIRSILHIPSAELEDSGTYTCNVTESVNDH negative
ENSP00000261887 3265 ERSRGGHSKANKPISCLAYLSTAVGCLASNAPSAAKLLVQL negative
Q12965 573 KKGRPTTAGSKIKKQANDLVSTLMKCTPHYIRCIKPNETKK negative
P56524 196 EFVLNKKKALAHRNLNHCISSDPRYWYGKTQHSSLDQSSPP negative
Q3T8J9 774 NLMGAMQLIEDFSTHVSIDCSPHKTVKKTANEFPCLPKQVA negative
P43252 225 QPGGCAFSLAYASLMALLVTSIFFCNGSVTLSLYHMYRQQR negative
ENSP00000355890 648 LITKPVLGKDEDFKQYVNKNSKHEELMLGDPCLKDLKKGDI negative
O55131 1 OOOOOOOOOOOOOOOOOOOMSVSARSAAAEERSVNCGTMAQ negative
Q5T4S7 885 LHQYSKAPVYLFEQVQHNLLSPPFGWASGSQDSNSRRATTP negative
Q8TD16 402 QQEKVTRLTENLSALRRLQASKERQTALDNEKDRDSHEDGD negative
Q5VUA4 18 OOMDRDDLTDDSVFTRSSQCSRGLERYISQEEGPLSPFLGQ negative
Q07954 2986 CRPGFRLKDDGRTCADVDECSTTFPCSQRCINTHGSYKCLC negative
O88746 10 OOOOOOOOOOMDFLLGNPFSSPVGQRIEKATDGSLQSEDWA negative
Q16881 9 OOOOOOOOOOOMNGPEDLPKSYDYDLIIIGGGSGGLAAAKE negative
Q8WU17 492 FIFGVVMFGNGAYTMMFESGSKIRAFMMCLHAYFNIYLQAK negative
P51114 26 EVRGSNGAFYKGFIKDVHEDSLTVVFENNWQPERQVPFNEV negative
Q6P7W5 294 KRKKLVCRRNPYRIFEYLQLSLEEAFFLAYALGCLSIYYEK negative
P48357 837 GVGKPKIINSFTQDDIEKHQSDAGLYVIVPVIISSSILLLG negative
Q9EPW9 580 CDYPESSKGTALRDFHMSPLSCDTVLLTVTIGATMLVLAVT negative
P13595 602 KGLGEISAATEFKTQPVREPSAPKLEGQMGEDGNSIKVNLI negative
Q29502 35 VRMSSTIFSTGGKDPLSANHSLKPLPSVPEEKKPRNKIISI negative
Q9Y4G6 1431 ISQNAKTGDLPAFGECVGIASKALCGLTEAAAQAAYLVGIS negative
Q08945 348 PGNFQGHSGAQCITCSYKASSGLLYPLERGFIYVHKPPVHI negative
P35329 562 QCDFAESNPAEVRFFWKKNGSLVQEGRYLSFGSVSPEDSGN negative
P11345 321 PTGWSQPKTPVPAQRERAPGSGTQEKNKIRPRGQRDSSYYW negative
Q8BFQ4 9 OOOOOOOOOOOMKLTDSVLRSFRVAKVFRENSDKINCFDFS negative
P08775 1001 NLLRMIWNAQKIFHINPRLPSDLHPIKVVEGVKELSKKLVI negative
O60287 458 ILKRALKTVDHCLNKEVWQESGVYTAVMMEEFVQLFREALS negative
Q9Y6I3 304 GPAPTPASGDPWRPAAPAGPSVDPWGGTPAPAAGEGPTPDP negative
Q80TS3 772 LKTDIVRENTDNIQLEVARLSTEGNLEDLKFPENMGHGSTI negative
ENSP00000261887 139 KYHDKGKVKQQQHSPESSSGSADVHSVSERPRSSTDALIEM negative
Q6UB99 739 KRIKDTNKDISRSFREEKDRSNKAEKERSLKEKSPKEEKLR negative
ENSP00000371221 343 AITVENASVLVHCSDGWDRTSQVCSLGSLLLDSYYRTIKGF negative
Q5T4S7 869 FVPLILARLLLIFDYLLHQYSKAPVYLFEQVQHNLLSPPFG negative
ENSP00000355890 52 EEGKENILHVSENVIFTDVNSILRYLARVATTAGLYGSNLM negative
Q96SN8 756 KDLSKGGCKNGYLRHTESKISDCDGAHAPGCLEEGAFINLL negative
Q8IWC1 321 SVDAPPQVNVEVFCNTSMEASPKAGVGMAPEVSTDSFPVVS negative
Q62419 248 AVQILEELADKLKRRVREASSRPKREFKPRPREPFELGELE negative
Q86Z02 242 NHPSYARQGQIEVSILSRLSSENADEYNFVRSYECFQHKNH negative
Q9Y4G6 792 AASVVSQALHDLLQHVRQFASRGEPIGRYDQATDTIMCVTE negative
Q6VN19 116 SQGNLRVHYKGHGKNHKDAASVRATHPIPAACGIYYFEVKI negative
P49025 80 ECSQPALMKMKHVSSFVQKYSDTIAELRELQPSARDFEVRS negative
P35689 44 KVLAVDISIWLNQALKGVRDSHGNVIENAHLLTLFHRLCKL negative
Q8TF76 139 ARPPQKCSTPCGPLRLPPFPSRDSGRLSPDLSVCGQPRDGD negative
Q9H583 1448 LAAAYGEKDAILEADTEFWFSVCCEFSVQHQIQSLMNILQY negative
Q9P2B4 377 TTRELTAGNNVENQVPPREKSVALAQEKPVENGGCPVGIET negative
P23249 18 OOMPSKFSCRKLRETGQRFESFLAERGLDLETDRERLRTIY negative
Q9BSJ8 757 LTTVLNSGFLDEWLTLEDVPSGRLHLRLERLTPRPTAAELE negative
Q6DN90 261 AFSRQVKSLAESIDDALNCRSLHTEEAPALDAARARDTEPQ negative
Q9JIA3 22 GVACLGKTADADEWCDSGLGSLGPDAAAPGGPGLVAELSPE negative
P08922 1844 IFQFRVVAANNLGFGEYSGISENIILVGDDFWIPETSFILT negative
Q07954 2130 SDRTHANGSIKRGSKDNATDSVPLRTGIGVQLKDIKVFNRD negative
ENSMUSP00000023741 4001 EPTITANFSLFAPFGSGCLVSGQSQLRGAFGSGALHTGPDY negative
Q3UTZ3 119 QDADPPGGGDPGGGGLFRGCSPLLTHGQGPATSGGATTLPV negative
Q99KW3 367 VTPSPCVQDSSLNRTSQRDSSRTPCIQWDNPRASSPNRTTQ negative
Q7Z620 387 CKKNEENEDSVFQPNQPLVDSIDLDAVSALLARTSAELLAV negative
Q9Y4F3 240 GYFPCSDFTSGAPGHLEEHISQSELTPHLCTNSLHLNVVPP negative
Q80XI3 239 EKPKPDPVFQSPSTVLRLVLSGEKKEQAGQMPETAAGEPTP negative
Q00651 315 NELNIVYEMKGKKLGSYFGASVCAVDLNADGFSDLLVGAPM negative
Q7Z478 166 NTLLYGGDLHSALDWLCLNLSDDALPEGFSQEFEEQQPKSR negative
O09127 61 DWGWLTYPAHGWDSINEVDESFRPIHTYQVCNVMSPNQNNW negative
Q9QWI6 167 VDPVCLLSSLCSHLHGDSTPSGAGQPAQQPNYWSFKTRSSR negative
Q9UI08 43 VPIKPGQQGFSRINIYHNTASNTFRVVGVKLQDQQVVINYS negative
ENSP00000261574 304 GDTSLNNMQRQLALEVIVTLSETAAAMLRKHTNIVAQTIPQ negative
P05532 318 FGSANVTTTLKVVEKGFINISPVKNTTVFVTDGENVDLVVE negative
O43566 202 CLLAEAEGRPLREPGSSRLGSPDATRKKPKLKPGKSLPLGV negative
Q5SXA9 720 VAILPCSESSTCLFRTRPLDSANTLVFNEAFWVSISYPALH negative
O88658 1043 SGIRQSGTAKISFDNEYFNQSDFPSAAMTRSGLSLEELRIV negative
Q9UHF7 877 AGGEKSGALPQQYPASGENKSKDESQSLLRRRRGSGVFCAN negative
Q5T5X7 207 NDPNIYFLIQKMFYMLNTLTSNMSQLHSKVDLLSLEVSRIK negative
Q9NU22 2859 GWQEDINRLQVVASQWTLKKSLLQAWGLILRANILEDVSLD negative
Q8K394 142 VSFSSMPTEKKISSASDCINSMVEGSELKKVRSNSRIYHRY negative
ENSP00000371303 243 RKIGSRSSVYSPESSVRKTGSYIYEEFMPTDGTDVKVYTVG negative
P23246 129 VVAQGPGPAPGVGSAPPASSSAPPATPPTSGAPPGSGPGPT negative
Q61144 18 OOMLAFMASDSEEEVCDERTSLMSAESPTSRSCQEGRPGPE negative
P18754 30 SPPADAIPKSKKVKVSHRSHSTEPGLVLTLGQGDVGQLGLG negative
Q9Z131 358 DQFPAVARPGSLDLPSPVSLSEFGMMFPILGPRSECSGASS negative
P52655 109 AQPQQTVPQQAQTQQVLIPASQQATAPQVIVPDSKLIQHMN negative
Q92539 45 TLSGCIDVIVVQQQDGSYQCSPFHVRFGKLGVLRSKEKVID negative
Q8TDM6 710 AIKALLNGEGAINMVVRRRKSLGGKVVTPLHINLSGQKDSG negative
Q61329 89 PPAEPASKEVSCNECSASFSSLQTYMEHHCPGTHPPPALRE negative
Q61329 1285 LCQDMLNNKIHLQLHLTHLHSVAPDCVEKLIMTVTAPEMVM negative
Q9JIL4 220 TKSGSRIMFLLVDKETARCHSEQKTQFKRETASLKLLPHQP negative
P80560 292 SATALSQRWPPPPGDAKDSPSMDDDTLLQSLLKDLQQNSEV negative
Q99062 527 YQDTMGPSQHVYAYSQEMAPSHAPELHLKHIGKTWAQLEWV negative
Q8K212 352 VALLKRFKVSDEVGFGLEHVSREQIREVEEDLDELYDSLEM negative
Q99K90 317 IHSSGSSQSSAHSQYNIQNISTGPRKNQIEIKLEPPQRNSS negative
Q8BX17 393 TLPSLGGFAYSLAFSPVDVGSLAIGVGDGMIRVWNTLSIKN negative
ENSMUSP00000079991 161 IESWLRKQIYSVDQTRRNSISLRELKTILPLVNFKVSGIKF negative
P52633 377 ALFKNLLLKKIKRCERKGTESVTEEKCAVLFSTSFTLGPNK negative
Q14686 618 SGVPQVNLSNMQGQPQQGPPSQLMGMHQQIVPSQGQMVQQQ negative
P16109 308 SFSCEEGFALVGPEVVQCTASGVWTAPAPVCKAVQCQHLEA negative
Q9EPW9 225 NSLFSVQVNMSVNALGHLQLSNIKLNDENCQRLMTFLSELT negative
Q99418 356 ACKTEADGRVVEGNHMVYRISAPTQEEKDEWIKSIQAAVSV negative
P35968 34 VETRAASVGLPSVSLDLPRLSIQKDILTIKANTTLQITCRG negative
Q9UQM7 79 EARICRLLKHPNIVRLHDSISEEGHHYLIFDLVTGGELFED negative
ENSMUSP00000023741 1447 PVLYANINFPNLKQDYPDWSSRCKQIMKLWRKVPAADKAPY negative
P13612 417 QEDDLQGAIYIYNGRADGISSTFSQRIEGLQISKSLSMFGQ negative
O95232 205 EKQMEVCEVCGAFLIVGDAQSRVDDHLMGKQHMGYAKIKAT negative
O14979 126 TARQHPPADSSVTMEDMNEYSNIEEFAEGSKINASKNQQDD negative
P09470 13 OOOOOOOMGAASGQRGRWPLSPPLLMLSLLVLLLQPSPAPA negative
Q9JIR4 603 ATWHSRETSPISSHPVTWQPSKEGDRLIGRVILNKRTTMPK negative
ENSP00000343042 239 GQTEKYSDLLSQSLNQPLTSSKAGSSPCLGSSSAASSPPPP negative
P08775 567 FTKRDVFLERGEVMNLLMFLSTWDGKVPQPAILKPRPLWTG negative
Q8K394 577 SPDVLKGKILIKAKKLSSNCSGVEGDVTDEDEGAEMSQRMG negative
Q8R0W0 3022 LTVHDVTTTLTSLLARAKDGSPRXDPQGALGKATMEVKRGH negative
P09055 364 YKELKNLIPKSAVGTLSGNSSNVIQLIIDAYNSLSSEVILE negative
Q8IVF6 227 VQHNLSSIVTLLLQQNIRISSQDMFGQTAEDYALCSDLRSI negative
Q5SXA9 637 CVSAAVSDESVAGDSGVYEASAQRPGTSEAAAFDSDESEAV negative
Q8R0W0 3980 PETGFYMLQLAGKGSSVHHLSEELRRALREARVTPGTGDFQ negative
Q9H582 1141 VIPLEAYRNGLKTEALSVSASEEEGLNFLNEYDETKPELPS negative
ENSP00000374171 735 KEGLTALSWACLKGHLSVVRSLVDNGAATDHADKNGRTPLD negative
Q96S66 92 SLTYKIDECEKKKREDYESQSNPVFRRYLNKILIEAGKLGL negative
O43290 107 PSERRVKREKRDDGYEAAASSKTSSGDASSLSIEETNKLRA negative
P42858 338 TLRYLVPLLQQQVKDTSLKGSFGVTRKEMEVSPSAEQLVQV negative
Q96DM3 97 ILAVQRTSKTVDFCNFIPDNSQLEYTQECKTKNANILGFCW negative
Q8BX02 148 LDARRRLEDQAAAPSSGGLGSLTPSAAGSTSSLAGVGLLPP negative
P35329 117 FLGNSIDNCTLKIHPIRANDSGNLGLRMTAGTERWMEPIHL negative
P48730 209 QSRRDDLESLGYVLMYFNLGSLPWQGLKAATKRQKYERISE negative
Q9Y6N7 660 GISDPSQISDPVKTQDVLPTSQGVDHKQVQRELGNAVLHLH negative
Q8TCU4 2663 SLQLKSHSPFQNFIPDEFKISKGLRMPFDEKMDPWLSELVE negative
Q8R1A4 445 TGERKGSWSERRNSSLVGRRSLERTTSGDDACNLTSFRPAT negative
P49919 164 SAVVADATPPATPAPASDLTSDPIPEVTLVATSDPTPDPIP negative
Q96TA1 500 EALLQISIPFLLKKLAPTCKSELPRFQELIFEDFARFILVE negative
ENSMUSP00000069312 298 KFPTQSSFDRVMPLLNVAVASLHPLTDEHIFQAINAGSIEG negative
Q9P2K8 353 DKCKKQIQGTETEFNSLVKLSHPNVVRYLAMNLKEQDDSIV negative
Q00560 723 DDLKSVDLFKKEKVSTEGHSSGIGGSSCMSSSRPSISSNEE negative
Q96TA1 486 YDYDSSSVRKRFFREALLQISIPFLLKKLAPTCKSELPRFQ negative
P42702 120 PALSHGDYEITINSLHDFGSSTSKFTLNEQNVSLIPDTPEI negative
Q5BJF6 372 LRSKEAENSRLCMQIKNLERSGNQHKAEVEAIMEQLKELKQ negative
Q5T5P2 352 GGTRSMVVPGNATIPRDRISSLPVSRPISPSPSAILERRDV negative
Q61122 185 TESEHSLSPADLGSPVSPKESSEALDAAAALSVAECVERMA negative
Q9P2K8 246 HGGSPDFVGNGKHRANSSGRSRRERQYSVCNSEDSPGSCEI negative
A2ALU4 144 VHPEPAASLFLNTSGSPSWKSQHQASSSSHDLSGSWEHTSL negative
Q6P9Q6 879 MQRLEKTKSQAPAGRAAADPSEKVKKIMNQVFQSLRGEFEL negative
Q61301 150 LSAVTRLLILADMADVMRLLSHLKIVEEALEAVKNATNEQD negative
Q61070 250 SLYCFEYRWFNKGIEMHQRLSNIERNWPYYFGFGLPLAFLT negative
Q8K3H0 328 LMSQARGDVAGGLAMDIDNCSVMAVDCEDRRYCFQITSFDG negative
Q9NTI5 149 YLLENIAWVKSYNICFELEDSNEIFTQLYRTLFSVINNGHN negative
Q13563 137 WRPGSRRSAASSAVSSVGARSRGLGGYHGAGHPSGRRRRRE negative
Q8BXA1 367 LDGHPQAEVEHSTKAATNFQSPYEEQLEQQRLAARRDEEAQ negative
Q9Y4G8 542 KANTVGGRNKLKKILDKTRISILPQKPYNDIGIGQSQDDSI negative
Q8NI77 86 KQNKDLKFVFDAVFDETSTQSEVFEHTTKPILRSFLNGYNC negative
P50549 15 OOOOOMDGFYDQQVPYMVTNSQRGRNCNEKPTNVRKRKFIN negative
Q8TDR0 438 QKGDSTSDAEGDAGPAGQDKSEVPETPEIPNELSSNIRRIP negative
Q8TEU7 1389 SSSHDNFQSLPNPKSWDFLNSYRHTHLDDPIAEVEPTDSEP negative
O75382 83 QTSILPEQGVSALQNNFFISSLMEAMQQAPDGAHDPEDPHP negative
Q8IVL1 945 MAVVRETLQRNTSLGLGDADSWDDSSSVSSGISDTIDNLST negative
Q9Y5B9 283 NHMHFGAITCAMGIRFKSYCSNLVRTLMVDPSQEVQENYNF negative
Q99KW3 356 LKISAPEDGTHVTPSPCVQDSSLNRTSQRDSSRTPCIQWDN negative
Q9ERD7 152 FQLTHSLGGGTGSGMGTLLISKVREEYPDRIMNTFSVVPSP negative
ENSP00000263650 722 PQLFHLDPITQEWHYRYEDHSPWDPLKDIAQFEQDGILRTL negative
P48193 200 CSGTEVKEDPESRAEREPEASQKPVRRHRNMHCKVSLLDDT negative
Q96RT7 561 SGVFRDAYGEFMIQVNHEYLSFRDKLYWTHGYVLISKEVED negative
Q9Y4G8 323 TFLSSPMEVGKKLLEWFNDPSLRDKVTRVVLLWVNNHFNDF negative
P05787 14 OOOOOOMSIRVTQKSYKVSTSGPRAFSSRSYTSGPGSRISS negative
Q61502 100 IYDITNVLEGIDLIEKKSKNSIQWKGVGAGCNTKEVIDRLR negative
Q9UHF7 168 ETKEDQKMSPKATEETGQAQSGQANCQGLSPVSVASKNPQV negative
Q8BYW1 118 EIATNPEEAGKFVFEVIPASSDQNRIGQDSYVLMASSQVEM negative
O15534 268 FRGTRFSELLAPQDVGVFYGSTAPSRLPTWGTGASAGSGLR negative
Q13315 823 LRLLTSKLMNDIADICKSLASFIKKPFDRGEVESMEDDTNG negative
Q99KW3 964 RLAQRGPEPQAQGSNEGRTRSPGRAEVERLFGQERRKSEAP negative
P48678 93 VSGIKAAYEAELGDARKTLDSVAKERARLQLELSKVREEFK negative
Q6P5H2 394 TQEFLKARTPTLASTPIPPMSEAPYPKNAEVRAQDVPHSLL negative
ENSMUSP00000065481 994 ARLGELPLGALQASVVQHLLSRTLLLAAAEGAAVGCEGSSG negative
Q9P2N6 453 GADDNLRISKAKKKSEGLTQSMVDRCIQDEIVDFLTGVLTR negative
P56817 289 NGQDLKMDCKEYNYDKSIVDSGTTNLRLPKKVFEAAVKSIK negative
O75140 390 EQPLHAVPLFKLHNRSAPRDSRLGDDYNIPHWINHSFYTSK negative
O08550 514 ARSGPEGTLSPTPNPSTTTGSPLEDSPTVVPKSTTFLKNIR negative
Q86XL3 263 EDAEKFARGICDYFPSPSKTSLPLSPVKTAPLFSNDRLKDG negative
P16871 114 ETKKFLLIGKSNICVKVGEKSLTCKKIDLTTIVKPEAPFDL negative
ENSMUSP00000079991 35 SQIKRALELGTVMTVFNARKSTPERRTVQMIMETRQVAWSK negative
O08550 1524 KLLESAFCWFDAHDPKYWRRSTRLPNGVLPNAVLPPSLDHV negative
Q8R0W0 965 KPSNQRISLYQAMKQKLLPPSTALALLEAQAATGTITDPCS negative
O09044 22 NLSPEEVQLRAHQVTDESLESTRRILGLAIESQDAGIKTIT negative
P35969 742 TEEDEGVYRCRATNQKGAVESAAYLTVQGTSDKSNLELITL negative
ENSP00000343042 1077 QPNSGSLPQAGEVVSIGQLASLAQRPVANAGGSKPLTFQIQ negative
P43252 47 GMAGSCWNITYVQDSVGPATSTLMFVAGVVGNGLALGILGA negative
Q8NAV1 10 OOOOOOOOOOMANRTVKDAHSIHGTNPQYLVEKIIRTRIYE negative
ENSP00000347555 171 GVKEDQVQHGNNQPARTGTLSRTNPPTQKPPSPPMSGRGTL negative
Q14684 223 KDHTLVQTIARGVFEAIVDQSPFVPEETMEEQKTKVGDGDL negative
Q9UI47 511 VLTEAVDDITSIDDFLAVSESHILEDVNKCIIALRDQDADN negative
O14981 94 EWNPVPRTRQEPTSESSMEDSPTTERLNFDRFDICRLLQHG negative
Q8CJ53 92 FVQLLQEVNDFAGQRELVAESLGIRVCLELAKYSQEMKQER negative
P04920 112 ARRRKTPQGPGRKPRRRPGASPTGETPTIEEGEEDEDEASE negative
Q9NUA8 107 HNFSKIISLADSLQMFDVAVSCKNLLTSLVNCSVQGQVVRD negative
O35071 28 AVRVRPFNARETSQDAKCVVSMQGNTTSIINPKQSKDAPKS negative
Q569Z6 219 EAKEQTFSGGTSQDIKGSESSKPWPDATTYGAGSASRASVS negative
Q9NUL3 394 YKASTNLQDQLEKTGENKGWSGPKPGFPEPTNNTPKGILHL negative
ENSP00000338266 331 APSPTRVAVVAPMSRATSGSSLPVGINRQDFDVDCYAQRRL negative
Q8TCG1 21 DSTACLKSLLLTVSQYKAVKSEANATQLLRHLEVISGQKLT negative
Q29RF7 58 DEMIKRLKMVVKTFMDMDQDSEDEKQQYLPLALHLASEFFL negative
P35689 383 REGRQSKERNSGATADAGSISPRTRAAIQKALDDDNDEKVS negative
Q96DM3 120 EYTQECKTKNANILGFCWTSSTEIVFITDQGIEFYQVLPEK negative
Q29RF7 570 KAQDFVKKFNQVLGDDEKLRSQLELLISPTCSCKQADICVR negative
Q5VZ89 335 QKKMTQLEMEIQEAFLRFMASILKGYRTYLRPITEAPSNKA negative
ENSP00000356562 436 YSLELKWDESKGLLPNNSEESGICHKYTYGVRAIVQCIPAW negative
Q8TBE7 146 DRSKVPSLELIFIRSVFQVLSVLVVCYYQEAPFGPSGYRLR negative
Q7Z591 252 ETLPEGPSHHLLSPDGRTGGSVARATPMEFQDSSAPPAQSP negative
O60486 1117 KLVYLTSILEVLTRDLMEQCSNMQPKLMLRRTESVVEKLLT negative
O95477 250 SNMDILKPILRTLNSTSPFPSKELAEATKTLLHSLGTLAQE negative
Q924A2 608 RFEFDECEAAVMLVSLGSSRSGTPSFSPVSTQSPFSPAPSP negative
Q8IVG5 339 YFYIQMQICKDKIWKQNQNLSLFVREGASSRDILANSKQRD negative
ENSMUSP00000071081 1782 VSQMDHQQRCLQEAENKHSESMFALQGRYEEEIRCMVEQLS negative
Q5T5P2 168 EAMSEGDAPTPFSRGSRTRASLPVVRSTNQTKERSLGVLYL negative
Q9R049 436 QHNHFFHFDGSRIASWLPSFSVEVMHTTNILGITQASNSQL negative
Q7Z460 265 SVDGNRPSSASSTSSKAPPSSRRNVGMGTTRRLGSSTLGSK negative
ENSP00000261887 2363 AKVQWDEAEITISFPTFWSPSDTPLYNLEPCEPLPFDVARF negative
O60566 338 LEHRPRGNTASLIAVPAVLPSFTPYVEETARQPVMTPCKIE negative
Q61083 238 SLDSPLDGESYPKSRMPRAQSYPDNHQEFTDYDNPIFEKFG negative
Q9H583 1448 LAAAYGEKDAILEADTEFWFSVCCEFSVQHQIQSLMNILQY negative
ENSMUSP00000019405 214 PASEGLRAFLEYVAESLEPPSPFELLEPPAAGGFLRLARPC negative
Q5H8C4 156 DTFTEKLVTQIIQNLQVQISSIHIRYEDDITNGDKPLSFGI negative
ENSMUSP00000060549 185 VGPGTTIKASTILVSSSRPQSPDHMSDASISSRTLDGSLAP negative
Q8VCB3 258 YHRYCMERASVHCAHVFTTVSEITAIEAEHMLKRKPDVVTP negative
ENSP00000261887 247 FLKGVTIPNSGADTLGRRLASELLLGLAAQRGSLRYLLEWI negative
P68181 53 PPPSNAGLEDFERKKTLGTGSFGRVMLVKHKATEQYYAMKI negative
Q5SXM2 67 SEDLDPADPPISEEERWGEASNDEDDPKDKTLPEDPETCLQ negative
ENSMUSP00000023741 4012 APFGSGCLVSGQSQLRGAFGSGALHTGPDYYSQLLTKNNLS negative
Q99KY4 235 EEITRNTTPMYRTPEIVDLYSNFPIGEKQDIWALGCILYLL negative
O43379 736 IITSMKFTYDCHHLITVSGDSCVFIWHLGPEITNCMKQHLL negative
O35218 351 DLECGFSRDLFIQWCQDPKNSIILTYRTTPGTLARFLIDNP negative
Q08J23 321 IATRGAEQLAEGGRMVYSTCSLNPIEDEAVIASLLEKSEGA negative
Q9P2D1 2355 RRQMFDFQGLIPGYTPTTVDSPLQKRSFAELSMVGQASISG negative
Q8BXA1 111 YKLEAQETLNKGRQDSNSRYSALNVQHQMLKSQHEELRKQH negative
P56974 431 SHHCSTATPTSSHRHESHTWSLERSESLTSDSQSGIMLSSV negative
Q8BYH8 425 DLLQEGLLPQFDESPFGQDNSNHVLDHDLDRQFTSHLVSRP negative
O55196 854 KEYLPYSLSNPPKPSEDFPYSEFYPWNPQETFPIYNPGPTI negative
Q62504 275 QRLASQASRPTRSPSGSGSRSRSSSSDSISSSSSSSNTDSS negative
P33527 390 FVTACLQTLVLHQYFHICFVSGMRIKTAVIGAVYRKALVIT negative
Q8R0W0 768 DVAYQRGYFDQILNSILLDPSDDTKGFFDPNTHENLTYLQL negative
ENSP00000265069 231 AIKPATPSPATTTFSIYPVSSTVQPVAAAATVVPSYTQSAT negative
Q8TCU4 1755 KVSAVPQPADQKTGLSTVTSSFYSHTEKPNISYQQELPDSH negative
Q8VHW2 152 LSAILLLLGGVCVAASRVYKSKRNIILGAGILFVAAGLSNI negative
O14686 789 PALPLSVPSPLSPIGKVVGVSDEAELHEMETEKVSEPECPA negative
P57016 500 VVTSRLNLWISKTQDSGDHGSQEVRKEASVTKRAQWGSKPS negative
O55196 496 GANPAANKPSIGTNPAANKPSIGTNPAANKPFVRNNVGANK negative
ENSMUSP00000066306 905 AGIMTVILIILIVMMARYCRSKNKNGYEAGKKDHEDFFTPQ negative
Q9NU22 364 VTGRTKPPQLLKVQLGDQTDSKMLLGMYRCTDVPGEFVWQP negative
Q6P9Q6 1158 ASAAAGTSLRHNQDSQHCSLSGDEEDELFKGATLKVPRPTA negative
Q16875 271 CRHGENEHNLQGRIGGDSGLSSRGKKFASALSKFVEEQNLK negative
O43602 35 TDASFNVFSPKFQFDRSHCQSLRFHQNMELDFGHFDERDKT negative
ENSP00000265069 156 QNYQDSYSYVRSTAPAVAYDSKQYYQQPTATAAAVAAAAQP negative
ENSP00000264709 41 DRKDGEEQEEPRGKEERQEPSTTARKVGRPGRKRKHPPVES negative
ENSMUSP00000024987 5 OOOOOOOOOOOOOOOMDPALSAVRLTVQEAIHILSSSEDAG negative
O15550 266 QQLGWMHHTVDLLGDKATKESYAIQYLQKSLEADPNSGQSW negative
Q8IWX7 452 ERETDQLVAVEALIHASTKLSRATFIITNGVSLLKQIYKTT negative
P16872 274 LLVILAHVLWKKRIKPVVWPSLPDHKKTLEQLCKKPKTSLN negative
Q9ER74 76 DLLLHKKSCTKNQLVLIVNESPASPAKTFPPGPSLNDPDDQ negative
Q6DFV3 993 TPSEEEQPISVNACLIDISYSETKRRNVFRLTTSDCECLFQ negative
P01833 379 KGVAGGSVAVLCPYNRKESKSIKYWCLWEGAQNGRCPLLVD negative
Q5BJF6 513 LHRQTAEYSAFKLENERLKASFAPMEDKLNQAHLEVQQLKA negative
Q9Z0P5 92 LDSQNAQGFEWLFLAWSPDNSPVRLKMLYAATRATVKKEFG negative
O75122 163 SAKDLRSQVVREACITVAHLSTVLGNKFDHGAEAIVPTLFN negative
Q08351 594 PSQPQMDYRGLQPCLRTMPLSVCPPMAETGSCCTTHIANHS negative
P21675 173 KLMPPPPPPPGPMKKDKDQDSITGEKVDFSSSSDSESEMGP negative
Q9UHI6 171 AIGIKMEGLECHVFIGGTPLSQDKTRLKKCHIAVGSPGRIK negative
O75175 258 VATSPPSHSHMEDEIFNQSSSTPTSTTSSSPIPPSPANCTT negative
P30936 8 OOOOOOOOOOOOMAAVTYPSSVPTTLDPGNASSAWPLDTSL negative
Q9JI44 138 EEGKDYPFARFNKTVQVPVYSEQEYQLYLHDDAWTKAETDH negative
P02699 37 GVVRSPFEAPQYYLAEPWQFSMLAAYMFLLIMLGFPINFLT negative
Q9NTI5 337 YLGRFNDIHVPIRLECVKFASHCLMNHPDLAKDLTEYLKVR negative
Q3UTZ3 83 AGLASRGAWTELATSLAALASVSAGGALPGCGSAGDQDADP negative
Q924A2 1643 GSPMGVSLVYSDKKSAAAATSPAPHLVAGPLLGTVGKAPAT negative
P30957 1251 LQEGYEPFAVNTNRDITMWLSKRLPQFLQVPSNHEHIEVTR negative
P42702 437 RSQSTILVNITEKVYPHTPTSFKVKDINSTAVKLSWHLPGN negative
Q99KY4 723 EVEVEPRDRPSREAPPWENTSLRGLNPKILFSNREEQQDIL negative
ENSMUSP00000068188 528 SAEGSSGQSTATNSQSYTIISPAVLKAELQSPTQPSSSAFP negative
Q9JIK5 93 RKAKKQEEEPQDDTASTSKTSKKKKEPLEKQADSETKEIIT negative
O09127 223 PAMVRNLAAFSEAVTGADSSSLVEVRGQCVRHSEERDTPKM negative
Q8WV44 314 EERRVTELKSQMKSELAAVASEFGRLTRFLAEEQAGLERRL negative
Q32MZ4 53 RAEAREIRMKELERQQKEEDSERYSRRSRRNTSASDEDERM negative
O60524 19 OMKSRFSTIDLRAVLAELNASLLGMRVNNVYDVDNKTYLIR negative
ENSMUSP00000095291 97 LLKLEQNTCSVITTLKGHEGSIACLWWDPIQRLLFSGASDN negative
Q6P9K8 339 WKGCIHDNRTGNDRVGYFPSSLGEAIVKRAGSRTGSEPSPP negative
P53349 533 QQPSSPQQPVAGSQRRNQESSFNLTHFGTQQIPSAYKDLAE negative
O14545 279 QDFWRAVCEADQSHGGPRSLSDIKGAADEIMLPCEFCEELY negative
O15379 110 GDDCPVFPGLFEFCSRYTGASLQGATQLNNKICDIAINWAG negative
P19419 307 AVVMDTAGQAGGHAASSPEISQPQKGRKPRDLELPLSPSLL negative
Q8IX03 547 PKSMTSLSPRSSLSSPSPPCSPLMADPLLAGDAFLNSLEFE negative
Q15545 96 LKTIDKKTFYKTADICQMLVSTVDGDLYPPVEEPVASTDPK negative
O43432 206 QVPEHSPVVYGTVESAHLAASTPVTAASDQKQEEKPKPDPV negative
Q8IVL1 821 TPLSWRLGQSSPRLQAGDAPSMGNGYPPRANASRFINTESG negative
P09470 1031 REGANPGFHEAIGDIMALSVSTPKHLYSLNLLSTEGSGYEY negative
Q62433 180 VLMNVNPCAEGWMDWAASKISGWTQALPDMVVSHLFGKEEI negative
Q5T6F2 229 TKLVVWEAAQNGADEGTELASNTHNIAQDLSNKSSYGLKGA negative
P09470 1031 REGANPGFHEAIGDIMALSVSTPKHLYSLNLLSTEGSGYEY negative
P48553 277 VNFGAGDGANWLTFFCQPVKSWNGLILRKPIDMEKRESIQR negative
Q00653 415 GCYPGGGGGAQMAATVPSRDSGEEAAEPSAPSRTPQCEPQA negative
Q80Y19 297 KRKRRQSVGDFVNGALNKLKSSRTPSITPQQDRTAQASASP negative
Q14527 256 ETPLLPHQKQALAWMVSRENSKELPPFWEQRNDLYYNTITN negative
P48972 19 OMSRRTRCEDLDELHYQDVDSDLLEQRDNRCKVKWTHEEDE negative
O75330 76 DKDTTLPASARKVKSSESKESQKNDKDLKILEKEIRVLLQE negative
P10923 218 PSDQDNNGKGSHESSQLDEPSLETHRLEHSKESQESADQSD negative
P08995 91 GIAIVWGLVLTVLVYTVGHISGGHFNPAVTIAFASTRRFPL negative
Q07954 1465 KRILWIDARSDAIYSARYDGSGHMEVLRGHEFLSHPFAVTL negative
O43312 76 AFQKVADMATNTRGGTREIGSALTRMCMRHRSIEAKLRQFS negative
O60293 808 EKQRLIKSDQLKTSSSSPANSDVEIDGIGRIAMVTKQVTDA negative
ENSP00000309582 647 DKLRKFEIRDMMGLTDDRDISETVSETWSTDVLGSDFDPNI negative
Q8VHK7 106 WEIENNPTVKASGYQSSQKKSCAEEPEVEPEAHEGDGDKKG negative
Q9BWH6 390 DLPTHLGLHHHGEEAERAGYSLQELFHLTRSQVSQQRALAL negative
P42768 220 DIQNPDITSSRYRGLPAPGPSPADKKRSGKKKISKADIGAP negative
Q62312 83 SDNGGAVKLPQLCKFCDVRLSTCDNQKSCMSNCSITAICEK negative
Q6P0Q8 190 SNRKSLIVTSSTSPTLPRPHSPLHGHTGNSPLDSPRNFSPN negative
Q6PD62 338 QEDYDQAFQYYYQATQFASSSFVLPFFGLGQMYIYRGDKEN negative
ENSP00000372265 1294 KLPVRLPEGEALQCLTERAMSWQDRARQALATDELSSALAK negative
Q28969 227 EMFTYICNHIKYATNRGNLRSAITVFPQRTPGRGDFRIWNS negative
ENSP00000256552 88 GVSTGVISHVGDALKDHSSKSRGRVCAIGIAPWGIVENKED negative
Q5T5U3 493 SASQGALTSPSVSFSNHRTRSWDYIEGQDETLENVNSGTPI negative
Q6P1X5 852 ITRFLNMEKLLPSYRHTITVSCLRAIRVLQKNGHVPSDPAL negative
Q811B3 962 NRDILCPSDWTVGNWSECSVSCGGGVRIRSVTCAKNLNEPC negative
Q99JY9 267 DGSKWIKQYTGVNAISKKEFSIDVGYERFLGPEIFFHPEFA negative
P52888 387 GLLGIYQELLGLAFHHEEGASAWHEDVRLYTARDAASGEVV negative
Q13033 57 AGGGGPPASEGAGPAAGPELSRPQQNTIPGILHYIQHEWAR negative
Q8WX93 68 AIADSETEDFDSEKEISQIFSTSPASLCEHPSHKETKLGEH negative
Q5DU25 369 QYRMNKNFERLRSSASESRMSRRIILSNMRMQFSFEEYEKA negative
Q80TE4 1365 SQHSGSPSAHCSKSTGSLDSSKGYIVTHGGGQQAPGAVTKP negative
Q80XK6 195 HIRTCSDSCAALMNLIQYVASYGDLHGPHKAEMKPGVPQRK negative
Q8R0W0 4956 SHRVPVDVAYQRGYFDEDMNSILADPGDDTKGFFDPNTHEN negative
Q9R049 346 AVATPEELAVNNDDCAICWDSMQAARKLPCGHLFHNSCLRS negative
Q9P2G1 323 SPRTPRTTRSSVTSPDEISLSPGDLDTSLCDICMCSISVFE negative
Q9EPW9 403 LQRNGLKNFFKVALMTKNMSSLETLDVSLNSLNSHAYDRTC negative
P50752 191 REEEENRRKAEDEARKKKALSNMMHFGGYIQKQAQTERKSG negative
P35436 676 EFVDQVTGLSDKKFQRPHDYSPPFRFGTVPNGSTERNIRNN negative
Q92545 254 SSREADNHTAFIRIKTNASDSTEFIILPVEVEVTTAPGIYS negative
ENSP00000265368 967 EGLEEKGDPEELLRRHTEFFSQLDQRVLNAFLKACDELTDI negative
Q13043 90 IKEISIMQQCDSPHVVKYYGSYFKNTDLWIVMEYCGAGSVS negative
Q32MZ4 470 YHDDKCMVEVPQELETSTGHSLEKEFTNQEAAEPKEVPAHS negative
O60673 81 YVPYDGYGQQPESYLSQMAFSIDRALNVALGNPSSTAQHVF negative
Q5DTU0 69 SDEEYIYMNKVSVNGEQNSASPDKVPEEQGPLTNGEPSQHS negative
Q9ES52 191 QSMDTSGLPEEHLKAIQDYLSTQLLLDSDFLKTGSSNLPHL negative
Q2M2Z5 270 CLEIGSNTRHGKSNLSEGKKSAELNSPLRERLSPENRTTDL negative
ENSP00000353849 260 VKLAEATRTNIGIQEFMPLQSLFTNALLNDIESSHLLQQTI negative
Q99L90 21 DKDSQGLLDSSLMASGTASRSEDEESLAGQKRASSQALGTI negative
Q9WU42 511 KSQQQQQQQQQQQQQQMARSSQEEKEEKEKEKEADKEEEKQ negative
Q8WVC0 80 LFGDDSEDEGASHHSGSDNHSERSDNRSEASERSDHEDNDP negative
Q03351 492 GEEDSASPLHHINHGITTPSSLDAGPDTVVIGMTRIPVIEN negative
Q9Y4E8 195 ETRLWNKYMSNTFEPLNKPDSTIQDAGLYQGQVLVIEQKNE negative
Q12965 2 OOOOOOOOOOOOOOOOOOMGSKGVYQYHWQSHNVKHSGVDD negative
ENSP00000261887 26 PVKLKWLEHLNSSWITEDSESIATREGVAVLYSKLVSNKEV negative
ENSP00000267064 282 KNPVSRRKKISAKTLTDEVNSPDSDRRDKKGGNYKKRKRSP negative
O75116 471 LEEHLSNEMQAKEELEQKCKSVNTRLEKTAKELEEEITLRK negative
P58107 2294 LLSAERAVTGYTDPYTGQQISLFQAMQKDLIVREHGIRLLE negative
ENSMUSP00000024987 214 ALKAVVNFLQDGLDCSVSFVSRVLGKVCIQGRKREILSVLV negative
Q92538 26 YIIQGEINIVVGAIKRNARWSTHTPLDEERDPLLHSFGHLK negative
Q8VBY2 91 KFSLQERPAGSCLGAQVGPYSTGPASHISPRSWRRPTIESH negative
Q810U4 271 YGAKSSKERPPTFLTPEGNESHKEELRGNVLSLECIAEGLP negative
Q9QXB9 90 PSVGKSTFLSLMTSTASEAASYEFTTLTCIPGVIEYKGANI negative
P34926 825 ELTYPPNMVAAPLAEEEHVSSATSITECDKLSSFATSVAED negative
Q3KR37 498 YTINRYTLTRVARNKSRLRVSTELRYRKQPWGLVKTFIEKN negative
Q9UIF8 45 LDARVDKIKDKKPRKKAMESSSNSDSDSGTSSDTSSEGISS negative
Q8WUA2 105 IKHKKKGTVSMVNNGSDQHGSQFLITTGENLDYLDGVHTVF negative
Q5VVP1 20 MENLPFPLKLLSASSLNAPSSTPWVLDIFLTLVFALGFFFL negative
Q6P5H2 882 LEVEEEEQRIVKPLEKVSQVSLESLEKENVQSPRYLEEDDH negative
O60674 17 OOOMGMACLTMTEMEGTSTSSIYQNGDISGNANSMKQIDPV negative
Q99KW3 1173 PPSNGIQGAPPRGQGRLQELSRPHQPTPSSENSWAGPAECS negative
ENSP00000343042 340 LPPQLLEGPSSPSQTPSSHDSDTRDGPEEGAEEEPPQVLEI negative
Q8TEU7 1003 QDIFDPSRNMAKYRNILSSQSMQPPIIPLFPVVKKDMTFLH negative
Q9Y6N7 536 LGDTGRYTCIASTPSGEATWSAYIEVQEFGVPVQPPRPTDP negative
Q9EPW9 694 ERNFVPGKSIVENIINFIEKSYKAIFVLSPHFIQSEWCHYE negative
Q61083 152 SPSPEDLNNTPLGAERKKRLSVVGPPNRDRSSPPPGYIPDI negative
Q14527 1 OOOOOOOOOOOOOOOOOOOMSWMFKRDPVWKYLQTVQYGVH negative
Q6Y5E2 414 TTSSLWKDKAAVEINLAVLHSYQLAKVTIVDHHAATASFMK negative
O95071 72 VGPNHAAFLLEDGRVCRIGFSVQPDRLELGKPDNNDGSKLN negative
P02510 20 MDIAIHHPWIRRPFFPFHSPSRLFDQFFGEHLLESDLFPAS negative
ENSP00000356607 25 GQASSVNIAATASEKSSSSESLSDKGSELKKSFDAVVFDVL negative
ENSP00000265069 33 PSRLGEDAKMATGNYFGFTHSGAAAAAAAAQYSQQPASGVA negative
Q8K2K6 101 QKHGNEVCKQIWLGLFDDRSSAIPDFRDPQKVKEFLQEKYE negative
Q9ERU9 295 NDELSATFLETKGHFYMHVGSLLLKMGQQSDIQWRALSELA negative
ENSP00000265773 1376 AKEDVEKAKKRRGRPPAEKLSPNPPKLTKQMNAIIDTVINY negative
Q15554 10 OOOOOOOOOOMAGGGGSSDGSGRAAGRRASRSSGRARRGRH negative
Q14592 348 IHTGERPFKCLECGKAFNCRSHLKQHERIHTGEKPFVCSQC negative
Q15349 176 TEEDVKFYLAELALALDHLHSLGIIYRDLKPENILLDEEGH negative
Q9JID9 540 NTAAPVPACWTEPAGQHYFSSLATATCPPASPSNGAGASSS negative
Q9UQR0 266 VKNIAKTESSPSEASQHSMQSPQKTTLILPTQQVRRSSRIK negative
Q6DD88 2 OOOOOOOOOOOOOOOOOOMLSPQRVAAAASRGADDAMESSK negative
O60566 24 KKEGGALSEAMSLEGDEWELSKENVQPLRQGRIMSTLQGAL negative
Q15361 586 LYTDRYPEEKSVITNLKRRYSFRLHIGRNIARPWKLIYYRA negative
Q9NU22 1830 LAALKAGHWVVLDELNLASQSVLEGLNACFDHRGEIYVPEL negative
P08941 972 PESSFKIKGNSSSFHIIWNASTDVQWGTVFYCVGSNALQMR negative
P20357 27 EGKAPHWTSASLTEAAAHPHSPEMKDQGGAGEGLSRNANGF negative
P43121 92 IFRVRQGQGQSEPGEYEQRLSLQDRGATLALTQVTPQDERI negative
Q9H4Z2 126 VHSSALPDPNMLVSDCTASSSDLGSAIDKIIESTIGPDLIQ negative
P29476 185 GQGAGSVSQANGVAIDPTMKSTKANLQDIGEHDELLKEIEP negative
Q8NAT2 26 IQECLRKEIRSLLISTKDGLSPQELEKEYLLMVGNHLPLRI negative
Q8C078 25 SSQPTSDRVAPQDELGSGGGSREGQKPCEALRGLSSLSIHL negative
Q9PU13 15 OOOOOMRHMQSVTRATSICGSGVKQVIGKGHPHARVVGARK negative
Q8VBZ3 466 RVAGIFPCPTFKDKSTYIESSTKVYDDMAFRYLSWILFPLL negative
ENSP00000263650 311 GSSLENDAFSDKSERENPEESDTETQDHSRKTESGSDQSET negative
P51151 133 PESFPFVILGNKIDISERQVSTEEAQAWCRDNGDYPYFETS negative
O43303 191 KQCDSSNISHVENEAFPKTSSATPQETLISDGPFSVNEQQD negative
Q62504 109 GLDETVSIASRSREVSGFRGSAGGPAYGPPPSLHAREGRYE negative
Q61037 757 CSMLSAPKTLERLRGTPEGFSRTDLHLAVVPVLTALISYHN negative
Q7Z7G8 721 HSVPMYAEQLVHVVSSLTQPSDNLLHYCYVHCYLKIFGFQA negative
Q15424 118 GVEDNGLEENSGDGQEDVETSLENLQDIDIMDISVLDEAEI negative
ENSMUSP00000008991 621 KEYRPCDPQLVSERVATLEQSYEALCELAATRRARLEESRR negative
P10923 111 DDDGDHAESEDSVDSDESDESHHSDESDETVTASTQADTFT negative
Q00653 200 LKKVMDLSIVRLRFSAFLRASDGSFSLPLKPVISQPIHDSK negative
Q08379 446 LAELRNQMAEPPPPEPPAGPSEVEQQLQAEAEHLRKELEGL negative
O89001 922 ALIKHLSAENGLEGFMLSSSSDLALYRYHSYKDLSEFLRGL negative
Q9QXB9 7 OOOOOOOOOOOOOMGILEKISEIEKEIARTQKNKATEYHLG negative
ENSP00000261887 3116 AGPLGLNDRRIVPEPVQFPDSDPLGASVAMVTATNSMEETL negative
Q61193 593 MKWPSVSSLDSALESSPSLHSPADPGHLSPPASSPRPSRGH negative
Q9H583 1341 NIMSIFTFMGANVMRLDDTYSFQVINKTVKMVIPALIQSDS negative
O15550 586 LANGPFSAGHVPCSTSRTRGSTDTILIGNNHITGNGSNGNV negative
Q7Z6B7 819 QDMDDTFSDTLSQKADSEASSGPVTEDKSSSKDMNSPTDRH negative
Q8K298 123 AKPPAPAAISESVAAPAALLSADRGLNSGSEASATSSVKTR negative
P63213 30 QARKLVEQLKMEANIDRIKVSKAAADLMAYCEAHAKEDPLL negative
Q86Z02 19 OMASQLQVFSPPSVSSSAFCSAKKLKIEPSGWDVSGQSSND negative
Q8TCU4 3490 TTRSVFRSAKFYIHHPVHLPSDQDICHESLGKSVFMRHSWK negative
O75164 387 ECPEEDMEGVEDGEEGDLKTSLAKHRIGTKRHRVCLEIPQE negative
P35329 654 ANPPISQYTWFDSSGQDLHSSGQKLRLEPLEVQHTGSYRCK negative
Q08351 549 LGQYLRDTAALSPSKATVTDSCEEVEPSLLEILPKSSESTP negative
Q9R1C7 747 EREREKEEARKMKRKESAFKSMLKQATPPIELDAVWEDIRE negative
Q92547 152 GRVYRDLNVSVTHLIAGEVGSKKYLVAANLKKPILLPSWIK negative
Q9UHV7 847 ADLHKMYPTPPSLEQHIMGFSPMNMNNKEYGSMDTTPGGTV negative
P30957 1482 RTVTVTLGDEKGKVHESIKRSNCYMVCAGESMSPGQGRNNN negative
Q14562 362 GEDLNPNRRRNLVGETNEETSMRNPDRPTHLSLVSAPEVED negative
Q9UHL9 210 EHSHRIRFKLKRPLEDGGRDSKALVELNGVSLIPKGSRDCG negative
ENSP00000265773 639 WLEMNPGYEVAPRSDSEESDSDYEEEDEEEESSRQETEEKI negative
Q9Z0V2 501 LHCLEKTTNHEFVDEQVFEESCMEVATVNRPSSHSPSLSSQ negative
P35329 312 RPLEDQELEQEQQMSKLILHSVTKDMRGKYRCQASNDIGPG negative
ENSP00000265368 3374 GIPTIQQQLQSVKDMWASLLSAGIRCKSQLEGALSKWTSYQ negative
Q5UAK0 376 NKVRTRSVGECVAFYYMWKKSERYDFFAQQTRFGKKKYNLH negative
Q8TCU4 420 EDSSKQAETYLTKGLQGKVESDVITLDGLNENAVVCSERVA negative
O08550 334 KMGQLSQELESGQGHGQRGESWQDAPQRKDGDEPERGSCRK negative
Q8WX93 124 LAEKQTKSISSPVSKRKPAMSPLLTRPSYIRSLRKAEKRGA negative
Q99MI1 205 IKTFWSPELKKERALRKDEASKITIWKEQYRVVQEENQHMQ negative
ENSMUSP00000068188 63 PREYGSQEGKHEYDDSSEEQSAEDSYEASPGSETQRRRRRR negative
Q08509 146 NFPLNTISHCQAVVHACSYDSILALVCKEPTQSKPDLHLFQ negative
Q14690 464 LRYHDIEPGAVVKGTVLTIKSYGMLVKVGEQMRGLVPPMHL negative
Q61315 858 LDSSRSEKDRSLERERGIGLSAYHPTTENAGTSSKRGLQIT negative
ENSP00000372265 1084 SLSAKGRPIPVRLEALPQVESQVAAARAWRERTGRTFLKKN negative
ENSP00000346167 687 PQAKSLQPAVAEKQGHQWKDSDPVMAGIGEEIAHFQKELEE negative
O14980 876 SHCFPAFLAIPPTQFKLVLDSIIWAFKHTMRNVADTGLQIL negative
O75330 154 TLEKQLIELTRTNELLKSKFSENGNQKNLRILSLELMKLRN negative
Q80ZF8 163 KVEEDQKSFFEFLVLNKVSPSQFGCHVLCTWLESCLKSENG negative
Q5T6F2 493 PSTVNKLLQLPSTTIENISVSVHQPQPKHIKLAKRRIPPAS negative
Q7Z7B0 867 ERSSVLDRYPPAANELTMRKSWIPWMRKRENGPSITQEKGP negative
P02688 19 OMASQKRPSQRHGSKYLATASTMDHARHGFLPRHRDTGILD negative
Q80XQ2 13 OOOOOOOMYKSVSETRHPLQSEEQEVGIDPLFSYSNKTRGD negative
Q6P4F7 607 ENNMTKETLVKVQKAFSESGSNLHALMNQRQSSVTNVGKVK negative
O00329 267 EYLYGSYPLCQFQYICSCLHSGLTPHLTMVHSSSILAMRDE negative
ENSP00000293233 144 RRRSRSRSRSRSRSRSRSRYSRSKSRSRTRSRSRSTSKSRS negative
Q9Y5K3 259 YRFQNQVDKMKEKVKNVEERSKEFVNRVEEKSHDLIQKWEE negative
O35099 774 GFIKIFMEQVPGGSLSALLRSKWGPLKDNEQTIGFYTKQIL negative
ENSP00000353508 142 LPLAAEETANLPPSPPPSPASEQTVTVEEDLLTASKMEFHD negative
Q7Z478 70 AAAGSREPRVKQGPKIYSFNSTNDSSGPANLDKSILKVVIN negative
ENSP00000354823 299 YGLEDDQRSMGYDDLDYGMMSDYGTARRTGTPSDPRRRLRS negative
P63328 58 GKPRVDILKAHLMKEGRLEESVALRIITEGASILRQEKNLL negative
Q61329 1346 EVGKQPEASEDPGKNILPPASMEHGGDLKPTSADPSCGRED negative
Q9H582 950 HEIHDPQHLETADASLSKHSSVFHWTDLSLEKKSCPYCPAT negative
O95104 72 KCKPEYKVPGLYVIDSIVRQSRHQFGTDKDVFGPRFSKNIT negative
Q62433 78 ILTYHDIGMNHKTCYNPLFNSEDMQEITQHFAVCHVDAPGQ negative
Q810V0 104 EPVLQYFQNAVSETIEDEDISLLPECEDEECEEDASEVEAD negative
Q9Y6I3 335 AAGEGPTPDPWGSSDGGVPVSGPSASDPWTPAPAFSDPWGG negative
P30957 581 LERLEASSGILEVLHCVLVESPEALNIIKEGHIKSIISLLD negative
Q80Z37 755 SPEFRIQSFSERTNARKKNHSERKYYYYERRRSRSVSSNRS negative
Q9Y4G8 599 GTLSSSNPDLLQSHHRILDFSATPDLPDQVLRVFKADQQSR negative
ENSP00000309582 372 MTGSEEGDPRTKSSLGKFDKSCVAAFLDVVIGGRAVETPPL negative
Q9H4I2 381 SWSPEEIEDARKKMFNTVIQSVPQPTITVLNTPLVASAGNV negative
Q8N6T3 60 ICLECSGRHRGLGVHLSFVRSVTMDKWKDIELEKMKAGGNA negative
Q6P2B1-3 100 DSHASLRDSLLTHIQNLKDLSPVIVTQLALAIADLALQMPS negative
P42859 160 NLPRLQLELYKEIKKNGAPRSLRAALWRFAELAHLVRPQKC negative
O88888 55 QSALGPGGPVTLSEMELDTSSVQELVQQLEALPSDLGGPFP negative
Q8NBN3 343 PRLGVTLHKVVVAGALYLLFSGMEGVLRVTGAQTDLASLAF negative
Q6P4S8 162 CGAVKQLKVTRAKPDSTLYLSLMYLAKIKPNIFATEGVIEA negative
Q14524 666 APCVDGFEEPGARQRALSAVSVLTSALEELEESRHKCPPCW negative
P05783 33 RSLGSVQAPSYGARPVSSAASVYAGAGGSGSRISVSRSTSF negative
P48356 736 SLGASLVNFNLTFSWPMSKVSAVESLSAYPLSSSCVILSWT negative
O89110 137 RSFKFLLNNEIPKCKLEDDLSLLEIFVEMEKRTMLAENNLE negative
ENSP00000265148 338 ALQFASTAKYMKNTPYVNEVSTDEALLKRYRKEIMDLKKQL negative
O60239 375 SEFGMMFPVLGPRSECSGASSPECEVERGDRAEGAENKTSD negative
Q9UHK0 313 GKNHKWKNDNSRQRAVTGSGSHLCDLKLEGPPEANADPLGV negative
Q9WTN3 79 GPSSPGANSPESFSSASLASSLEAFLGGPKVTPAPLSPPPS negative
Q9Y4F1 269 LVFQGFTKINAFNWAKVRKLSFKRKRFLIKLRPDANSAYQD negative
P16109 622 NNGFKLEGPNNVECTTSGRWSATPPTCKGIASLPTPGLQCP negative
ENSP00000263650 300 VHPDQDLFPLNGSSLENDAFSDKSERENPEESDTETQDHSR negative
ENSMUSP00000064886 47 LVDILRHQAGPATRPDRARSSSLTPGLGGPDSMAPRTPKNL negative
P63318 69 SHCTDFIWGIGKQGLQCQVCSFVVHRRCHEFVTFECPGAGK negative
Q5THJ4 244 AMARSMESRSHHYVLEPVFASALLKRNCSKKPLRSRHSPRI negative
P09055 386 VIQLIIDAYNSLSSEVILENSKLPDGVTINYKSYCKNGVNG negative
Q62768 220 RSETSNSIPPPYYTTSQPNASVHQYSVRPPPLGSRESYSDS negative
Q9NSY1 621 DKEAIANFTNQKNISNPPDMSGWNPFGEDNFSKLTEEELLD negative
Q9P2D0 161 TDVYTWGDNTNFTLGHGSQNSKHHPELVDLFSRSGIYIKQV negative
P26450 101 ISPPTPKPRPPRPLPVAPGSSKTEADTEQQALPLPDLAEQF negative
Q9UIF9 119 QYPSANPGSNLKDPPLLSQFSGGQYPLNGILGGSRQPSSPS negative
Q5T5U3 188 KDVTALAYSQDAYLKGNEAYSGNARNIPEPPPICYPWLPSA negative
Q9WTK5 389 AGGGGSLGFFSSSLAYNPYQSGAAPMGCYPGGGGGAQMAGS negative
Q8NAJ6 117 DTYIATRTYIVRNVFTIADISMWAAIKLTEVEIPAKCTFAS negative
Q9UI47 387 KKTRDLRRQLRKAIIDHVSDSFLDTTVPLLVLIEAAKNGRE negative
Q9P2R6 446 ETGELITFYYYWKKTPEAASSRAHRRHRRQAVFRRIKTRTA negative
ENSP00000354966 295 TLTGLISALVLKHIDLRKTPSLEFGMMIIFAYLPYGLAEGI negative
Q9UHL9 60 MCSALSKLNAEVACVAVHDESAFVVGTEKGRMFLNARKELQ negative
Q99KW3 622 NQVPWASISLRPTQGDKPQTSAPTRLAHNDPPQQYSPSLAT negative
P98179 103 KSARGTRGGGFGAHGRGRSYSRGGGDQGYGSGRYYDSRPGG negative
Q03137 236 TITGADTSSLVEVRGSCVNNSEEKDVPKMYCGADGEWLVPI negative
Q14493 12 OOOOOOOOMACRPRSPPRHQSRCDGDASPPSPARWSLGRKR negative
P19174 390 GPDGMPVIYHGHTLTTKIKFSDVLHTIKEHAFVASEYPVIL negative
Q9UHF7 817 DILRGSPSYTQASLGLLTPVSGTQEQTKTLRDSPNVEAAHL negative
Q8TCG1 153 FYSGANIDELITFLIDHIQSSEDELKMPCLGLLANLCRHNL negative
Q6PD62 387 LKAYPNNYETMKILGSLYAASEDQEKRDIAKGHLKKVTEQY negative
Q8WU17 406 RRHFPVLFVSACLFILPVLLSYVLWHHYALNTWLFAVTAFC negative
Q3L8U1 330 FSPHRGIKQESTQHILNPNTSLNSNNFQILHSSHPQGNYSN negative
Q9R0T8 2 OOOOOOOOOOOOOOOOOOMQSTTNYLWHTDDLLGQGATASV negative
Q99MI1 60 SSGNSVGGGSGKTLSMENIQSLNAAYATSGPMYLSDHENVG negative
O60486 321 ALDVWAGVFSAAAGEGQERRSPTTTALCLFRMSEIQARAKR negative
Q00175 190 IKVGDQSGTGRGQKVLPKGLSPPRQLLLPTSGSAHWPGAGV negative
P68251 46 AMKAVTEQGHELSNEERNLLSVAYKNVVGARRSSWRVISSI negative
P01730 178 RGKNIQGGKTLSVSQLELQDSGTWTCTVLQNQKKVEFKIDI negative
P08941 1269 MKTSWNETQVFFIDLELKTKSLKALNIQLGKRNSTISSLLS negative
O95235 32 LSDDDVVVSPMFESTAADLGSVVRKNLLSDCSVVSTSLEDK negative
ENSP00000370719 50 SLKPISGFITGDQARNFFFQSGLPQPVLAQIWALADMNNDG negative
Q7Z6E9 137 ANLAEANASEEDKIKAMMSQSGHEYDPINYMKKPLGPPPPS negative
ENSP00000356441 154 SQELEYLTEDVKRLNEKLKESNTTKGELQLKLDELQASDVS negative
ENSP00000372265 459 SIEEDVIVEYGADISSKDFGSGFPVKDGRRKILPEEEEYAL negative
Q8IVF6 347 FMLKKDIAMLKEELYAIKNDSLRKEKKYIQEIKSITEINAN negative
Q7Z7G8 947 TIQVPQYIDYCHNSGAVLLCSIQGLAVNIDPILYTWLIYQP negative
Q8TCG1 836 TLQKEREDKEETIDILRKELSRTEQIRKELSIKASSLEVQK negative
Q9UQ80 344 LMPNGPMRITSGPFEPDLYKSEMEVQDAELKALLQSSASRK negative
ENSP00000356635 196 NWVSFADTPPTSTLLTMHPASVQDQTTVRTVASATTAIEIR negative
O95359 1105 QEGRQQPVPAPQQKMECWATSDAESPKLLASFPSAGEQGGE negative
Q62261 134 NVDKALQFLKEQRVHLENMGSHDIVDGNHRLTLGLIWTIIL negative
O14617 492 TQRNGICEVLYAAAWICGEFSEHLQEPHHTLEAMLRPRVTT negative
ENSP00000354966 491 RLMDIEDAKAHRRNKKDVNLSKTEKMGNTVESEHLSELTEE negative
Q9JID9 246 FRLEFFVPPKASRPKVSIPLSAIIEVRTTMPLEMPEKDNTF negative
ENSP00000217121 168 SAISRKLGDMRAHPFSHSFSSYSIRHSISMPAMRNSATFKS negative
Q9ES28 79 PRNESECLSNIREFLRACGASLRLETFDANDLYQGQNFNKV negative
O75153 144 VREARIHVRHVRDLLKSLDPSDAFNGVDCNSLSFLSVFTDG negative
Q9P2I0 201 IHLNGCSLEMLSRPSLLITDSFNATYVQPRRKQRDEQLLTN negative
Q7Z6Z7 635 RGLQSFVQCQPFERLFKVLLSPDYLPAMRRRRSSDPLGDTA negative
Q80TR1 1216 LIAESVGFNPSSPPVFNSPGSYREPKHPLGGREACGMDTLP negative
O43353 182 ADFGLSKWRMMSLSQSRSSKSAPEGGTIIYMPPENYEPGQK negative
Q9BSJ8 688 LVKGKSDPYVKLKLAGRSFRSHVVREDLNPRWNEVFEVIVT negative
Q96JM3 57 PEFCDEMDAGGLGKMIFYQKSAKLFHCHKCFFTSKMYSNVY negative
Q8N5S9 56 PTRNGVDPPPRARAASVIPGSTSRLLPARPSLSARKLSLQE negative
Q9UIG0 45 PHTQEAFRTREEYEARLERYSERIWTCKSTGSSQLTHKEAW negative
P48058 636 SLSGRIVGGVWWFFTLIIISSYTANLAAFLTVERMVSPIES negative
Q8R0W0 2711 LSKVSFPGLRRQVSASELCTSGILDRDTMRELAQGTKTIHE negative
Q9UHY1 289 AVLEIQGNGESSYVPQEAISSAIQLLEDPLQREFIQKCLQS negative
Q9JIL4 333 QTTLLVLDKEAESIYSLARFSPLLYCQSQELPNGSVKEGPA negative
Q9NTJ4 403 MHGCGIRRFLTQKLSWNLVNSFPHHTFFWEGLDGSRVLVHF negative
Q13017 108 KIHVIEQTEFIDDQTFLPHRSTNLQPYIKRAAASKLQSAEK negative
Q8TEU7 1232 GTTEEISGKKHTEDTISVASSLHSSPPASPQGSPHKGYTLI negative
P63318 191 EIHITVGEARNLIPMDPNGLSDPYVKLKLIPDPRNLTKQKT negative
Q14573 929 GKNVRRSIQGVGHMMSTMVLSRKQSVFSAPSLSAGASAAEP negative
Q6P1X5 320 YSCFKTVFIDEAYVEVAAYASMSIFSTNLLHSAMIIDETPL negative
Q80XI3 185 NPTPPIGRPASTPTPPQQLPSQVPEHSPVVYGTVESAHLAA negative
Q80TE0 725 LYRELYPVLLRALQTLPTELSAHPLQPLAMQRVAALFTLLT negative
O60293 14 OOOOOOMATADTPAPASSGLSPKEEGELEDGEISDDDNNSQ negative
ENSP00000373937 51 AHRRKSMEASLTVIPAKESKSFHTPTIIAGPQNITTSLHQT negative
Q80TR1 1249 ACGMDTLPLNGNFNNSYSLRSGDFPPGDGGPEPPRGRNLAD negative
ENSP00000265368 638 GNTVASLQAWLEDAEKMLNQSENAKKDFFRNLPHWIQQHTA negative
Q66K43 43 QSDLALLGLENLTTATPALGSLPAGRGPRGTVAPATPTKPQ negative
P56564 249 EMVPVPGSVNGVNALGLVVFSMCFGFVIGNMKEQGQALREF negative
P42702 511 YLVALDKLNPYTLYTFRIRCSTETFWKWSKWSNKKQHLTTE negative
Q9ERG0 167 SHDFKAQATESQKMENCLGDSRHEAEKPETSENTETSGKIE negative
O14980 247 TLLRFLNWIPLGYIFETKLISTLIYKFLNVPMFRNVSLKCL negative
Q9NU22 490 IHLDNLDKRELNEVLQSRYPSLLAVVDHLLDIYIQLTGEKH negative
P01833 127 YKCGLGINSRGLSFDVSLEVSQGPGLLNDTKVYTVDLGRTV negative
P05423 63 RSRDLTLGGVKKKTFTPNIISRKIKEEPKEEVTVKKEKRER negative
P35438 254 AAMLNMTGSGYVWLVGEREISGNALRYAPDGIIGLQLINGK negative
Q6DSU6 81 AFVVGTEKGRMFLNARKELQSDFLRFCLSAAQHRAATSQLE negative
P48193 28 AEAENSQHQQQKEEGEGATNSGQQETQLEEASQAAAAEGSD negative
Q8BWW9 533 ATWGRLVRRAIPTVNHSGTFSPQTPVPATVPVVDARIPDLA negative
O75164 503 AALDLSVNPASVGGRLVFSGSKKKSSSSLGSGSSRDSISSD negative
Q96ST3 727 EAQRGFNKVWREQNEKYYLKSLDHQGINFKQNDTKVLRSKS negative
P52948 523 HINSLTYSPFGDSPLFRNPMSDPKKKEERLKPTNPAAQKAL negative
Q5UIP0 154 KMVSSIIDSLEILFNKGETHSAVVDFEALNVIVRLIEQAPI negative
P26431 404 YFLKMWSSVSETLIFIFLGVSTVAGSHQWNWTFVISTLLFC negative
Q9H4Z3 98 QHDVISDPLGLNATPLPQDSSLVETPPAENKPRKRQLSEEQ negative
Q9D0E1 451 EIERMGLVMDRMGSVERMGSSIERMGPLGLDHMASSIERMG negative
Q66K43 106 PAKLSASNALDPMLPASVGGSTRTPRPAAAQPSQKITATKI negative
Q9NSV0 96 HQHHHHHHHLSVPPPPLMPMSQPQFRPHVQTAQPQASSSRM negative
Q5BJE1 10 OOOOOOOOOOMTENKTVSSSSTRDDQTNIGLTCQEVKALRE negative
P35821 27 EEIDKAGNWAAIYQDIRHEASDFPCKVAKLPKNKNRNRYRD negative
Q8BGC0 318 FGQIRKLLLFDRHPDGVASVSFREPEEADHCIQTLDGRWFG negative
ENSMUSP00000065635 175 TPGSPSLGRHPGAHQGNLASSLHSNAVISPGSPSLGRHLGG negative
Q811B3 323 LLEEEEQGLKIVHHAEKTLSSFCKWQKSINPKSDLNPVHHD negative
Q6P5H2 394 TQEFLKARTPTLASTPIPPMSEAPYPKNAEVRAQDVPHSLL negative
P48736 453 YCGKAPALSSKASAESPSSESKGKVQLLYYVNLLLIDHRFL negative
P01893 47 SMRYFYTTMSRPGAGEPRFISVGYVDDTQFVRFDSDDASPR negative
P48729 26 SKAEFIVGGKYKLVRKIGSGSFGDIYLAINITNGEEVAVKL negative
Q99062 412 LSCTFHLPSEAQEVALVAYNSAGTSRPTPVVFSESRGPALT negative
P26432 105 LLIVLGLVLGGIVLAADHIASFTLTPTVFFFYLLPPIVLDA negative
Q8TDJ6 767 INSLHTSAFSNVAWLPTLIPSYCLGTYCNSASACFVASDGK negative
P42702 238 EIRCYIDNLHFSGLEEWSDWSPVKNISWIPDSQTKVFPQDK negative
Q6DVA0 304 YNFLAIQAGNFECGNPEKLKSKCIPVLEAQEYIANVTSSPS negative
Q8R0W0 4677 TGARGSGTSPDEGDAQDSSESARQQQEQTLRATTMQVHRGQ negative
Q8C079 253 CDGDKAEWRTMRQTFRAELGSPLYNNEPFAIMLFGMVTKFC negative
Q9UQE7 789 MESTRESLKAELGTDLLSQLSLEDQKRVDALNDEIRQLQQE negative
P26432 591 STPRPSTVEASVSYLLRESASAVCLDMQSLEQRRRSVRDAE negative
P48452 352 QFNCSPHPYWLPNFMDVFTWSLPFVGEKVTEMLVNVLNICS negative
Q14315 378 IERSPFEVNVGMALGDANKVSARGPGLEPVGNVANKPTYFD negative
Q9P2D1 2366 PGYTPTTVDSPLQKRSFAELSMVGQASISGSEDITTSPQLS negative
Q8BYH8 87 FEQLSQFDSMKFHPVNQSFGSPVEHVLSPHSQFNCSPIHPP negative
ENSMUSP00000091179 535 MGSTDILEKETTESLSNGTNSNVEAAKRLAKRLYHLDRFKR negative
Q96T58 590 ETKGRKIGGNKIKVDFANRESQLAFYHCMEKSGQDIRDFYE negative
Q8K3W3 242 DEQAPKSRQELIALYGYDIRSAHNPDDIKPRRIRKPRFGSS negative
ENSP00000261887 1178 GSPVSPEEQDTAYWMKTPLFSDGVEMDTPQLDKCMSCLLEV negative
Q14562 333 SKGQRVKVKVLSFTGTKTSLSMKDVDQETGEDLNPNRRRNL negative
O15534 234 QNQDTFSVAVSFLTGRIVYISEQAAVLLRCKRDVFRGTRFS negative
Q5VWQ8 162 AVEALDLSMEEEVVIKPVHSSILGQDYCFEVTTSSGSKCFS negative
P08941 1269 MKTSWNETQVFFIDLELKTKSLKALNIQLGKRNSTISSLLS negative
O75153 156 DLLKSLDPSDAFNGVDCNSLSFLSVFTDGDLGDSGKRKKGL negative
Q9EQZ7 266 HGLTRQDTIKNGSGVKHQIASDMPSDRKRSPSVSRDQNRRY negative
P02401 15 OOOOOMRYVASYLLAALGGNSNPSAKDIKKILDSVGIEADD negative
ENSP00000264904 766 EIEELKRNQELLQSQLTEKDSMIENMKSSQTSGTNEQSSAI negative
P22735 51 DGRSRRGGGRSFWARCCGCCSCRNAADDDWGPEPSDSRGRG negative
Q15427 24 PISERNQDATVYVGGLDEKVSEPLLWELFLQAGPVVNTHMP negative
Q6P0Q8 310 PAMRPRSRSLSPGRSPVSFDSEIIMMNHVYKERFPKATAQM negative
P26433 182 FLSGLMGELKIGLLDFLLFGSLIAAVDPVAVLAVFEEVHVN negative
Q8R0W0 5341 SCIAGVLVPVQGEPGRQEKMSIYQAMWKGVLRPGTALVLLE negative
P08922 692 SEPPFIMAVKEDGLWSKPLNSFGPGEFLSSDIGNVSDMDWY negative
Q7Z5J4 454 LTALTSQVENISNTVQQLLLSKAAVPQKKGVKNLVSRTPEQ negative
Q9JKK0 18 OOMLRDSLKSWNDSQSDLCSSDQEEEEEMVFGENEDGLEEM negative
P10636 254 SKASPAQDGRPPQTAAREATSIPGFPAEGAIPLPVDFLSKV negative
Q8R0W0 1903 GDRGFQDLRWLEDVRVYLEGSNYIAGVIAPLTQKVMSFYEA negative
O95425 181 DASSLYPGTETMGLRTCAGESKDYALHAGDGSSDPEVLLNI negative
Q8TCG1 704 KNEELSVLLKAQQVESERAQSDIEHLFQHNRKLESVAEEHE negative
O35218 337 ARVPSPKVVLASQPDLECGFSRDLFIQWCQDPKNSIILTYR negative
Q9QUH6 139 AAPAAPFRPSQGFLSRRLKSSIKRTKSQPKLDRTSSFRQIL negative
O14746 164 GDDVLVHLLARCALFVLVAPSCAYQVCGPPLYQLGAATQAR negative
Q14524 942 MVIGNLVVLNLFLALLLSSFSADNLTAPDEDREMNNLQLAL negative
Q15361 539 DLERFKEFKAQGVAIKFGKFSVKENKQLEKNVEDFLALTGI negative
Q61136 316 DLRDKSKDRRSRSKERKSKRSEIDKEKKPIKSPSKDASSGK negative
Q80TE0 149 PPVFHRSQERQVKPAASGKRSIFAQEIAARRVSGNRVTSAE negative
ENSP00000264904 339 TILMATGVPADILTETINTVSEVIRGCQVNQDYFASVNAPS negative
Q5T0N5 256 ERKVIPIISKCLEGMILAAKSVDERRDSQMVVDSFKSGFEP negative
Q9JJ06 183 WFMKADDDTYVIVDNLRWLLSKYNPEQPIYFGRRFKPYVKQ negative
Q5SXA9 785 ISLAEVCRSGERSTRWYNLLSYKYLKKQCREPQPTEAPGPD negative
Q07912 165 DAPSGKTVSVAVKCLKPDVLSQPEAMDDFIREVNAMHSLDH negative
P19419 165 ARSSRNEYMRSGLYSTFTIQSLQPQPPPHPRPAVVLPSAAP negative
P17028 273 DECGKHFSQGSALILHQRIHSGEKPYGCVECGKAFSRSSIL negative
Q9P2D1 841 EIEEFYVKYKNFSYLHCQWASIEDLEKDKRIQQKIKRFKAK negative
Q924A2 777 TPAGFRAVSPAVPFSRSRQPSPLLLLPPPAGLTSDPGPSVR negative
Q9H583 791 VEELNSTQRVAVEDSVFLVFSLKKFIYALKAPKSFPKGDIW negative
P08775 1596 PSSPYIPSPGGAMSPSYSPTSPAYEPRSPGGYTPQSPSYSP negative
Q03111 166 GADTVSRPSPDYPMLPTIPLSAFSDPKKTKPSHGSKDANKE negative
Q15361 69 TRRKKRKKDFQHLISSPLKKSRICDETANATSTLKKRKKRR negative
Q9H4Z2 881 GPPDLPQITLAPGPFGGTGYSVITAPPMEEGTSAPGTPYSE negative
Q8BWS5 105 EPVSPKQKTPDDFLLHGSKESAAPGLNATAQKELISAPCLI negative
P43006 362 PFSFFAGIFQAWITALGTASSAGTLPVTFRCLEDNLGIDKR negative
O43296 176 ECDGLGTADGVCSRIGQEQVSPGDRVRSHNSCESGKDPMIQ negative
Q8BYJ6 132 NTGVFIFEHKAQHISRFIHNSHDLTYFAYLIKAQPDDPESQ negative
ENSP00000356635 121 SADAQEPASPVVSPQQSPPTSPHTWRKHSRHPSGGNSERPL negative
Q6DSU6 60 MCSALSKLNAEVACVAVHDESAFVVGTEKGRMFLNARKELQ negative
Q96F63 274 EDSDEEDQRSGKDSEAWVPDSEERLILREEFTSRMHQRFLD negative
P01833 251 NADLQVLKPEPELVYEDLRGSVTFHCALGPEVANVAKFLCR negative
Q3L8U1 1415 GRGSTFAKASFVASGNRTDISLDDPNFWQKWAKKAEIDIEA negative
Q9UHL9 32 NGCGPDRWNSAFTRKDEIITSLVSALDSMCSALSKLNAEVA negative
Q6WKZ4 254 MSVLPTSKPEKVLLRPGDFQSQWDEDDNEDESSSASDVMSH negative
P18760 40 RKSSTPEEVKKRKKAVLFCLSEDKKNIILEEGKEILVGDVG negative
Q8N5Y2 146 NSLSSSSDCSENKDEEISEESDIEEKTEVKEEPELQTRREM negative
Q5THJ4 530 LHKEQGTPQMNESAFMQLEFSDVKLLAESLPRRNSSLLSVR negative
Q9NTI5 870 LRLLTTILHSDGDLTEQGKISKPDMSRLRLAAGSAIVKLAQ negative
P35251 28 VIPSGKKLVSETVKKNEKTKSDEETLKAKKGIKEIKVNSSR negative
Q9D0F9 44 RVKVFQSNANYAENFIQSIVSTVEPALRQEATLVVGGDGRF negative
Q03391 1113 YLDLEPSPSDSEDSESLGGASLGGLEPWWFADFPYPYAERL negative
ENSP00000355890 9 OOOOOOOOOOOMATLSLTVNSGDPPLGALLAVEHVKDDVSI negative
Q99L90 10 OOOOOOOOOOMDKDSQGLLDSSLMASGTASRSEDEESLAGQ negative
P08922 486 IIYFNDTAQVFMSTFLDGSASHLILPRIPFADVKSFACENN negative
Q9EQW7 1295 KRRISLINICYSCGVTYEIVSNIPKATEEIEDRETLALLAA negative
Q6GYQ0 12 OOOOOOOOMFSKKPHGDVKKSTQKVLDTKKDALTRLKHLRI negative
P35968 79 DWLWPNNQSGSEQRVEVTECSDGLFCKTLTIPKVIGNDTGA negative
Q8R0W0 4240 ELVSLLTQIIEETEERLSKVSFPGLRRQVSASELCTSGILD negative
O75167 58 KIFKPWKWRKKKTSDKFRETSAVLERKISTRQSREELIRRG negative
Q8K3F6 342 KTPKTWEGRLIAATFSLIGVSFFALPAGILGSGLALKVQEQ negative
Q8N6F7 3 OOOOOOOOOOOOOOOOOMGNSLLRENRRQQNTQEMPWNVRM negative
P48200 28 AFEYLIETLNDSSHKKFFDVSKLGTKYDVLPYSIRVLLEAA negative
O15451 303 FSGLARCLGLMLSSEFGAPVSVPVQEILDFICRTLSVSSKN negative
Q9EPW9 373 SFTFLNFTQNVFTDSVFQGCSTLKRLQTLILQRNGLKNFFK negative
Q8WV44 370 SRLAEQAAQLSRLLAEAQERSQQGGLRLLQDIKETFNRCEE negative
Q14643 174 GNEGSWFYIQPFYKLRSIGDSVVIGDKVVLNPVNAGQPLHA negative
Q14690 1332 PEINSIQDIKEGQLLRGYVGSIQPHGVFFRLGPSVVGLARY negative
P16546 702 FNRNVEDIELWLYEVEGHLASDDYGKDLTNVQNLQKKHALL negative
Q5SXM2 1070 TPLPVQPLSLTHIGGPHVATSVPLPVTWVLTAQGLLPVPVP negative
P30957 2683 KLALPCLSAVAGALPPDYMESNYVSMMEKQSSMDSEGNFNP negative
P08941 1306 SLLSYPFLSRLYWIEELDYGSRMFYYDILNNTMYHILGYES negative
P05106 438 DTVSFSIEAKVRGCPQEKEKSFTIKPVGFKDSLIVQVTFDC negative
P58107 2038 ISDQKHMRKRFVDPNTQEKVSYRELQERCRPQEDTGWVLFP negative
Q9UIK4 43 DIGEELGSGQFAIVKKCREKSTGLEYAAKFIKKRQSRASRR negative
O60333 619 CERSETYVNGKRVSQPVQLRSGNRIIMGKNHVFRFNHPEQA negative
P17679 11 OOOOOOOOOMDFPGLGALGTSEPLPQFVDSALVSSPSDSTG negative
ENSP00000161863 693 LKNPPAGVRKIILSTNIAETSITVNDVVFVIDSGKVKEKSF negative
ENSP00000187397 245 STRIPEQRFCEHLKDEKGEESQKRFILKRDNSSIDKEDNQQ negative
Q32MZ4 389 QVQSQILESSSLPENTVQVESNEVMGAPDDRTRTPLEPSNC negative
Q5VT06 147 LVSYREIHGAPSNFSSSHLESKHVYCVDVNEEKTESGNWMI negative
ENSP00000161863 712 TSITVNDVVFVIDSGKVKEKSFDALNFVTMLKMVWISKASA negative
Q14643 277 KKQHVFLRTTGRQSATSATSSKALWEVEVVQHDPCRGGAGY negative
Q99104 543 AQKLYNTHLNKCALFEKPRMSNKAFIIKHFADKVEYQCEGF negative
Q62419 17 OOOMSVAGLKKQFYKASQLVSEKVGGAEGTKLDDDFKDMEK negative
P02663 75 KEVVRNANEEEYSIGSSSEESAEVATEEVKITVDDKHYQKA negative
O60437 27 RNKGKYSPTVQTRSISNKELSELIEQLQKNADQVEKNIVDT negative
Q8BGE6 216 TDSERHCNGFPAGAEVTNRPSAWRPLVLLIPLRLGLTDINE negative
ENSP00000354823 46 TRALEEERRHVSAQLERVRVSPQDANPLMANGTLTRRHQNG negative
ENSP00000056217 582 DDPSPCGTSEMCPAALYGFPSTGTSPPRPPANSTGTVQHLR negative
Q14511 78 RVKLLIGPMQETASSHEQPASGLMQQTFGQQKLYQVPNPQA negative
P28661 67 HSAESKTRVARPQILEPRPQSPDLCDDDVEFRGSLWPQPSD negative
Q8R311 592 SPPWEQDRRMTAHPPPGQPYSDPALQRQDRFYPNSGRLSGP negative
Q8NC44 36 GMGLSLGLGLGLSLGMSEATSEAEEEAATAEAVGRLATTLW negative
ENSMUSP00000019405 674 ARRSTSPHDVDLCLVSPCEFSHRKPPPPASPGSSDSSARSQ negative
Q6A098 51 PMALPSDNGSVSGVEPTPIPSYLITCYPFVQENQSNRQFPL negative
P43249 54 KFPHINQCEDLRRTIDRDYCSLCDKQPVGRLLFRQFCETRP negative
O55196 426 KPFVGANPASNKPFVGANPASNKPFVGANPASNKPFVGANP negative
O14980 728 QLGRIYLDMLNVYKCLSENISAAIQANGEMVTKQPLIRSMR negative
Q6Y5E2 488 EMVNYFLSPAFRYQPDPWKGSGAKGTGITRKKTFKEVANAV negative
A0JNW5 197 LTFKEINWQMIRIEADATQSSHLEIMCAPVRLITNQSKIRV negative
Q9Z0P5 226 LERETIELVHTEPTNVAQLPSRIPRDAARYHFFLYKHTHEG negative
Q15398 154 QNAVKAEPKKAIPSSVRITRSKAKDQMEQTKIDNESDVRAI negative
Q8NAT2 136 SHRRVPYRGRVAPILPAVVKSELKDLLALSPVLLSDFEKAF negative
Q5SXY1 39 DRTRPLPGTPSGMKSSKSSTSLAFESRLSKLKRASSEDTLN negative
ENSP00000265368 967 EGLEEKGDPEELLRRHTEFFSQLDQRVLNAFLKACDELTDI negative
Q6GQQ9 381 LVSMEQKENTKEQAVIPLTDSEYKLLPLHFAVDPGKGWEWG negative
Q7Z7B0 502 SESRLEKAELSLKDDLTKLKSFTVMLVDERKNMMEKIKQEE negative
O95232 299 EKERARDRERRKRSRSRSRHSSRTSDRRCSRSRDHKRSRSR negative
Q80YE7 268 KDFIRRLLVKDPKKRMTIQDSLQHPWIKPKDTQQALSRKAS negative
Q5U431 222 GNSNMSICTNLSNRWEVFQSSIFGAFAVYLVVLASVAFMCW negative
Q5VZ89 146 RPRILVQLSVHDALILSQPVSTPLPLSGANFSTLLMNLGPE negative
P09055 428 GENGRKCSNISIGDEVQFEISITANKCPNKESETIKIKPLG negative
Q08493 454 VSNQFLINTNSELALMYNDASVLENHHLAVGFKLLQAENCD negative
Q9UIF8 1029 TPAQKASVLAFLINELACSKSVVSEIDKNIDYMSNLRRDKW negative
Q61301 62 NKGPSGKKKGRSKKAHVLAASVEQATQNFLEKGEQIAKESQ negative
ENSP00000354966 281 DYFLKMFFGSAALGTLTGLISALVLKHIDLRKTPSLEFGMM negative
Q7Z620 376 WYNLLPSKQMPCKKNEENEDSVFQPNQPLVDSIDLDAVSAL negative
O75165 1634 PYVARKLAVASVTEILKMLNSNTESPYLIWNNSTRAELLEF negative
Q9R0K7 803 KKADVGFAMGIAGTDVAKEASDIILTDDNFSSIVKAVMWGR negative
Q5VWQ8 533 ERLISASLFLRFLCPAIMSPSLFNLLQEYPDDRTARTLTLI negative
Q8K298 189 APVPTEDKAASPSKPPISNASATPVGRRGRLANLAATICSW negative
Q5VZ89 185 PENCATLLLFVLLESKILLHSLRPAVLTGVAEAVVAMIFPF negative
Q569Z6 108 RNRGFYPWGQYNRGGYGNYRSNWQNYRQAYSPRRGRSRSRS negative
O60287 612 KFLWLKAQEGPDAEIIGGERSVFYLLMKMFVTSSHLQLKSL negative
ENSP00000265773 802 STLSNWTYEFDKWAPSVVKISYKGTPAMRRSLVPQLRSGKF negative
ENSMUSP00000065481 663 LSPPASPPLESPLSPSASPSSPLATPPPEAPPSLGSPTLSP negative
Q8R1Q8 152 KFSLDALSLRDTLVMLVVDMSKPWTALDSLQKWASVVREHV negative
Q9Y4I1 1085 QLELDLNDERLRYQNLLNEFSRLEERYDDLKEEMTLMVHVP negative
ENSP00000261887 3527 VNIWQVNGGKGLVDIQPHWVSALAWPEEGPATAWSGESPEL negative
P35329 596 SPEDSGNYNCMVNNSIGETLSQAWNLQVLYAPRRLRVSISP negative
O55196 778 WDKSSPSTMMRPENPQYTMTSLDQKETEQYNEEDPIDPNED negative
O75165 1133 PQLPRLYLSGVFFFIMMYTGSNVLPVARFLKYTHTKQAFKS negative
Q2M2Z5 228 VQTSNDTQCLNKSDNIDGKASLQIGEKTPVTASVLSEEEQT negative
Q80YN3 102 LGKEAKTKAPAARSHFFLTLSRPVPGRPGDQGTDSSAASER negative
P18688 848 ISGILRKKVEALDEACTDLLSHQKHLTVGLPPEPREKTISA negative
Q6V1X1 104 FVKRNDPDGPHSDRIYYLAMSGENRENTLFYSEIPKTINRA negative
Q6EMB2 180 EFCNSYSKDRGPWIVKPVASSRGRGVYLINNPNQISLEENI negative
Q9JID9 324 EDTGLSCARGGCLASRVASCSCELLTDADMPRPPETTTAVG negative
Q14494 507 SSLSSSEGSSSSSSSSSSSSSSASSSASSSFSEEGAVGYSS negative
P09581 93 ATFKNTGTYRCTELEDPMAGSTTIHLYVKDPAHSWNLLAQE negative
Q8BZH4 299 QTSNPKLAPSFPSPPAVSIASFVTVKRPGVTGENSNEVAKL negative
P23497 30 RRLNECISPVANEMNHLPAHSHDLQRMFTEDQGVDDRLLYD negative
P09470 1135 FDPGSKFHVPANVPYVRYFVSFIIQFQFHEALCRAAGHTGP negative
Q7Z6Z7 509 EMETDMDGVQCIPQRAALLKSMLNFLKKAIQDPAFSDGIRH negative
Q8VIJ6 383 ALSVRNLSPYVSNELLEEAFSQFGPIERAVVIVDDRGRSTG negative
Q5T6F2 513 SVHQPQPKHIKLAKRRIPPASKIPASAVEMPGSADVTGLNV negative
Q5H8C4 336 FKPSVPLHLHAKEWWAYAIHSILEVNVCPSLRMWSWEHIRN negative
Q8NHP6 28 KAKLISETRRRFEAEYVTDKSDKYDARDVERLQQDDNWVES negative
Q5T5U3 419 LHIGCRTIQERLDSLRAASQSTTDYNQVVPNRTTLQGRRRS negative
P57081 96 ALTDDSKRLILFRTKPWQCLSVRTVARRCTALTFIASEEKV negative
Q5H8C4 1999 SKKVTIRSPVQIKNHFSIPISVFEGDTLLGIASPENEFNIP negative
Q8TEU7 328 LEDGQELDSWYVILNGTVEISHPDGKVENLFMGNSFGITPT negative
O60266 106 LFDCYVVVMCAVVFSSDKLASLAVAGIGLVLDIILFVLCKK negative
P22681 259 EFDIFTRLFQPWSSLLRNWNSLAVTHPGYMAFLTYDEVKAR negative
O89001 1047 VIVPSLNPDGRDGAQEKDCTSKTGHTNAHGKDLDTDFTSNA negative
Q80YN3 179 PEAKQQTLPATGPLAPSPPESQAEAPAQDKDFGFLNRFFKL negative
O75351 4 OOOOOOOOOOOOOOOOMSSTSPNLQKAIDLASKAAQEDKAG negative
Q07912 115 STFRKTSPAPGGPAGEGPLQSLTCLIGEKDLRLLEKLGDGS negative
ENSP00000261887 3069 KSTSSERYKGQAPDLIGKQDSVYEEDWDMLDVDEDEKLTGE negative
P02316 46 KPAPAKVETKPKKAAGKDKSSDKKVQTKGKRGAKGKQAEVA negative
P09066 134 LGARESRPNPACAPSAGGTLSAAAGDPAVDGEGGSKTLSLH negative
ENSP00000339826 161 SEDSGCDSVTDTEPEDEKVVSYSKQQNLPTVTSPGNLMVVQ negative
ENSP00000261887 1539 SDEEGYALSGRRNVDLDLAASHRKRGPMHSQLESLSDSWAR negative
P63328 232 RKLDRFKEPPAYGPMCDILWSDPLEDFGNEKTQEHFTHNTV negative
Q8TDM6 802 SCQDSLTLSLLKVFPQSSSWSGQNIFENIKDSDKMLSFRAH negative
P13646 58 GGSAGGYGGGVSCGFGGGAGSGFGGGYGGGLGGGYGGGLGG negative
Q9QX47 1458 PAVIVSEHTQITSPEMAVESSPVIVDSSVMSSQIMKGMNLL negative
A0MZ66 123 YMAKLGPDVITEEINIDDEDSTTDTDGAAETCVSVQCQKQI negative
Q03555 22 TEGMILTNHDHQIRVGVLTVSDSCFRNLAEDRSGINLKDLV negative
P27641 334 RYGSDIIPFSKVDEEQMKYKSEGKCFSVLGFCKSSQVHRRF negative
Q61329 1416 KRPQLPVSDRHVYKYRCNQCSLAFKTIEKLQLHSQYHVIRA negative
Q6EMB2 180 EFCNSYSKDRGPWIVKPVASSRGRGVYLINNPNQISLEENI negative
ENSP00000370719 78 AQIWALADMNNDGRMDQVEFSIAMKLIKLKLQGYQLPSALP negative
ENSMUSP00000011895 962 LVEGGHPSSDEVRSCQDHLNSRWNRIVELVEQRKEEMSAVL negative
P08922 1523 KYRILEFQDSIALIEDLQPFSTYMIQIAVKNYYSDPLEHLP negative
A1L390 413 LENHHATIPQKAKEAILEMDSYYPNRYRCSPERLKKAWSSQ negative
Q07954 3269 ETKSINRAHKTTGTNKTLLISTLHRPMDLHVFHALRQPDVP negative
P58281 531 IEAIREYEEEFFQNSKLLKTSMLKAHQVTTRNLSLAVSDCF negative
Q6WQJ1 547 RIGLSQLEGFRRQLLDVLQRSTKPKWRIIVGATKCIPKSEL negative
Q8BGC0 318 FGQIRKLLLFDRHPDGVASVSFREPEEADHCIQTLDGRWFG negative
Q86WR7 38 PSCRLRAFSRGGSLESRSSSSRSRSFTLDDESLKYLTHEEK negative
Q00651 377 MVEMERVLVGSDKYAARFGESIANLGDIDNDGFEDIAIGAP negative
O09127 575 LLLLLICKKRHCGYSKAFQDSDEEKMHYQNGQAPPPVFLPL negative
ENSP00000265773 287 ELSGPSTPQKLPVPAPGGRPSPAPPAAAQPPAAAVPGPSVP negative
P35918 822 VMDPDELPLDERCERLPYDASKWEFPRDRLKLGKPLGRGAF negative
P16283 66 FGDLISKTPAWDPEKPSRSYSERDFEFHRHTSHHTHHPLSA negative
Q7Z4H7 367 LSDLKHMRYRIKDDLTTIRHSVVEKQGEWHKKWKEFLGLSP negative
Q61329 638 PHHQHAGSLCELGVGESPSGSGVECPKCDTVLGSSRSLGGH negative
P48634 63 LQSLGKVAIARRMPPPANLPSLKAENKGNDPNVSLVPKDGT negative
O75167 429 TVPQLLTPGLMGESSESFSASEDEGHREYQANDSDSDGPIL negative
O75151 203 TNRKRVLNVTNLEFSDTRMSSFVEPPDIVKKLSWVENYWPD negative
Q99KJ8 41 TSDLPEDDQAEFDAEELSSTSVEHIIVNPNAAYDKFKDKRV negative
Q8IUG5 4 OOOOOOOOOOOOOOOOMAISSRLALWEQKIREEDKSPPPSS negative
Q15438 150 VELHEFTDLNLVQALRQFLWSFRLPGEAQKIDRMMEAFAQR negative
Q61329 322 HDHRMTLSEEERKLLSNKNISAIIQGIGKDKEPLVSFLEPK negative
O60524 633 WVYHHQVSKTAPTGEYLTTGSFMIRGKKNFLPPSYLMMGFS negative
O60437 623 LDLAQEKVDVANRLEKSLQQSWELLATHENHLNQDDTVPES negative
O89110 4 OOOOOOOOOOOOOOOOMDFQSCLYAIAEELGSEDLAALKFL negative
P53349 141 ASRCGSHSAELAAARDSGARSPAGAEPPSAAAPSGREMENK negative
P09405 40 PKEVEEDSEDEEMSEDEDDSSGEEEVVIPQKKGKKATTTPA negative
Q80TS3 772 LKTDIVRENTDNIQLEVARLSTEGNLEDLKFPENMGHGSTI negative
P48651 107 FPNGPFTRPHPALWRMVFGLSVLYFLFLVFLLFLNFEQVKS negative
ENSP00000187397 98 PGGESLQDQESIHLQLSSFSSLQEEDKSRKDDSEREKEKDK negative
Q9R194 75 DPWFAASSSVGINRWRFLLQSLEDLDTSLRKLNSRLFVVRG negative
Q7Z6B7 738 YSEHGTLEEVDQDAGTEPHTSEDECEPIEAIAKFDYVGRSA negative
Q9Z0X4 224 LRLGVLMVAWTSVLRTVALVSLERFKVAWRPYLAYLAAVLG negative
Q9WU74 90 VIWKYKSFCRDRIADAFSPASVDNQLNAQLAAGNPGYNPYV negative
Q9H3P2 70 ASLLTAAVIDNIRLCFHGLSSAVKLKLLLGTLHLPRRTVDE negative
O60423 185 LIIIILQSIPDISTLPWFSLSTPMVCLLFIRATRDLVDDMG negative
P13726 32 ETAVARTLLLGWVFAQVAGASGTTNTVAAYNLTWKSTNFKT negative
ENSP00000346167 795 ERNRDSGYLHLLYKRPLDPKSEAQLQEIRRLHQYVKFAVQD negative
Q9WTU0 535 KTLKLKDGSKKKGKKCKESASPTIPNLDLLEAHTKEALTKM negative
Q08499 124 RHRGYSDTERYLYCRAMDRTSYAVETGHRPGLKKSRMSWPS negative
Q9JIR4 155 APTCGICHKTKFADGCGHLCSYCRTKFCARCGGRVSLRSNN negative
P30936 259 RVRAPSCQWVQAPACQRRRRSERRVTRMVVAVVALFVLCWM negative
P35659 31 GTPTQPASEKEPEMPGPREESEEEEDEDDEEEEEEEKEKSL negative
O15451 69 GAQNLSALGALVSLSNARLSSIKTRFEGLCLLSLLVGESPT negative
ENSP00000371303 112 VILNEPVENWPSCHCLISFHSKGFPLDKAVAYSKLRNPFLI negative
Q8IVL1 1306 SCNSVKVNPAAQPVSSPAQTSLQPGAKYPDVASPTLRRLFG negative
Q9H4L5 264 VLHRTYSAPAINAIQGGSFESPKKEKRSHRRWRSRAIGKDA negative
A0JNW5 13 OOOOOOOMAGIIKKQILKHLSRFTKNLSPDKINLSTLKGEG negative
O43310 108 DNSLDMLGTDIWAANTFDSFSGATWDLQPEKLDFTQFHRKV negative
P11168 72 RKAINNYVINSTDELPTISYSMNPKPTPWAEEETVAAAQLI negative
Q15361 14 OOOOOOMEGESSRFEIHTPVSDKKKKKCSIHKERPQKHSHE negative
Q8BZ47 469 LNSSSEDSKGSKRVRTNSMGSATGPLPGTKVEPTLVDRNCP negative
Q00651 291 TTEVVGGAPQHEQIGKAYIFSIDENELNIVYEMKGKKLGSY negative
P30957 1428 VLADDRDDYDFLMQTSTYYYSVRIFPGQEPANVWVGWITSD negative
Q9P2N6 39 SLLFQLSVHERELDLVFLDHSYAKPWSAHPDASSARPTRML negative
P34972 223 GIIYTYGHVLWKAHQHVASLSGHQDRQVPGMARMRLDVRLA negative
ENSP00000317258 442 QDRYLFLFDKVVIVCKRKGYSYELKEIIELLFHKMTDDPMN negative
ENSP00000265368 2212 RVSLSIWDDVLSTRDEIEGWSNNCVPQMAENISNLDNHLRA negative
O14994 418 PGGTAPSPLRPWAPQIKSAKSPGQAQLGPQLGQPQPRPPPQ negative
Q9Y6R1 67 KTGHKEKKEKERISENYSDKSDIENADESSSSILKPLISPA negative
Q8K394 981 LAVSPRFLGPDNNPLVVLNLSEPYPTMELQAIVPEVLKKIV negative
Q9R1Z8 145 WYQTWPGPGSRPSMSPKPPASQHAQNWSATWTKDSKRQDKR negative
O60287 293 EAGKTMVRELVHNFLMDLCCSLKHGINFYDASLGTFGRGGN negative
Q6PCL9 264 GVSWAMLVARTCQLYPNAAASTLVHKFFLVFSKWEWPNPVL negative
P68251 98 QMGKEYKMKGDYFRYLSEVASGDNKQTTVSNSQQAYQEAFE negative
Q9UIF9 239 LKMCGYNGSVPSVESLHQEVSVLVPDPTVSCLDDPSHLPDQ negative
Q08345 174 LGPPMVARLVRFYPRADRVMSVCLRVELYGCLWRDGLLSYT negative
P52597 31 VVKLRGLPWSCSVEDVQNFLSDCTIHDGAAGVHFIYTREGR negative
Q62511 85 AAAAAVSRRRKAEYPRRRRSSPSNRPPDGPGHQPAAAKPPS negative
Q5H8C4 336 FKPSVPLHLHAKEWWAYAIHSILEVNVCPSLRMWSWEHIRN negative
P35436 643 GTTSKIMVSVWAFFAVIFLASYTANLAAFMIQEEFVDQVTG negative
Q8TDY2 133 TVASRTQLALEMYEVAKKLCSFCEGLVHDEHLQHQGWAAIM negative
Q12982 40 EDDSIEADILAITGPEDQPGSLEVNGNKVRKKLMAPDISLT negative
ENSP00000265368 2857 IVKDHLMYLDAVHEFTDWLHSAKEELHRWSDMSGDSSATQK negative
Q8BYR2 335 AQRAISSVPVGRQPIIMQSTSKFNFTPGRPGVQNGGGQSDF negative
Q9UHF7 447 TEATSYYWCKFCSFSCESSSSLKLLEHYGKQHGAVQSGGLN negative
ENSP00000339881 333 IERSVQPCDNYIASFAWHPTSQNRMIVVTPNRTMSDFTVFE negative
Q9D071 73 LGSSLENAEPRTRARGAQLLSQVLLQCHSLLSEKEVVHLIL negative
Q99JX3 45 SPGHRAGLEPFFDFIVSINGSRLNKDNDTLKDLLKANVEKP negative
Q00535 46 HEIVALKRVRLDDDDEGVPSSALREICLLKELKHKNIVRLH negative
Q6X4W1 236 WFPKENLFSFQTATTTMQAISVFRGYAERKRRKRENDSASV negative
ENSP00000343042 188 EQAKLRRIASTMAKDVRQFWSNVEKVVQFKQQSRLEEKRKK negative
Q8K3H0 214 ALLEPLLGYMQAQISFFKMGSENLNGQLEEFLANIGTSVQN negative
Q9WU40 144 PAAGSKVLLGFSSDESDVEASPREQAGGGGGGGARRDRAAL negative
P18688 616 ARIQTGKLSEFLTTSCCTHLSFMDPGPEGKLYSEDYDDNYD negative
Q9R1Z8 340 PVEKPAQPIEVLLERELAKLSAELDKDLRAIETRLPSPKNS negative
Q5H8C4 1673 IITITSALYTTKETVPEENTSNIAHLWDKKDTKNLKMWFLE negative
ENSP00000261887 2389 NLEPCEPLPFDVARFRGLTASVLLDLTYLTGVHEDMGKQST negative
ENSP00000373937 356 VPLRPPEISLTSRSPTDILISWLPIPAKYRRGQVVLYRLSF negative
ENSMUSP00000020188 187 FGDGSTCYTFDYTVYVEHNRSGEILHTKHTVEKEECNETLC negative
Q8IU68 8 OOOOOOOOOOOOMLLPRSVSSERAPGVPEPEELWEAEMERL negative
Q99KW3 849 CIGHRDAPSFSSPPRQAPEPSLFFQDPPGTSMESLAPSIDS negative
O15379 230 AESGRYYCLNVPLRDGIDDQSYKHLFQPVINQVVDFYQPTC negative
Q9BWH6 265 EQQRLLAQLDPSLVAFLRSHSHTQEQTGETASEEQRPGGPS negative
Q9Y4G8 521 IPDLAVDVEQVIGLEKVNKKSKANTVGGRNKLKKILDKTRI negative
Q5SXA9 522 EDEVAKTQKAEGGSRLQALRSLSGTPRSMTSLSPRSSLSSP negative
O60266 856 PSKYSMTVMVFLMMLSFYYFSRHVEKLARTLFLWKIEVHDQ negative
Q14676 22 DTQAIDWDVEEEEETEQSSESLRCNVEPVGRLHIFSGAHGP negative
P13726 173 KVNVTVEDERTLVRRNNTFLSLRDVFGKDLIYTLYYWKSSS negative
O43237 64 TRARSKLPSGKNILVFGEDGSGKTTLMTKLQGAEHGKKGRG negative
Q8BG95 67 RRGSPRVRFEDGAVFLAACSSGDTDEVKKLLARGADINTVN negative
ENSP00000373937 179 PRAGTARFVCQAEGIPSPKMSWLKNGRKIHSNGRIKMYNSK negative
Q6P9K8 431 VKLLATVLSQKSVSESSPGDSPVKPPEGSSGAARSQPPAAH negative
P08922 1462 AFLSLASDTVEPTILNATNTSLTIRLPLAKTNLTWYGITSP negative
ENSP00000347205 1206 ARRAIWDLILKYKPGRTILLSTHHMDEADLLGDRIAIISHG negative
Q923J1 546 TYTRKRFRLIYNSLGGNNRRSGRNTSSSTPQLRKSHETFGN negative
Q15366 153 AGDMLPNSTERAITIAGIPQSIIECVKQICVVMLETLSQSP negative
Q6P0Q8 1458 KELPPREVSPLEVVGARSVLSGKGALPGKGVLQPAPSRALG negative
Q8WX93 79 SEKEISQIFSTSPASLCEHPSHKETKLGEHASRRPQDNRST negative
P33527 545 DKVLAIRQEELKVLKKSAYLSAVGTFTWVCTPFLVALCTFA negative
Q96G23 109 TSGKQPKQVEVELLSRQSGLSGRQVERWFRRRRNQDRPSLL negative
Q14566 152 LLTRISGQVVRTHPVHPELVSGTFLCLDCQTVIRDVEQQFK negative
P34947 54 KFPHISQCEDLRRTIDRDYCSLCDKQPIGRLLFRQFCETRP negative
Q6ULP2 310 TDGEDQVCVSEISIVTNRGFSVEKQGLPTLQQDEFLQSGVQ negative
Q8R0G9 397 GNQMSDAVTVEVTQYNPPFQSEDLIACRLMVPNFSSQMTYL negative
Q8N9T8 76 SSDERVEFDPQQERDFYKTLSLLKKKDPRIYQKDATFYNRT negative
P16546 67 FFQRDAEELEKWIQEKLQVASDENYKDPTNLQGKLQKHQAF negative
P53396 185 KKHLLVHAPEDKKEILASFISGLFNFYEDLYFTYLEINPLV negative
Q9Y4W2 411 QNFTQALLERMLSELPALGISGIRPTYILRWTVELIVANTK negative
P34926 692 TKAESFYQKHTQEALKASPKSREALGGRDLGFQGKAPEKET negative
Q9WTU0 386 ETACWYMGKHLLEAFKGSHKSGKQLPPHLVQGAKILNGAFR negative
P23467 662 PSSVSGVTVNNSGRNDYLSVSWLVAPGDVDNYEVTLSHDGK negative
Q14524 1430 ALLQVATFKGWMDIMYAAVDSRGYEEQPQWEYNLYMYIYFV negative
Q13315 1588 VVFKDLRITQQKIKYSRGPFSLLEEINHFLSVSVYDALPLT negative
P48452 293 LLSILRAHEAQDAGYRMYRKSQTTGFPSLITIFSAPNYLDV negative
Q9P2C4 59 LGPSPARPLTTSPAPAPPPRSRPARQQPDPQCWEKRGGAGG negative
Q9NTZ6 167 QTFSTASVGTAPPNMGASFGSPTFSSTVPSTASPMNTVPPP negative
O15455 499 PSLQRLMLRRVALKNVDSSPSPFQPLRNLTILDLSNNNIAN negative
Q8R0W0 5550 RALREARVTPGTGDFQGQSISVWELLFYREVPESLRQDLLR negative
Q5T5C0 304 DGKKPEPCKPILKVEFKTTRSGEPFIILSGGLSYDTVGRRP negative
Q3L8U1 231 HPPQMTNASNSQQSISMQQFSQTSNPSAHFHKCSSHQEGNF negative
ENSP00000353508 43 AHSHPPEIKDQGGAGEGLVRSANGFPYREDEEGAFGEHGSQ negative
Q6P996 400 VEDELSSPVVVFRFFQELPGSDPVFKAVPVPNMTPSGVGRE negative
Q62314 167 TGGDSGKPTGGDSDKPTEAGSNKATEDDSGKSTKVDLDKPT negative
Q5DU25 771 NLFNKKPEKGIQYLIERGFLSDTPVGVAHFILERKGLSRQM negative
P35968 678 LTVLERVAPTITGNLENQTTSIGESIEVSCTASGNPPPQIM negative
P13595 218 INFKDIQVIVNVPPTVQARQSIVNATANLGQSVTLVCDADG negative
Q8TEU7 798 HAVHEFGLTGASDTYSLCEVSVTPEGVIKQRRLPDQFSKLA negative
P10599 6 OOOOOOOOOOOOOOMVKQIESKTAFQEALDAAGDKLVVVDF negative
ENSMUSP00000075772 161 ERQVYRRKEREEGAPETPVVSATTVGTLARPGPEPAPATDE negative
ENSMUSP00000085650 78 KQLNITQSIKMETANLQDDRSGLEPKNIKPKHIKSVTHSKQ negative
Q8TDY2 180 SNSYQKLLFKFESIYSNYLQSIEDIKLKLTHLGTAVSVMAK negative
P11345 198 KVPTMCVDWSNIRQLLLFPNSTASDSGVPAPPSFTMRRMRE negative
P10636 287 PVDFLSKVSTEIPASEPDGPSVGRAKGQDAPLEFTFHVEIT negative
Q6P996 442 HSCDALNRWLGEQLKQLVPASGLTVMDLEAEGTCLRFSPLM negative
Q6P0Q8 908 LKGRDRSWVIGSPEILRKRLSVSESSHTESDSSPPMTVRRR negative
Q80Z37 325 LTVLFGAHGSLVNIVQHIIMSNVTRYDLESQAFVSDLRPFL negative
O60245 190 DFGRNGIERYELLQEPGGGGSGGESRRAGAADSAPYPGGGG negative
Q09019 8 OOOOOOOOOOOOMGDCAEIKSQFRTREGFYKLLPGDGAARR negative
P49919 164 SAVVADATPPATPAPASDLTSDPIPEVTLVATSDPTPDPIP negative
Q9BVS4 280 YFDRDVKCIKDFFMKRFSYESELFPTFKDIRREDTLDVEVS negative
Q99L02 74 EEAGREGSRPEEALEAPSAASDERAEGEAEDWCVPCSDEEV negative
Q9P2G1 203 CAEKQHHKDLALNLESQMVFSRDPEAEEIEAEYAALDKREP negative
P11277 1936 SWMESIIRQIETQERPRDVSSVELLMKYHQGINAEIETRSK negative
Q80TH2 443 NYMFPQQPRTEDVMFISDNESFNPALWEEQRKQRAQVAFEC negative
ENSP00000262188 118 KRRKMADKILPQRIRELVPESQAYMDLLAFERKLDQTIMRK negative
P05362 184 EPAEVTTTVLVRRDHHGANFSCRTELDLRPQGLELFENTSA negative
Q7Z478 54 EAQSKKPVSRPATAAAAAAGSREPRVKQGPKIYSFNSTNDS negative
Q5T6F2 766 SVSSSASSGASLSSSMNTANSLCLGGTPASASSSSSRAAPL negative
Q80TS3 1332 DRGYNHNETALEKKILKELTSNYIPSYLNNHERSSEQNRNM negative
P56817 313 NLRLPKKVFEAAVKSIKAASSTEKFPDGFWLGEQLVCWQAG negative
ENSP00000374532 277 YSQGKQQMPHHTPHQLQQPPSLQPTPQVPQVQQSQPSQSSE negative
Q924A2 1629 GARTEMGTGSRVPGGSPMGVSLVYSDKKSAAAATSPAPHLV negative
Q8C0M0 790 EAQSRPQGLPNPFGPFPNRSSNLVVSHSRYPSFTSSGSCSS negative
P36873 223 LLWSDPDKDVLGWGENDRGVSFTFGAEVVAKFLHKHDLDLI negative
P81128 772 QVLKGLLDSKRNLNLVSSTASIKDLADVDLRIVMCLMCGDP negative
Q96EV2 62 LEDDLLGEDLLSGKKNQSDLSDEELNDDLLQSDNEDEENFS negative
Q8TCG1 881 GRLEEKESLVKLQQEELNKHSHMIAMIHSLSGGKINPETVN negative
Q61329 424 GLTSSVLKTPITSVPLGPLASSPTKSSEGKDSGAAEGDKQE negative
ENSP00000369887 49 LKSELKRRNLDITGVKTVLISRLKQAIEEEGGDPDNIELTV negative
Q14686 821 GDPATTANNDVSLSQMMPDVSIQQTNMVPPHVQAMQGNSAS negative
Q9Z1A6 129 RTGAHLELSLAKDQGLSIMVSGKLDAVMKARKDIVARLQTQ negative
Q3T8J9 62 SSVSLSWDPSHGRVAGFEVQSLQDAGNQLGMEDTSLSSGML negative
Q16832 64 DITASSQWSESTAAKYGRLDSEEGDGAWCPEIPVEPDDLKE negative
Q5H8C4 336 FKPSVPLHLHAKEWWAYAIHSILEVNVCPSLRMWSWEHIRN negative
P23381 398 GGRDTIEEHRQFGGNCDVDVSFMYLTFFLEDDDKLEQIRKD negative
Q8R0W0 5932 LLSAERAVTGYTDPYTGDQISLFQAMQRDLIVRDHGIRLLE negative
Q13033 167 MPTFESEETKDTEAPTAPQNSQLTWKQGRQLLRQYLQEVGY negative
P20357 318 IPRWEGKQFDSPMPSPFHGGSFTLPLDTMKNERVSEGPRPF negative
ENSP00000373937 253 VMSEDRPSAPYNVHAETMSSSAILLAWERPLYNSDKVIAYS negative
O95071 89 IGFSVQPDRLELGKPDNNDGSKLNSNSGAGRTSRPGRTSDS negative
P22967 600 DIYQSKEAGKLLADAMKLGYSKPWPEAMKLITGQPNMSASA negative
Q61160 143 AKMDGIEEKYPRSLSERVRESLKVWKNAEKKNASVAGLVKA negative
O60673 81 YVPYDGYGQQPESYLSQMAFSIDRALNVALGNPSSTAQHVF negative
O08550 351 RGESWQDAPQRKDGDEPERGSCRKKQEQKLEEEEEEEEKEG negative
Q15349 81 LKVLGQGSYGKVFLVRKVKGSDAGQLYAMKVLKKATLKVRD negative
Q14690 976 SHLNDTFRFDSEKLQVGQGVSLTLKTTEPGVTGLLLAVEGP negative
ENSP00000261887 4714 DRQVAAVREGMSWIVPVPLLSLLTAKQLEQMVCGMPEISVE negative
ENSP00000356562 263 FIVLNITLVLAAVFKLETDRSIWPLIRIYRGGFLLIEFLFL negative
Q61037 811 LEQGLIYRCASQCVVALAICSVEMPDIIIKALPVLVVKLTH negative
P35221 117 RKQGDLMKAAAGEFADDPCSSVKRGNMVRAARALLSAVTRL negative
Q8TCU4 1435 RKTGIPTLPSTFYSHTEKPGSFYQQVLPHSHLPEEALEVSV negative
ENSP00000346167 440 SLEGERQPKSPGITPTTPTSSQAPQKLDASAAAAPASLPPS negative
Q80TR1 770 GGASLVVNSQVIAASINKESSRVFLMDPVIFTVAHLEAKNH negative
Q8IVG5 355 NQNLSLFVREGASSRDILANSKQRDVDFKAFLQNLKSLVAS negative
O75382 358 QPASLTVTAKDKDGRLVRTGSAELRAEITGPDGTRLPVPVV negative
O60674 305 ATIIITGNGGIQWSRGKHKESETLTEQDLQLYCDFPNIIDV negative
P34058 205 KEDQTEYLEERRVKEVVKKHSQFIGYPITLYLEKEREKEIS negative
ENSP00000265773 366 EYRLQARIAHRIQELENLPGSLPPDLRTKATVELKALRLLN negative
Q8BG05 219 KALSKQEMQSAGSQRGRGGGSGNFMGRGGNFGGGGGNFGRG negative
Q8IX03 51 TSWIDPRDRYTKPLTFADCISDELPLGWEEAYDPQVGDYFI negative
P33981 274 FGRVPVNLLNSPDCDVKTDDSVVPCFMKRQTSRSECRDLVV negative
Q8BXA1 73 QDSLSAQLQVVYEHRSRLEKSLQKERLEHKKAKEDFLVYKL negative
Q9P2V4 61 TVVCNDPDMTLPPASIPPDTSRLRLERTAIRRVPGEAFRPL negative
O75165 28 DLACFYTTKHSWRGKYKRVFSVGTHAITTYNPNTLEVTNQW negative
Q9D0E1 466 ERMGSSIERMGPLGLDHMASSIERMGQTMERIGSGVERMGA negative
P09066 8 OOOOOOOOOOOOMEEKDSKPSETAAEAQRQPEPSSGGGSGG negative
ENSP00000373390 795 EQSEPSAECWQNMYKLLNFYSLISDPTGILEKSSETFGPAG negative
P19246 26 ADALLGAPFAPLHGGGSLHYSLSRKAGPGGTRSAAGSSSGF negative
Q7Z7G8 917 PSDTKDLHSTKWLNESRKPESLLAPDLMAFTIQVPQYIDYC negative
P81128 709 DNHLVHLPLTLILVNKRGDTSGETLHSLIQQGQQIASKLQC negative
Q5T4S7 1289 LGTLCSQSLPLAASLKHTLLSLVRLTGDLIVWSDEMNPPQV negative
Q14524 527 HLSLTRGLSRTSMKPRSSRGSIFTFRRRDLGSEADFADDEN negative
O95373 569 IRETENDDLTNVIQKMICEYSEEVTPIAVEMTQHLAMTFNQ negative
Q12965 496 ADQTLLQKLQMQIGSHEHFNSWNQGFIIHHYAGKVSYDMDG negative
ENSP00000374586 364 VPQLKQEISECLIASSFEDDSRVASPLDQNGSFNVVIKEEP negative
Q9UHY1 58 SAASPEEEEESEDESEILEESPCGRWQKRREEVNQRNVPGI negative
ENSMUSP00000023741 1778 EPPPAQALAPSPPSHPDVFRSGPYPDPYAQPPLTPRPQPPP negative
P23381 291 SDCIGKISFPAIQAAPSFSNSFPQIFRDRTDIQCLIPCAID negative
ENSMUSP00000039351 83 YNPIPVRQNCLTVNRSLFLFSEDNLVRRPAQNETKWPEFAY negative
Q9BVJ6 98 EGSGEKLVLADLLEPVKTSSSLATVKKQLSRVKSKKTVELP negative
P36888 470 SCFSDGYPLPSWTWKKCSDKSPNCTEEITEGVWNRKANRKV negative
Q99KN9 101 KNWRRVYKSLLLLAYLIRNGSERVVTSAREHIYDLRSLENY negative
P11277 397 QKVYTPHDGKLVSDINRAWESLEEAGYRRELALRNELIRQE negative
P51610 158 GHSFSLVGNKCYLFGGLANDSEDPKNNIPRYLNDLYILELR negative
ENSMUSP00000011895 1596 LASLRSPEAEAVRRGQEQLQSAWTGLREAAERRQQTLDAAF negative
Q9WTU6 86 AKRAYRELVLLKCVNHKNIISLLNVFTPQKTLEEFQDVYLV negative
Q7Z6I6 326 PRGAEDREDKSNKGTLRPAKSMDSLSAAAGASDEPEGLVGP negative
ENSP00000265368 534 LLVLAESKLKSWIIKYGRRESVEQLLQNYVSFIENSKFFEQ negative
ENSMUSP00000008991 982 YHLECTETQAWMREKTKVIESTQGLGNDLAGVLALQRKLAG negative
Q80ZF8 150 RRVFPTDFPGLQKKVEEDQKSFFEFLVLNKVSPSQFGCHVL negative
ENSMUSP00000066306 519 EFNVVIVAVDSGSPSLSSNNSLVVKVGDTNDNPPVFGQSVV negative
O35280 146 THRDIKPENLLLDERDNLKISDFGLATVFRHNNRERLLNKM negative
Q15477 76 EAEQLFLSSPAWLPLHGVEHSARKWQRKTDPWSLLAVLGAP negative
ENSMUSP00000091179 247 LREQRSDLGREHPRGYDRGGSMGRQGRIKHVEFQGVEILWT negative
Q6P4R8 2 OOOOOOOOOOOOOOOOOOMDSLDHMLTDPLELGPCGDGHGT negative
Q5T5P2 325 PPHAIPNSPPSTPVPHSMPPSPSRIPYGGTRSMVVPGNATI negative
Q9NTJ3 594 LVHDLFQKVEEAKSSLAMNRSRGKVLDAIIQEKKSGRIPGI negative
ENSP00000265368 3029 QKAEPRTEDLKSQLNELCRFSRDLSTYSGKVSGLIKEYNCL negative
Q9Y4G8 404 LMTLTKPSREAPLPFILLGGSEKGFGIFVDSVDSGSKATEA negative
Q14244 25 AGGDGHRGGDGAVRSETAPDSYKVQDKKNASSRPASAISGQ negative
Q3T8J9 412 DVESTASSPRGAKKSRLRQSSEMTETDEESGILSEAEKVTT negative
Q6P4S8 1238 MAHLVEVQHERGASGGQTFHSLLTASLPPRRDSTEAPKPES negative
Q8TEU7 1273 PSAKSDNLSDSSHSEISSRSSIVSNCSVDSMSAALQDERCS negative
ENSP00000263650 66 KDMEPNGPSLPRDEGPPTPSSATKVPPAEYRLCNGSDKECV negative
P26267 71 VTKEDAVHYYTQMLTIRRMESAAGNLYKEKKVRGFCHLYSG negative
P09581 25 PLVLLLATVWHGQGAPVIEPSGPELVVEPGETVTLRCVSNG negative
Q923J1 86 LGEHFNQAIEEWSVEKHTEQSPTDAYGVINFQGGSHSYRAK negative
P13864 152 RGPRRSKSDSDTLSVETSPSSVATRRTTRQTTITAHFTKGP negative
ENSP00000355890 560 LKPVWYSPKVFIEGADAETFSEGEMVTFINWGNLNITKIHK negative
Q6P2E9 114 AKEVEIVASSDSSISSKARGSNKVKIQPVAKYDWEQKYYYG negative
P30414 319 DMPVVTAEPEPKIPDVAPIVSDQKPSVSKSGRKIKGRGTIR negative
ENSMUSP00000065481 636 SPSLQAPPVTYPLPLSSPPASPPLPALLSPPASPPLESPLS negative
Q9Z0X4 442 RRSLPPGLLRRVSSTWTTTTSATGLPTLEPAPVRRDRSASI negative
ENSMUSP00000023741 1703 PPFGESRKSLEVKKEELGASSPGYGPPNLGCVDSPSAGPHL negative
Q14315 100 RMYRKFHPRPNFRQMKLENVSVALEFLEREHIKLVSIDSKA negative
P35968 180 LCARYPEKRFVPDGNRISWDSKKGFTIPSYMISYAGMVFCE negative
Q9Y4F3 335 GKETTLLLATSLGKAASKFGSPEVAVAGQVLENLPPIGVFW negative
Q6A068 285 HLKRKKESDLPSAILQTSGVSEFTKKRSKLVLPAPQISDAE negative
Q8TDJ6 1019 LSSSSIYPVCLAPYLVVTTCSDNKVRFWKCCMEANPECNKS negative
ENSMUSP00000023741 1389 FSPEPGEPDSPWTGSGGTTPSTPTTPTTEGEGDGLSYNQRS negative
Q80YR9 97 EMQKTIEMKRTARVGRGRPGSGASGVGNVYHFSDALKEEES negative
Q5THJ4 278 SRHSPRIDCDIQLETIPLKLSQLQYRQIMEFLKELERKERQ negative
ENSP00000263935 876 DRAGEMASSAQDESETTVTGSDPFYDRFHWFKLVGSSPIFH negative
Q5H8C4 303 HTIAIEFNKPQYFSLMELLESIDMMTQNQPYRKFKPSVPLH negative
Q14524 666 APCVDGFEEPGARQRALSAVSVLTSALEELEESRHKCPPCW negative
Q8R0W0 462 MGFSDPTTHDRLGYEQLLALSVTDPETGLAFLPLPGMSHAN negative
Q62190 762 GAGTARVPLHLQIGGAEVPGSWTFHYKEDPIVLDISPKCGY negative
Q61329 941 QLVSEELMNLGESFIQTNDPSLKLFQCAVCNKFTTDNLDML negative
Q9EQW7 926 VVDPDVPSPQSKDAQYTVTFSHCKDYVVTVTEEFLEFISDG negative
Q8TC07 327 RPVVQRREPVSLEEWTKNIDSEGRILNVDNMKQMIFRGGLS negative
ENSP00000354823 251 SRVTRIEERYRPSMEGYRAPSRQDVYGPQPQVRVGGSSVDL negative
Q99KW3 405 TTQRDNPRTPCTQRDNPRASSPNRTTQRDNPRTPCTQRDNP negative
ENSMUSP00000069312 333 AGSIEGTLEWEDFQQRMENLSMFLIKRRDMTRMFVHPSFRE negative
Q99JX3 389 PSFPLVPEGSSAASAGEPLSSLPAMGPPSDPVMTTAKADAS negative
Q16832 19 OMILIPRMLLVLFLLLPILSSAKAQVNPAICRYPLGMSGGQ negative
Q62312 30 PLHIVLWTRIASTIPPHVPKSDVEMEAQKDASIHLSCNRTI negative
Q13002 392 GRITFNKTNGLRTDFDLDVISLKEEGLEKIGTWDPASGLNM negative
ENSMUSP00000066306 756 DNAPTVTLPRNISYTLLPPSSNVRTVVATVLATDSDDGINA negative
P16885 225 YKKLMFEQQKSILDEFKKDSSVFILGNTDRPDASAVYLHDF negative
O75362 38 DGPEVIGSSLGSPMEMEDALSMKGTAVVPFRATQEKNVIQI negative
P58107 1560 SLEGGNFIAGVLIQGTQERMSIPEALRRHILRPGTALVLLE negative
ENSP00000261887 4369 GRCHSAAWTAPPVPPRAPGVSVPLQLGLPDTVPPQYGALRE negative
Q9NUA8 624 LAETVKEILSIPSETASPEASLRAVLSRAMEKSVPAIEICH negative
Q9NU22 2234 SGHSHGTFEWVDSMLVQALKSGDWLLMDNVNFCNPSVLDRL negative
Q13563 137 WRPGSRRSAASSAVSSVGARSRGLGGYHGAGHPSGRRRRRE negative
O60500 47 ASVPRGFWALPENLTVVEGASVELRCGVSTPGSAVQWAKDG negative
Q92574 101 KAATRLSILSLLGHVIRLQPSWKHKLSQAPLLPSLLKCLKM negative
P08922 1512 EVNDRKNSSDLKYRILEFQDSIALIEDLQPFSTYMIQIAVK negative
Q9UQQ2 26 QPSSPSSAPSASPAAAPRGWSEFCELHAVAAARELARQYWL negative
Q13127 373 VHNGPKPLNCPHCDYKTADRSNFKKHVELHVNPRQFNCPVC negative
ENSMUSP00000011895 979 HLNSRWNRIVELVEQRKEEMSAVLLVENHVLEVAEVRAQVR negative
Q8NC56 95 ARPAAASPRAEPWLSQPASGSAYATPGAYGDIRPSAASWVG negative
A1L390 149 LKPEQVSALFGNIENIYALNSQLLRDLDSCNSDPVAVASCF negative
P16471 151 ELAVEVKQPEDRKPYLWIKWSPPTLIDLKTGWFTLLYEIRL negative
Q8K298 189 APVPTEDKAASPSKPPISNASATPVGRRGRLANLAATICSW negative
ENSP00000297591 153 HDRDSPPPPPPPPPPPQPQPSLKRNPKHADGEKEDQFNGSP negative
Q9QUH6 373 AGRHFTEQWYPVTLPTGSGGSGGMGSGGGGGSGGGSGGKGK negative
P43244 347 EWNPDNDTGHTMGDPFMLQQSTNPAPGILGPPPPSFHLGGP negative
ENSP00000265368 3313 DWMTDAIHMLDSYCHPTSDKSVLDSRTLKLEALLSVKQEKE negative
ENSP00000265368 1583 IQQSVSEFEDKLAVPIKICSSATETYKVLQEHMDLCQALES negative
Q16832 207 LDGLVSYNAPAGQQFVLPGGSIIYLNDSVYDGAVGYSMTEG negative
ENSMUSP00000071081 19 OMSAAKENPCRKFQANIFNKSKCQNCFKPRESHLLNDEDLT negative
Q80Y19 56 TAATEIKGKVFGVPFNSLPHSVVPEFGHIPSFLVDACASLK negative
Q8TBE7 246 VCSILGVCLVMIPNIVDEDNSLLNAWKEAFGYTMTVMAGLT negative
Q9JIC3 227 LEERRSMTLKTENLRKVSDHSLLMMQYLETSQPSAEINRKN negative
Q6P4S6 340 YSLLCDRHKKHKTLRPGALPSMPQAMTFQAPVNLQAEQTGT negative
Q80XK6 171 AVKSDSDGEQTAPRFELHCSSDVVHIRTCSDSCAALMNLIQ negative
ENSP00000355568 140 AAAERPPRLGSDFGSSRPAASLAQPPTPQPPPVNGILVPNG negative
P68104 82 LKAERERGITIDISLWKFETSKYYVTIIDAPGHRDFIKNMI negative
Q13370 298 SSAAEEKVPVIRPRRRSSCVSLGETAASYYGSCKIFRRPSL negative
Q9UJU6 140 EDVEPECIMEKVAKASGANYSFHKESGRFQDVGPQAPVGSV negative
P48634 192 LQAAGDQDKAAKERESAEQSSGPGPSLRPQNSTTWRDGGGR negative
P16546 552 LIQNNHYAMEDVATRRDALLSRRNALHERAMHRRAQLADSF negative
ENSP00000337265 27 SGRLLSLAAPKMASIMEGPLSKWTNVMKGWQYRWFVLDYNA negative
Q9BWU0 267 RIPPRTYCRVHVGHVVRFGGSTRLFILQGPEEDREAESELT negative
ENSP00000353508 1179 LIQDEIAVKLSVEIPCPPAVSEADLATDERADVQMEFIQGP negative
Q9NTI5 870 LRLLTTILHSDGDLTEQGKISKPDMSRLRLAAGSAIVKLAQ negative
Q810U3 1021 KIHETAPDEQSIWNVTVLPNSKWANITWKHNFRPGTDFVVE negative
Q9BUJ2 92 EGTAQPPPPGLQPHAEPGGYSGPDGHYAMDNITRQNQFYDT negative
Q14674 457 LEALEGLSGQELTDHMGMTASYTSNLAYSFYSHKLYAEACA negative
Q07954 2887 GRCLSSRQWECDGENDCHDQSDEAPKNPHCTSPEHKCNASS negative
Q03188 3 OOOOOOOOOOOOOOOOOMAASGLDHLKNGYRRRFCRPSRAR negative
O95359 171 AAFPAERDSSTPYQEIAAVPSAGRERQPKEEGQKSSFSFSS negative
O14879 7 OOOOOOOOOOOOOMSEVTKNSLEKILPQLKCHFTWNLFKED negative
Q8TE77 384 IDNFYPERFTYHNVRLWDEESAQLLPHWKETHRFIEAARAQ negative
Q9Y4H2 250 LNCEQPSVTLQLMNIRRCGHSDSFFFIEVGRSAVTGPGELW negative
Q9P2D1 1661 ICRTILVYCLNHYKGDENIKSFIWDLITPTADGQTRALVNH negative
O60486 351 RMSEIQARAKRVSWDFKTAESHCKEGDQPERVQPIASSTLI negative
Q9Y4F3 395 IREKFFKGHREAEFICVCDISKENKEVIQELNNCQVTVAHI negative
P52799 117 LLNCAKPDQDIKFTIKFQEFSPNLWGLEFQKNKDYYIISTS negative
Q6P5H2 818 EAEDQVLERLVEKESQESLKSPEEEDQRTGKPLEKENQESL negative
Q5T5X7 432 FLLHRLFPELFDHRKLGEQYSCYGDGGKQELDPQRLQIIRN negative
Q96FF9 49 QRKSGSELPSILPEIWPKTPSAAAVRKPIVLKRIVAHAVEV negative
Q99KW3 622 NQVPWASISLRPTQGDKPQTSAPTRLAHNDPPQQYSPSLAT negative
Q6EMB2 353 TFVPHRSSCFELYGFDVLIDSTLKPWLLEVNLSPSLACDAP negative
Q03137 349 SAPLNLISNVNETSVNLEWSSPQNTGGRQDISYNVVCKKCG negative
Q14690 976 SHLNDTFRFDSEKLQVGQGVSLTLKTTEPGVTGLLLAVEGP negative
ENSGALP00000016789 473 QKEKDSAGVIRSASSPRLSSSLDNKEKEKDGKGTRLAYVAP negative
O95359 476 AKEVVDAGLVGLERQVSDLGSKGEHPEGDPGEVPAPSPQER negative
Q99JG2 385 VVYAFCTLPENVCNIVVAYLSTELTRQTLDLLGLINQFSTF negative
Q91VX2 603 SAVQSSTYTTSVVTSSTLTSSALSSTSPVTTSSSYDQSSVH negative
P11277 1762 GQERVDNVNAFIERLIDAGHSEAATIAEWKDGLNEMWADLL negative
Q80TR1 9 OOOOOOOOOOOMARLAAALWSLCVTTVLVTSATQGLSRAGL negative
P48058 380 VQFDHYGRRVNYTMDVFELKSTGPRKVGYWNDMDKLVLIQD negative
Q96T58 373 GLFHEFKKFGKVTSVQIHGTSEERYGLVFFRQQEDQEKALT negative
Q8R0W0 3854 SVEEAVAAGVVGGEIQEKLLSAERAVTGYTDPYTGDQISLF negative
P48356 860 YVIVPIIISSCVLLLGTLLISHQRMKKLFWDDVPNPKNCSW negative
Q5T4S7 1503 VIQENRQLLQLLTTYIVRENSQVGEGVCAVLLGTLTPMATE negative
Q13435 32 LAEIGAPIQGNREELVERLQSYTRQTGIVLNRPVLRGEDGD negative
Q9H583 1154 LVNCKNSHCAQTVSSVFKGISVNAEQVRIELEPPDKAKPLG negative
O14994 11 OOOOOOOOOMNFLRRRLSDSSFMANLPNGYMTDLQRPDSST negative
Q8K212 262 VAEIKIYSLSSQPIDHEGIKSKLSDRSPDIDNYSEEEEESF negative
Q08379 481 KELEGLAGQLQAQVQDNEGLSRLNREQEERLLELERAAELW negative
P08922 1818 QNLRWKMTFNGSCSSVCTWKSKNLKGIFQFRVVAANNLGFG negative
Q8TD16 181 RLRDDIKEYKFREARLLQDYSELEEENISLQKQVSVLRQNQ negative
Q7Z6I6 297 HKRKGSLKVRKWRSIFNLGRSGHETKRKLPRGAEDREDKSN negative
P30936 189 VASAVVVLPVVVFSGVPRGMSTCHMQWPEPAAAWRTAFIIY negative
Q9Y5B9 938 QGGWSFLEPEGEGSDAEEGDSESEIEDETFNPSEDDYEEEE negative
Q15527 165 PREAFWEPTSSDEGAAASDDSMTDLYPPELFTRKDLGSTED negative
Q8BG95 563 APSTYTSTYLKRTPYKSQADSTAEKTADSVSSSTPLCVITN negative
Q07954 2933 SGRCVAEALLCNGQDDCGDSSDERGCHINECLSRKLSGCSQ negative
Q8IVL1 605 GIPKPGMKSMPGKSPSAPAPSKEGERSRSGKLSSGLPQQKP negative
Q8VHJ9 1557 LLEQGQVDDREEFSLKLTLLSNQWQGVIRRAQQRRGIIDSQ negative
Q8TDJ6 60 ANDFECVQIIPGAKHGNIQVSCVECSNQQGRIAASYGNAVC negative
Q6VN19 274 EDYMREWRAKVQGTVHGFPISARLGEWQAVLQNMVSSYLVH negative
Q14690 1033 DEDEEVDPALTVGTIKKHTLSIGDMVTGTVKSIKPTHVVVT negative
O88904 225 KCWKRSTKEIVAIKILKNHPSYARQGQIEVSILSRLSSENA negative
ENSP00000373565 81 EHVSRHLRPPQYVTREPPEGSLLDVDMDGSSGTYWPVNSDQ negative
Q61165 34 RIFPSLLVVVALVGLLPVLRSHGLQHSPTASTIRGSEPPRE negative
ENSP00000346167 990 DEVSSTSSVSQSLESEDARTSCKDDEAVVQAPRHAPVVRTP negative
Q9JIX8 189 EDEMTHPEGVASLLPPDFQSSLNRPELELSTHSPRKSSSFS negative
Q5UAK0 229 SEEDEDYIPSEDWKKEIMVGSMFQAEIPVGVCRYKENEKVY negative
Q9P2D1 588 DMTQVSGPNAQLVKSDDYLPSIEQQPQQKKKKKKNNHIVAE negative
Q7Z3T8 89 ETSYGTNESSLNEKTLKGLTSIQNEKNVTGLDLLSSVDGGT negative
ENSP00000261887 294 SAVVHTMEKGKLLSSQEGMISFDCFMTILMQMRRSLGSSAD negative
Q8K394 142 VSFSSMPTEKKISSASDCINSMVEGSELKKVRSNSRIYHRY negative
Q15303 226 TLTRTVCAEQCDGRCYGPYVSDCCHRECAGGCSGPKDTDCF negative
ENSMUSP00000065481 790 LQTPPSPLTTFPPGVPPGLTSPVVQPPSPPASPPLQAPRRP negative
Q92545 120 TSHFHASFFQNRKILPGGNTSFDVVFLARVVGNVENTLFIN negative
O43432 29 PFFQRPQIQPPRATIPNSSPSIRPGAQTPTAVYQANQHIMM negative
A0FGR8 235 LFRETIEPAVRGANTHLSTFSFTKVDVGQQPLRINGVKVYT negative
ENSMUSP00000023741 464 PPPTPPPSHCSPPALPLSVPSPLSPVQKAVDVSDEAELHEM negative
ENSP00000373390 79 VESDDLKKDLPLMPPPPDSCSMKLTIKEIWFSFAAPTNVRS negative
O14980 357 EKRLNLRETLMEALHYMLLVSEVEETEIFKICLEYWNHLAA negative
P08941 1782 TTAGVPSKPGTPKRAEDSKNSVQWEKAEDNGSNLTYYILES negative
Q8VHJ9 592 ALQELSKLQDMYDELLVTISSRRSNLNQNLALKSQYDKALQ negative
Q9H582 355 DSQKYALSKVKPESTDEDLESVDAFQHLIYNPDKCGEESSP negative
ENSP00000265368 789 AHLITKESPQEEGKEMFATMSKLKEQLTKVKECYSPLLYES negative
O75167 370 DTPVVLVSVGADLPVSALDPSQLLWAEEPTNRTTLYSGTGL negative
P16591 233 MQEEMIKALKGIFDEYSQITSLVTEEIVNVHKEIQMSVEQI negative
O14974 197 LRDARQWLNSGHINDVRHAKSGGTALHVAAAKGYTEVLKLL negative
Q8K3A9 23 MAAEKEPFLVPAPPPPLKDESGGGGGPEVQSHQEAASGELR negative
ENSP00000339881 424 DTEQVWRNHILAGNEDPQLKSLWYTLHYILFIQYTEDMDQK negative
Q13045 276 QITELSLCIDQWVHVETLNLSRNQLTSLPSAICKLSKLKKL negative
A2ALU4 197 IDSLDHSSQLYPSGHLSSAKSNSSIDHLGGHSKRDSAYGSF negative
Q8IXJ6 214 CVSASCRHEYPLSWMKEKIFSEVTPKCEDCQSLVKPDIVFF negative
Q9BWF3 159 RMHVQLSTSRLRTAPGMGDQSGCYRCGKEGHWSKECPIDRS negative
P05107 137 TFRRAKGYPIDLYYLMDLSYSMLDDLRNVKKLGGDLLRALN negative
Q9EQW7 573 DFERETSSAEHDLDAASEASSEPDYNYEFAQMEVIMKTLNS negative
Q9Y4G6 763 KLVDRSVENCVRACQAATTDSELLKQVSAAASVVSQALHDL negative
Q6GYQ0 151 FLLWLQALQNNCSKEQLWMFSCLIPGFSAPQSEHGPRTLDN negative
Q8TDM6 401 ELNKATAQNKDLQWEMELLQSELTELRTTQVKTAKESEKYR negative
Q5T8P6 17 OOOMVSKMIIENFEALKSWLSKTLEPICDADPSALAKYVLA negative
Q9NU22 2387 QTAILIVQYLQRGLSLDRAFSEACWEVYVCSQHSPANRKLV negative
O55196 252 DPPKPEDPPPDDPPPEASTNSTVPDANATQSIPEGGNDTSP negative
ENSP00000371341 77 RLGGGRMQPEEGTGWLLELLSEVQLQQYFLRLRDDLNVTRL negative
Q9H3P2 154 NPNVQDILGELREKVGECEASAMLPLECQYLNKNALTTLAG negative
ENSP00000161863 925 AWQKARSDGWERAFCEKNFLSQATMEIIIGMRTQLLGQLRA negative
Q6P996 155 AYFHEEEREGLAKICRLAIHSRYEDFVVDGFNVLYNKKPVI negative
P01897 305 YHEGLPEPLTLRWEPPPSTDSYMVIVAVLGVLGAMAIIGAV negative
P05107 349 YEKLTEIIPKSAVGELSEDSSNVVQLIKNAYNKLSSRVFLD negative
Q9Y519 151 EYLGGESSIMSEIRGKPIESSCMYGTCCLWGKTYSIGFLRF negative
Q14674 743 QEDRFLYSNIAFNLAADAAQSKCLDQALALWKELLTKGQAP negative
Q7Z460 74 ATSWVNSSNYKVVLLGMDILSALVTRLQDRFKAQIGTVLPS negative
Q91VX2 616 TSSTLTSSALSSTSPVTTSSSYDQSSVHTRIAYQSSASPPD negative
P51116 5 OOOOOOOOOOOOOOOMGGLASGGDVEPGLPVEVRGSNGAFY negative
P16150 164 RTSGAPVTTAASSLETSRGTSGPPLTMATVSLETSKGTSGP negative
Q9Y4I1 217 TSNPIMESIGNAKTTRNDNSSRFGKYIEIGFDKRYRIIGAN negative
ENSP00000338788 240 KKKEEKEDEISLEDLIERERSALGPNVTKITLESFLAWKKR negative
Q8K3F6 33 GGGGEGGGGGGGAANPAGGDSAVAGDEERKVGLAPGDVEQV negative
Q13085 4 OOOOOOOOOOOOOOOOMDEPSPLAQPLELNQHSRFIIGSVS negative
Q6UB98 619 CKHKEKSKHQKDFHLEFGEKSNAKIKDEDHSPTFENSDCTL negative
Q8K3K8 14 OOOOOOMSHQPLSCLTEKGDSPCETPGNGPSNMVHPSLDTF negative
ENSP00000264904 197 ADSREVIRNDGVLLLQALTRSNGAIQKIVAFENAFERLLDI negative
Q924N4 119 EHSQLLDDGHKKARNAYLNNSNYEEGDEYFDKNLALFEEEM negative
P48357 145 NWNIQCWLKGDLKLFICYVESLFKNLFRNYNYKVHLLYVLP negative
O15020 2148 RPPPSTQAPSVNGVCTDGEPSQPLLGQQRLEHSSFPEGPGP negative
O14617 273 RLGKKLIEPLTNLIHSTSAMSLLYECVNTVIAVLISLSSGM negative
ENSP00000263935 1434 ISPPRSLRSLFGSGYSKSPDSNRVTGIYELSLCKMSDTGSP negative
Q7Z6Z7 1159 PMLFDERKYPYHLMLQKFLCSGGHNALFETFNWALSMGGKV negative
A0FGR8 675 HLEKRERPPDHQHSAQVKRPSVSKEGRKTSIKSHMSGSPGP negative
Q7Z6Z7 193 ENGFGLAECCRDLHMMKYPPSATTLHFEFYADPGAEVKIEK negative
P33316 20 MTPLCPRPALCYHFLTSLLRSAMQNARGTAEGRSRGTLRAR negative
P19021 394 QQPKREEEEVLDQGDFYSLLSKLLGEREDVVHVHKYNPTEK negative
O55196 496 GANPAANKPSIGTNPAANKPSIGTNPAANKPFVRNNVGANK negative
O35071 336 SRTAMIAALSPADINYEETLSTLRYADRTKQIRCNAVINED negative
P33240 270 QGGVPAPGQMPAAVTGPGPGSLAPGGGMQAQVGMPGSGPVS negative
A4D1E1 839 LKSTRIIYCDSNSQISCTGSSKKPPNCQGTQHDRLDSYSIE negative
P48730 180 THQHIPYRENKNLTGTARYASINTHLGIEQSRRDDLESLGY negative
Q14765 282 TLLAESLFQLRRQLEKLEEQSTKMTYEGDPIPMQRTHMLER negative
Q96S66 176 DILINFKFHDFETWKWRFEDSFGVDPYNVLMVLLCLLCIVV negative
Q14573 65 DNPPKKFRDCLFKVCPMNRYSAQKQYWKAKQTKQDKEKIAD negative
P52630 97 PESLLLQHNLRKFCRDIQPFSQDPTQLAEMIFNLLLEEKRI negative
Q9BUH8 176 HMEKHGCSLPSPLCHPAYADSVPTCVIAKVLEKPDPASLSS negative
P09411 86 PDGVPMPDKYSLEPVAAELKSLLGKDVLFLKDCVGPEVENA negative
Q07954 66 CDGERDCPDGSDEAPEICPQSKAQRCQPNEHNCLGTELCVP negative
Q62190 1151 GLPRVLLPYMRHGDLLRFIRSPQRNPTVKDLVSFGLQVACG negative
Q80ZZ7 242 SEEIEDLPASDANIDSQVIISASTETPTKEAVSTAVEEPPT negative
Q80TJ7 140 FSVPILVLKKDGLGMTLPSPSFTVRDVEHYVGSDKEIDVID negative
Q61037 728 VLSRLPESLRYKVLIFTSPCSVDQLSSALCSMLSAPKTLER negative
Q8IVT5 150 DALLEMNEAKVKETLRRCGASGDECGRLQYALTCLRKVTGL negative
Q6UB98 439 RVLYSSTESSDEEALQNKKISTSCSVIPETSNSDMQTKKEY negative
ENSGALP00000016789 439 EEERKDESPASWRLGLRKTGSYGALAEITASKEAQKEKDSA negative
Q99L90 184 RFTLREVQERWYALLYDPVISKLACQAMRQLHPEAIAAIQS negative
A4D1E1 568 QRKYNLDYSDSEPNKSEYTFSANDLEMKNPKVPLYLNTSLK negative
P58281 280 KKSLIDMYSEVLDVLSDYDASYNTQDHLPRVVVVGDQSAGK negative
O75150 158 PEPGTSELRDPLLMQLRPPLSEPALAFVVALGASSSEEVEL negative
P27361 158 SNDHICYFLYQILRGLKYIHSANVLHRDLKPSNLLINTTCD negative
P31260 164 NIKEESSYCLYDSADKCPKVSATAAELAPFPRGPPPDGCAL negative
Q6P1X5 373 FFGCFISRMSWSDEWVLKGISGYIYGLWMKKTFGVNEYRHW negative
P36888 318 EMSTYSTNRTMIRILFAFVSSVARNDTGYYTCSSSKHPSQS negative
O95239 138 IQLLFKEIDKKSDFEFTLKVSYLEIYNEEILDLLCPSREKA negative
P58281 531 IEAIREYEEEFFQNSKLLKTSMLKAHQVTTRNLSLAVSDCF negative
Q8BX17 882 RDCLVLATATHAKAELNEDVSADLEERFHLGLFTDRATLYR negative
O43586 89 INSLRASFDSLKQQMENVGSSHIQLALTLREELRSLEEFRE negative
Q5SXM2 646 PVQVPARAHGPVPRSAQASHSADTRPAGAEKQALEGGRRLL negative
Q6P5Z2 433 TFCDPVIERRPRLQRQERIFSKRRGQDFLRASQMNLGMAAW negative
ENSP00000374586 634 GRPRKLKLCKAGRPPKNTGKSLISTKNTPVSPGSTFPDVKP negative
Q9NSI2 169 ALPELLGLEAGSRRQARSRESNKPRPSELSRMSAAQRQQLL negative
Q8VBZ3 92 FRRGPSPQDQSGPGGAPRVASRNLFPKDTLMNLHVYISEHE negative
Q9Y5B9 950 GSDAEEGDSESEIEDETFNPSEDDYEEEEEDSDEDYSSEAE negative
O15020 858 ARAGERARALEAALALYTMLSEAGACGLWVEEKEQWLNGLA negative
P42685 154 NKTGSFLIRESESQKGEFSLSVLDGAVVKHYRIKRLDEGGF negative
O35071 68 SFTFDYSYWSHTSVEDPQFASQQQVYRDIGEEMLLHAFEGY negative
Q62419 43 AEGTKLDDDFKDMEKKVDVTSKAVAEVLVRTIEYLQPNPAS negative
O15047 143 EILLHPRTRKHLGLARVLFTSTRGAKETVKNLHLTSVMGNI negative
Q6A009 145 QQAFEKLILKVKKHLAPYLKSVMGYWLMAQCDTYPPAALAA negative
P50516 86 YEETSGVSVGDPVLRTGKPLSVELGPGIMGAIFDGIQRPLS negative
P34902 30 FLVLQLLLLRAGWSSKVLMSSANEDIKADLILTSTAPEHLS negative
P83510 736 SQPGSQAGSSERSRVRANSKSEGSPVLPHEPSKVKPEESRD negative
Q08460 482 VEFYQGSVLNPHDLARVKIESADACLILANKYCADPDAEDA negative
O89001 958 FLRGLVMNYPHITNLTTLGQSVEYRHIWSLEISNKPNISEP negative
ENSP00000372922 123 TVDHLKQNNTAKLVKQLSKSSEDEELRKLASVLVSDWMAVI negative
P30957 935 PCLVEFSKLPEQERNYNLQMSLETLKTLLALGCHVGISDEH negative
ENSP00000263935 437 RYLLASENQRPGHFSTASMGSLTSSPSSCSLSSQVGLTSVT negative
Q5VT06 472 SDRGGRERTAKSGGHIGRAESDPRLDVLHRHLQRNSERSRS negative
Q8BG95 476 REALRDRGSSIYRSSSSPRISALLDDKDKERENKSYFSMLV negative
ENSP00000370000 2 OOOOOOOOOOOOOOOOOOMSSHLVEPPPPLHNNNNNCEENE negative
Q8TCU4 55 NVDDVVVVEEVEEEAGRELDSDSHYGPQHLESIDDEEDEEA negative
Q8WWQ0 771 RSEEKRKHLTVPKENKIPTVSKNHAHEHFLDLGESKKQQTN negative
P08941 1768 VTGMKSTSSPTSFKTTAGVPSKPGTPKRAEDSKNSVQWEKA negative
Q811D0 101 WEIASLPSTAVTSETLPGSLSPPVEKYRYQDEEVLPPEHIS negative
P34926 875 QTEETGKSSLLLDTVTSIPSSRTEATQGLDYVPSAGTISPT negative
P56564 81 TILGFALRPYKMSYREVKYFSFPGELLMRMLQMLVLPLIIS negative
O88871 90 SIGRGVLPAVELAIEQIRNESLLRPYFLDLRLYDTECDNAK negative
Q91VX2 439 VLSRLDFKSQPEPSPVLSQLSQRQQHQTQAVSVPPPGLESF negative
Q5UAK0 14 OOOOOOMCIRCLCLIGLQTVSGFFSCQITSHLLSLQVQGEY negative
O75122 358 WSTANPSTVAGRVSAGSSKASSLPGSLQRSRSDIDVNAAAG negative
P10828 54 ACLHRKSHSERRSTLKNEQSSPHLIQTTWTSSIFHLDHDDV negative
Q62312 83 SDNGGAVKLPQLCKFCDVRLSTCDNQKSCMSNCSITAICEK negative
Q13426 75 ADDMAMEKGKYVGELRKALLSGAGPADVYTFNFSKESCYFF negative
P01730 55 TVELTCTASQKKSIQFHWKNSNQIKILGNQGSFLTKGPSKL negative
P48736 33 EDNCRRRRRMKPRSAAASLSSMELIPIEFVLPTSQRKCKSP negative
Q6P995 200 DTVLITGKLADAKSQPSVQFSKALIKLPDNHHISNVTGYLT negative
Q3KR37 273 EENEVNDSSSKSSIETKPDASPQLPKKSITNSTLTSTGSSE negative
P11171 497 KVCVEHHTFFRLTSTDTIPKSKFLALGSKFRYSGRTQAQTR negative
Q96T23 356 EPERIEFGGNIKSSHEITEKSTEETEKLKNDQQAKIPLKKR negative
Q9BUE0 33 GTINMMEYLLQGSVLDHSLESLIHRLRGLCDNMEPETFLDH negative
Q9P2K8 17 OOOMAGGRGAPGRGRDEPPESYPQRQDHELQALEAIYGADF negative
Q5SXA9 689 DEKNKQFAILIIQLSHLSALSLQQDQKVNIRVAILPCSESS negative
Q6P5H2 1020 ENESQDSRKSLEDESQETFGSLEKENLESLRSLAGQDQEEQ negative
P14164 553 KWSKPDQITHSDVSMVGLDESNDGGNENVHPTLAEVDAQEA negative
Q03391 163 GAALVLTPKEKGSTFLQLGSSTEQQLQVIFEVLEEYDWTSF negative
Q7Z620 328 VAISQTALQQKTLRVDLCSVSKHRREECLAGTQISLADLPF negative
Q5SXY1 166 RTTPAKPKQEHEGAEKAVLESQVRELLAEAKTKDSEINRLR negative
ENSMUSP00000011895 512 AQALAAEGYYDARRVAAQRDSVLRQWALLTGLVGARRTRLE negative
ENSMUSP00000100013 175 VAGSSGHAGSSHAGGGAGGSSKPAPKKSCGPKVAGSSVGKP negative
A0JNW5 13 OOOOOOOMAGIIKKQILKHLSRFTKNLSPDKINLSTLKGEG negative
Q08351 309 MVTCQWQQQDRTSSQGFFRHSRTRCCPTDRDPTWEKCEEEE negative
Q9NTI5 656 DEGVPTDQAIRAGLELLKVLSFTHPISFHSAETFESLLACL negative
ENSP00000338422 130 TIVHDKVLNLIQSWADAFRSSPDLTGVVTIYEDLRRKGLEF negative
Q7Z7B0 432 EEEHHSKELRLEVEKLQKRMSELEKLEEAFSKSKSECTQLH negative
P14105 1194 TLEDEAKTHEAQIQEMRQKHSQAIEELAEQLEQTKRVKANL negative
O75164 516 GRLVFSGSKKKSSSSLGSGSSRDSISSDSETSEPLSCRAQG negative
Q07954 1921 RGIPLDPNDKSDALVPVSGTSLAVGIDFHAENDTIYWVDMG negative
O95359 2170 KETQQEPDEESLVPSGENLASETKTESAKTEGPSPALLEET negative
Q9P2B4 165 QLEFEKSQVKKFEKEQKKLSSQLEEERSRHKQLSSMLVLEC negative
Q13291 58 LGSKVLLPLTYERINKSMNKSIHIVVTMAKSLENSVENKIV negative
P50752 20 MSDAEEVVEEYEEEQEEEDWSEEEEDEQEEAVEEEEAGGAE negative
Q6A009 279 FWKYGKHSVPQVRSAYFELVSALCQHVPQVMKEEAAKVSPS negative
Q9NUY8 161 RSDLYNCFYAIMNKYIPRDCSQKGRPFHPFRLLIQYHEPEL negative
Q8NAV1 153 NRNGEFELMHVDEFIDELLHSERVCDIILPRLQKRYVLEEA negative
Q8NHP6 179 DMDFVRFIINCFKVYYPKYLSKIVIFDMPWLMNAAFKIVKT negative
Q14573 639 SLVRKNREPRFLDYLSDLCVSNHIAIPVTQELICKCVLDPK negative
Q8CII9 79 YGTGALQPCPRYFLSGAGVTSGCILPAARAGLLELALRDGG negative
ENSMUSP00000023741 2236 LPLQQQQQQQQQQQQQPAATSMRLAMSARFPSTPGPELGRQ negative
Q96G23 198 QYWYYMIELSFYWSLLFSIASDVKRKDFKEQIIHHVATIIL negative
ENSP00000373657 332 IKKRALIGDDVGLTSYKHRHSGLVNVPEEPIEEEEEEEEEE negative
Q8NB46 28 QPPLVQAIFSRDVEEVRSLLSQKENINVLDQERRTPLHAAA negative
Q96T58 85 VNKMGDRDLRTDYNEPGTIPSAARGLDDTVSIASRSREVSG negative
O88658 4 OOOOOOOOOOOOOOOOMSGASVKVAVRVRPFNSRETSKESK negative
Q9R1Y5 151 EDGPARQTDRGPGGRRAAHCSHVPPWIRRQPGPGLPTCPPG negative
O15523 22 HVVVKNDPELDQQLANLDLNSEKQSGGASTASKGRYIPPHL negative
Q6P0Q8 30 QPPPPDRREDGVQRAAELSQSLPPRRRAPPGRQRLEERTGP negative
Q99KY4 25 SALDFLAGPGSLGGAAGRDQSDFVGQTVELGELRLRVRRVL negative
Q9QWI6 155 QDRMREQVGGWTVDPVCLLSSLCSHLHGDSTPSGAGQPAQQ negative
ENSP00000374586 299 EGNNISSSSGHRVRLTEGQGSEIQPGDLDPLSRGHETSGKG negative
Q5TDH0 171 LKERNPPLAEALLSGDLEKFSRVLVEQQQDRARREQERIRL negative
P08941 50 QDLCTSNLEGELGIANLCNVSDINVACTQGCQFWNATEQVN negative
Q80TJ7 68 HCPNCEVLHGPSIMKKRRGSSKGHDNHKGKPLKTGSSMFIR negative
Q5SXA9 51 TSWIDPRDRYTKPLTFADCISDELPLGWEEAYDPQVGDYFI negative
P52888 491 FHEFGHVMHQLCSQAEFAMFSGTHVERDFVEAPSQMLENWV negative
Q15208 12 OOOOOOOOMAMTGSTPCSSMSNHTKERVTMTKVTLENFYSN negative
Q8IX15 56 TSELDSNEHLLKTFSYFPYPSLADIALLCLRYGLQMEKVKT negative
Q13098 195 KHVINMCLNVIKVSVYLQNWSHVLSYVSKAESTPEIAEQRG negative
Q8VBY2 91 KFSLQERPAGSCLGAQVGPYSTGPASHISPRSWRRPTIESH negative
Q9R053 293 LFMGILSQKCIKDDCGPNAFSNKDCFVKENDSEDFIMCGNW negative
O35136 75 PQGEKIISTQRVMLQKEGVRSRLTIYNANIEDAGIYRCQAT negative
Q61315 719 GAVSMLKNLIHSKHKMIAMGSAAALRNLMANRPAKYKDANI negative
P50571 271 MPSTLITILSWVSFWINYDASAARVALGITTVLTMTTISTH negative
Q6DFV3 61 PSEDEPFSWPGPKTVMLKRTSQGFGFTLRHFIVYPPESAIQ negative
P42702 522 TLYTFRIRCSTETFWKWSKWSNKKQHLTTEASPSKGPDTWR negative
A2ALU4 235 GSFSTCSSTPDHTLPKADASSTENILYKVGLWEASRPGSSR negative
P23246 32 GGGFHRRGGGGGRGGLHDFRSPPPGMGLNQNRGPMGPGPGQ negative
Q8R0W0 4105 TSNYVSRDTRKELLAQFSSGSLTLPMLKRRLTTIIEEAEET negative
P35918 475 HHIQWYWQLEEACSYRPGQTSPYACKEWRHVEDFQGGNKIE negative
ENSP00000374586 560 QKYPLLKEPQWKYPDISDSISTERILDDSKDSVGDSLSGKE negative
Q13315 1402 SHVIKATFAYISNCHKTKLKSILEILSKSPDSYQKILLAIC negative
Q9JIR4 591 EKGDLDYYWLDPATWHSRETSPISSHPVTWQPSKEGDRLIG negative
Q61189 41 DTEAVLNGKGLGTGTLYIAESRLSWLDGSGLGFSLEYPTIS negative
P20357 90 KENGINGELTSADRETAEEVSARIVQVVTAEAVAVLKGEQE negative
Q9JHY1 55 AVQVPENDSVKLPCIYSGFSSPRVEWKFVQGSTTALVCYNN negative
Q8NAJ6 117 DTYIATRTYIVRNVFTIADISMWAAIKLTEVEIPAKCTFAS negative
Q96ST3 294 PRSPPVQPHTPVTISLGTAPSLQNNQPVEFNHAINYVNKIK negative
Q8NI27 70 REENEGYAKLIAELGQDLSGSITSDLILENIKSLIGCFNLD negative
Q8WWI1 321 VEPKTALPFNRFLPNKSRQPSYVPAPLRKKKPDKHEDNRRS negative
Q8IVL1 810 GRSILSLTGRPTPLSWRLGQSSPRLQAGDAPSMGNGYPPRA negative
O75165 543 GALVISSLLDFLTFALCAPYSETTEGQQFDMLLEMVASDGR negative
Q9UHD8 40 DSSGPALKRSFEVEEVETPNSTPPRRVQTPLLRATVASSTQ negative
Q8C008 579 VSNKSLYFNKSVNLSDHFLSSVTEGGNGLYDSRSSLVSAYS negative
ENSMUSP00000096397 2 OOOOOOOOOOOOOOOOOOMFSWLKKGGARGQRPEAIRTVTS negative
Q8TCU4 3167 NSQIVTSRQIQVNISDFEGHSNPEGTPVFADRLPEKMKTPL negative
Q86WR7 70 LKYLTHEEKDVLLFFEETIDSLDEDFEEPVLCDGGVCCLCS negative
Q98T92 155 ARLNCKKFAFVHTAFAQFELSEGNFKKCKQILRRGLECGAV negative
Q9H422 59 YPRTYVNGRNFGNSHPPTKGSAFQTKIPFNRPRGHNFSLQT negative
Q811B3 874 CVKKGHGIVKTTFCNPETQPSVRQKKCHEKDCPPRWWAGEW negative
Q6P1X5 247 DMRKKTFHYMLTIPTAASNISLAIGPFEILVDPYMHEVTHF negative
ENSP00000356562 7 OOOOOOOOOOOOOMKFAEHLSAHITPEWRKQYIQYEAFKDM negative
Q9JIR4 546 PPKPHRPKRGGKRRQMSVSSSEEEGVSTPEYTSCEDVELES negative
Q58A65 142 SLESQTRQLELKAKNYADQISRLEEREAELKKEYNALHQRH negative
ENSMUSP00000023741 2799 VPQQSSQPVLAQKPMSAMPASMCMKPQQLAMQQQQLANSFF negative
Q8IVF6 315 SEEKQERLQRSENKQPQDSQSYGKKKDAMYGNFMLKKDIAM negative
A2ALU4 506 LDDRGRSHYFPGSLRQPVQGSAQVVIPRGDYWHSDTTPVDL negative
P36507 75 AFLTQKAKVGELKDDDFERISELGAGNGGVVTKVQHRPSGL negative
Q9Y6X9 238 NPRDIQMAETSPEGTKPERRSFRAYAAVLYIDPRMRIFIHG negative
P35969 389 WLKDGSPATLKSARYLVHGYSLIIKDVTTEDAGDYTILLGI negative
Q80TE7 760 SQREAVPPGNIPQRPDRLPMSDAFPDNWTDGSHYDNTGFVS negative
P48357 940 DISVDTSWKNKDEMMPTTVVSLLSTTDLEKGSVCISDQFNS negative
P68250 146 YFRYLSEVASGDNKQTTVSNSQQAYQEAFEISKKEMQPTHP negative
Q9H582 978 SLEKKSCPYCPATFETGVGLSNHVRGHLHRAGLSYEARHVV negative
Q9UHR4 87 STELGHVLIEISSTHKKLNESLDENFKKFHKEIIHELEKKI negative
Q9ERD7 338 GRMSMKEVDEQMLAIQSKNSSYFVEWIPNNVKVAVCDIPPR negative
ENSP00000056217 779 PPLALGSGLHAPHKGPLPQASDPAVARQHRPLPSTPDSSHH negative
Q8K212 27 GGGPGGSGGGSSQRGSGVAQSPQQQPQQQPPQPQQPTPPKL negative
Q6A068 252 QALDADFRKLRQQDLDGELRSEKEGRDRKKDKQHLKRKKES negative
P33240 248 PQAQSLGGMHVNGAPPLMQASMQGGVPAPGQMPAAVTGPGP negative
Q99KW3 541 CSKWEHLRSACTQRDNPRTFSQGCTQKDNPGPPSPRRATQG negative
ENSP00000261887 1278 LLDTVSRFVLAALLKHTNLLSQACGESYQPGKHLSEVYRCV negative
Q9NTJ4 71 ERLPYQEAVQRDFRPAQVGDSFGPTWWTCWFRVELTIPEAW negative
P30936 138 LVMAVDGINQFTSIFCLTVMSVDRYLAVVHPTRSARWRTAP negative
P33241 176 AAGAEEEQEEHQKCQQPRTPSPLVLEGTIEQSSPPLSPTTK negative
P05556 398 SSEVILENGKLSEGVTISYKSYCKNGVNGTGENGRKCSNIS negative
Q00342 255 NALGRECTKLFTIDLNQAPQSTLPQLFLKVGEPLWIRCKAI negative
Q6P5Z2 433 TFCDPVIERRPRLQRQERIFSKRRGQDFLRASQMNLGMAAW negative
P30530 208 GLNKTSSFSCEAHNAKGVTTSRTATITVLPQQPRNLHLVSR negative
P09411 61 AAVPSIKFCLDNGAKSVVLMSHLGRPDGVPMPDKYSLEPVA negative
Q9NUL3 44 QYKLLNERGPAHSKMFSVQLSLGEQTWESEGSSIKKAQQAV negative
Q8IVT5 245 ISVSALPASDSPTPSFSEGLSDTCIPLHASGRLTPRALHSF negative
P56817 96 VEMTVGSPPQTLNILVDTGSSNFAVGAAPHPFLHRYYQRQL negative
ENSMUSP00000023741 3672 LQQSQAVRQTPPFQEPGTQPSPLQGLLGCQPQPGGFSVSQT negative
P48193 418 VDLHKAKDLEGVDIILGVCSSGLLVYKDKLRINRFPWPKVL negative
Q6P4F7 303 QSVGDFVSGALNKFKPNRTPSITPQEERIAQLSESPVILTP negative
P83510 900 SDSNGFAGHINLPDLVQQSHSPAGTPTEGLGRVSTHSQEMD negative
Q9NVI1 248 VLEGIIAFFSALDKQHNEEQSGDELLDVVTVPSGELRHVEG negative
A2ALU4 301 SSKSPRPEDNVEPKIATHGRSNFGPVWYVPDKKKAPSPPPL negative
O15534 128 LLSASSEQDNPSTSGCSSEQSARARTQKELMTALRELKLRL negative
Q07954 2645 QFVDCEDASDEMNCSATDCSSYFRLGVKGVLFQPCERTSLC negative
P50516 114 MGAIFDGIQRPLSDISSQTQSIYIPRGVNVSALSRDIKWEF negative
Q9H4I2 207 KIMKGKAEAKKIHTLKENVPSQPVGEALPKLSTGEMEVREG negative
ENSP00000343042 1767 DFCTLPQPVASPIGPRSPGPSHPTFWTYTEAAHRAVLFPQQ negative
ENSP00000056217 675 YSTVSASPTALSTLKQDSQESISNLERPSSPPSIQPWVSPH negative
ENSP00000261937 581 SKPSEELLEGQPVLLSCQADSYKYEHLRWYRLNLSTLHDAH negative
P19429 76 AKQELEREAEERRGEKGRALSTRCQPLELAGLGFAELQDLC negative
Q62504 708 QGEYYDSRYYDEPREYREYRSDPYEQDIREYSYRQRERERE negative
ENSGALP00000036444 40 TSTVREKKAVITNILLRIQSSKGFEIKEHVQKPEVANSLPA negative
O75362 76 IQIEGYMPLDCMFCSQTFTHSEDLNKHVLMQHRPTLCEPAV negative
Q80TJ7 336 WIHAVLTPVDCLAFGGNFLHSLNIEMQLKAYEIEKRLSTAD negative
Q61083 123 ELLDRSIHMKSLKILLVVNGSTQATNLEPSPSPEDLNNTPL negative
Q9P2D1 506 DPQAIQERLIPGQQHPGQQPSFQQLPTCPPLQPHPGLHHQS negative
Q96RT7 250 GLPPVPDNADLSGLAIKVPPSVDQWEDEGFQSASNLTPDSQ negative
Q5T5X7 355 FSRFWAQREMEDSQPSGQVASFFEAEQVDPGHFLDNKDQEE negative
Q80YE7 288 SLQHPWIKPKDTQQALSRKASAVNMEKFKKFAARKKWKQSV negative
Q8K3F6 353 AATFSLIGVSFFALPAGILGSGLALKVQEQHRQKHFEKRRK negative
Q61316 383 TTLNADEAVTRGCALQCAILSPAFKVREFSITDVVPYPISL negative
Q5VZ89 69 EKQLMHLGLLTPVERKMVSKSINTNKCICLLSHWPFFEAFR negative
Q03701 307 TFKELLITDLLPDNRKLRIFSQRPFDKLEQLSSGNKDSRDR negative
Q03391 399 VNPSLVVISLTRDRTWEVVGSWEQQTLRLKYPLWSRYGRFL negative
Q8IX07 14 OOOOOOMSRRKQSNPRQIKRSLGDMEAGEEVQLVGASHMEQ negative
P16144 1150 QNPNAKAAGSRKIHFNWLPPSGKPMGYRVKYWIQGDSESEA negative
Q13563 4 OOOOOOOOOOOOOOOOMVNSSRVQPQQPGDAKRPPAPRAPD negative
Q08378 359 DTPYMVNGQEIPADTLGQFPSIKDVLQAAAAEHQDQGQEVN negative
P57087 4 OOOOOOOOOOOOOOOOMARRSRHRLLLLLLRYLVVALGYHK negative
Q07954 1631 PDIDNVTVLDYDAREQRVYWSDVRTQAIKRAFINGTGVETV negative
Q99104 391 CHWLCHRKLATATETYIKPISKLQATNARDALAKHIYAKLF negative
Q810U3 716 NYQFRVIAVNEVGSSHPSLPSERYRTSGAPPESNPSDVKGE negative
Q99501 250 SEGKYRVGDSSLLIFVRVLRSHVMVRVGGGWDTLEHYLDKH negative
Q9Z148 205 SMTGAGKSPPSVQSLAMRLLSMPGAQGAATAGPEPSPATTA negative
O60266 25 GFSEPEYSAEYSAEYSVSLPSDPDRGVGRTHEISVRNSGSC negative
Q14573 327 HLATGNYLAAEENPSYKGDASDPKAAGMGAQGRTGRRNAGE negative
Q8R0W0 952 YLRGSGTVGGVLLKPSNQRISLYQAMKQKLLPPSTALALLE negative
Q14690 1009 LLLAVEGPAAKRTMRPTQKDSETVDEDEEVDPALTVGTIKK negative
O75150 488 NLAANEQAGPINREMRHLISSLQNHNHQLKGDAQRYKRKLR negative
Q00341 337 LQEILERTGVSVEIPPSDSISETVILRGEPEKLGQALTEVY negative
Q12959 72 QEFYEVTLLDNPKCIDRSKPSEPIQPVNTWEISSLPSSTVT negative
ENSP00000261887 3887 KPHVVCGDQLVHSPYMQCLASLAVGLHLDQLLCNPPVPPHH negative
Q9Y4G8 542 KANTVGGRNKLKKILDKTRISILPQKPYNDIGIGQSQDDSI negative
Q8IWX8 759 RSRSKSRGRSSSRSNSRSSKSSGSYSRSRSRSCSRSSSCSR negative
Q03391 913 CSAEAAPPPAKPPPPPQPLPSPAYPAARPPPGPAPFVPRER negative
P23528 40 RKSSTPEEVKKRKKAVLFCLSEDKKNIILEEGKEILVGDVG negative
Q14573 1831 GSQPHEDREPVDPTTKGRVASFSIPGSSSRYSLGPSLRRGH negative
Q9Z0S3 13 OOOOOOOMASTAVQLLGFLLSFLGMVGTLITTILPHWRRTA negative
Q99062 84 LGAELQPGGRQQRLSDGTQESIITLPHLNHTQAFLSCCLNW negative
Q07889 91 ERVQKSFPHPIDKWAIADAQSAIEKRKRRNPLSLPVEKIHP negative
ENSP00000293233 156 RSRSRSRYSRSKSRSRTRSRSRSTSKSRSARRSKSKSSSVS negative
O43379 818 EDDLEEECEPEEMLKTPSKDSLDPDPRCLLTNGKLPLWAKR negative
Q9H330 251 LASLAGSWRIPVFLVIVFLMSVGTLYEKQNGKESSGAELPG negative
Q8BX17 998 KAASYLLSIHKVYEAVELLKSNHLYREAIAVAKARLRPEDP negative
P14164 109 SPSANNNTNPPGTPDHIHHHSNNMNNEDNDNNNGSNNKASN negative
P09470 1199 YSKPWPEAMKLITGQPNMSASAMMNYFKPLTEWLVTENRRH negative
P05362 322 QTVTIYSFPAPNVILTKPEVSEGTEVTVKCEAHPRAKVTLN negative
Q7Z5J4 545 ERSFLYCNQARGSPARVNSNSKAKPESVSTCSVTSPDDMST negative
O89032 513 GWAPASYIDKRKKPNLSRRTSTLTRPKVPPPAPPSKPKEAE negative
P35821 103 TQGPLPNTCGHFWEMVWEQKSRGVVMLNRIMEKGSLKCAQY negative
Q9UIF8 180 IFQSSQAKEESVNKHTSVIQSTGLVSNVKPLSLVNQAKKET negative
Q9JJG0 99 LQLSYTIVTVQSASPSAARASPAPLAPEHTASAPSAAGPGV negative
ENSP00000264229 89 EEDLFLTSPMEIVTQQDIVLSDAENKSSDTPSSLSPLNLPG negative
Q86Z02 101 EHIVVTAADSSGSAATSTFQSSQTLTHRSNVSLLEPYQKCG negative
Q8IWR0 350 IGARYAPPPSFSEFYPPLTSSLEDFCSSLNSFSMSESKRDL negative
Q7Z7A3 63 AGRLLPPGAVVAVGASGGKDSTVLAHVLRALAPRLGISLQL negative
Q92545 49 GGLLQTETTLGLSSYQQKSISLYRGNCRPIRFEPPMLDFHE negative
ENSP00000338323 123 LGLSAERVWLDKSLFDQAESSYRQKLADVAAQAAWPPALAP negative
Q8VHW2 83 PPHRGGSGSSEKKDPGGLTHSGLWRICCLEGLKRGVCVKIN negative
Q9Y4W2 191 GCYFVLDWLQKTYWCRQLENSLRETWELEEFREGIEEEDQE negative
Q80YN3 259 AGEDIVDSEQRGQDVDTLSYSVPGDPEVPGTTKEDPQVVDT negative
Q14247 191 SAVGFDYQGKTEKHESQRDYSKGFGGKYGIDKDKVDKSAVG negative
Q62768 32 FDGAQEKFNTYVTLKVQNVKSTTIAVRGSQPSWEQDFMFEI negative
Q99062 660 CLCGTAWLCCSPNRKNPLWPSVPDPAHSSLGSWVPTIMEED negative
P19022 195 FPQELVRIRSDRDKNLSLRYSVTGPGADQPPTGIFIINPIS negative
Q810U3 456 NQLIRVILYNRTRLDCPFFGSPIPTLRWFKNGQGSNLDGGN negative
Q61329 75 PFNERLADSSTSAGPPAEPASKEVSCNECSASFSSLQTYME negative
P19021 38 LAFRSPLSVFKRFKETTRPFSNECLGTTRPVVPIDSSDFAL negative
O95425 138 KYGLTLDPEADSEYLSRYTKSRKEPDAVEKRGGKSDKQEES negative
Q9JJZ4 209 NSSGKTIAESDLNQCFSLNDSQDDLPTTFQGATASTSYGAQ negative
O15020 137 NVDKALQFLKEQKVHLENMGSHDIVDGNHRLTLGLVWTIIL negative
Q9WU40 74 QQQQQQQQHRAGGRGNKTRNSNNNNTATAMGGRPGSGDLAY negative
ENSP00000347205 891 ITAFEKCIASLMSTTAFGLGSKYFALYEVAGVGIQWHTFSQ negative
P48651 248 GIWLGMVVCRFLEMRTYHWASFKDIHTTTGKIKRAVLQFTP negative
ENSP00000293872 37 ARDGDETRQRVKFTDDRVCKSHLLDCCPHDILAGTRMDLGE negative
Q9H330 237 RAVSIPVWIILLFHLASLAGSWRIPVFLVIVFLMSVGTLYE negative
P50570 550 ISLMKGGSKEYWFVLTAESLSWYKDEEEKEKKYMLPLDNLK negative
P81128 760 GYGRNINEKQISQVLKGLLDSKRNLNLVSSTASIKDLADVD negative
P08922 1244 DITVITIDWISRHLYFALKESQNGMQVFDVDLEHKVKYPRE negative
ENSP00000371303 124 CHCLISFHSKGFPLDKAVAYSKLRNPFLINDLAMQYYIQDR negative
Q9ER74 470 KCRFCAKVFGSDSALQIHLRSHTGERPFKCNICGNRFSTKG negative
Q6PB44 827 PRAAVPMAPATVLYPAPAYTSELGLVPRSSPQHGIVSSPYA negative
P19021 734 TKEFVREIKHSSFGRNVFAISYIPGLLFAVNGKPHFGDQEP negative
Q9H4Z2 914 APGTPYSEEPAGEAAQAVVVSDTLKEAGTHYIMATDGTQLH negative
Q8WWI1 220 GQALTKALEDSSFLKRSGRDSGYGDIWCPERGEFLAPPRHH negative
Q8C008 59 DVNIYYTLDGSKPDFLKKVGSGENNTFKYVKPITLPDGKIQ negative
Q6Y5E2 513 TGITRKKTFKEVANAVKISASLMGTVMAKRVKATILYGSET negative
Q9EQW7 147 ALFQRIALEQNESQTFKVEVSYMEIYNEKVRDLLDPKGSRQ negative
Q13315 1 OOOOOOOOOOOOOOOOOOOMSLVLNDLLICCRQLEHDRATE negative
Q8WTT2 511 TETLNIVFVTYFRILKKAQRSPLLPAVLEGLAKFAHLINVE negative
Q13426 109 KESCYFFFEKNLKDVSFRLGSFNLEKVENPAEVIRELICYC negative
Q9NSK0 47 LVSQGLEALRSEHQAVLQSLSQTIECLQQGGHEEGLVHEKA negative
Q6GYQ0 798 GNEVFGALNEEQPLPRSSSTSDILEPFTVERAKVNKEDMSQ negative
O95477 304 VMFLTNVNSSSSSTQIYQAVSRIVCGHPEGGGLKIKSLNWY negative
Q08945 387 HIRFDEISFVNFARGTTTTRSFDFEIETKQGTQYTFSSIER negative
P05387 78 IGKLASVPAGGAVAVSAAPGSAAPAAGSAPAAAEEKKDEKK negative
Q61316 402 LSPAFKVREFSITDVVPYPISLRWNSPAEEGLSDCEVFPKN negative
Q8WX93 52 FLSQEEINKSLDLARRAIADSETEDFDSEKEISQIFSTSPA negative
Q16875 271 CRHGENEHNLQGRIGGDSGLSSRGKKFASALSKFVEEQNLK negative
ENSMUSP00000095291 97 LLKLEQNTCSVITTLKGHEGSIACLWWDPIQRLLFSGASDN negative
P30957 1251 LQEGYEPFAVNTNRDITMWLSKRLPQFLQVPSNHEHIEVTR negative
Q53HL2 40 LASFLKDFDREVEIRIKQIESDRQNLLKEVDNLYNIEILRL negative
Q9ERR1 10 OOOOOOOOOOMDGEDIPDFSSLKEETAYWKELSLKYKQSFQ negative
P02699 37 GVVRSPFEAPQYYLAEPWQFSMLAAYMFLLIMLGFPINFLT negative
Q811B3 601 GKYCTGERKRYRLCNVHPCRSDTPTFRQMQCSEFDTVPYKN negative
P26284 26 AVSRVLAGAAQKPASRVLVASRNFANDATFEIKKCDLHRLE negative
Q6P4F7 235 NTEKKLRLQAAVVQTLIDYASDIGRVPDFILEKIPAMLGID negative
P30957 2670 DALSQKKYEQELFKLALPCLSAVAGALPPDYMESNYVSMME negative
Q14674 468 LTDHMGMTASYTSNLAYSFYSHKLYAEACAISEPLCQHLGL negative
Q8R0W0 5856 SCIAGVLVPVQGEPGRQEKMSIYQAMWKGVLRPGTALVLLE negative
Q9Y4F3 477 LSDLRHRHGFHIILVHKNQASEALLHHANELIRFEEFISDL negative
O15042 228 EELKQIQEERDERHKTKGRLSRFEPPQSDSDGQRRSMDAPS negative
Q14258 45 TPCGHNFCGSCLNETWAVQGSPYLCPQCRAVYQARPQLHKN negative
O15439 535 DLQLLEDGDLTVIGDRGTTLSGGQKARVNLARAVYQDADIY negative
Q924H7 224 EDKHSSDASSLLPQNILSQTSRHNDKDYRLPRAETHSSSTP negative
Q8WWM7 44 RRPPGGTSPPNGGLPGPLATSAAPPGPPAAASPCLGPVAAA negative
ENSMUSP00000011895 1884 SASSMQRTLRAFEHDLQLLVSQVRQLQEGAAQLRTVYAGEH negative
Q9BTE3 50 KVIEYFKEKLKENNAPKWVPSLNEVPLHYLKPNSFVKFRCM negative
Q61122 303 VKDNALLTRRDELFALARQVSREVTYKYTYRTTRLKCGERD negative
Q80TE4 1193 LEGGRLPETKWHGPPSKVLSSYKERVLQKDGSCKESPNKLS negative
O95466 6 OOOOOOOOOOOOOOMGNAAGSAEQPAGPAAPPPKQPAPPKQ negative
Q9H4L5 385 EQDASSSPSAQVIGLKNALSSALAQNTDLKERLRRIHAESL negative
Q14690 343 NQAVRACILCVHPRTRVVHLSLRPIFLQPGRPLTRLSCQNL negative
Q99JG2 358 PGRKPECRAGRHEQCESQLNSTVVGLTVVYAFCTLPENVCN negative
Q6P5Z2 308 EQLLTAVPGRSPAAALASSPSEGWLRTKAKHQRGRGELASE negative
Q99418 356 ACKTEADGRVVEGNHMVYRISAPTQEEKDEWIKSIQAAVSV negative
Q9Z0W3 340 YLGIYMHAPKRGQFCVFQLVSTENNRYSLDHISSLFTSQET negative
Q9R016 359 PECVFLQTLKSSAEVIPTLQSQYALPEATETTRESNHGDAA negative
Q8TCU4 1664 AAPGPADQKTETLPVHSTSYSNRGKPVIFYQQTLSDSHLPE negative
P08775 1112 QSLGEPATQMTLNTFHYAGVSAKNVTLGVPRLKELINISKK negative
ENSP00000347528 80 VQLADTSEAGPSSVPDLALASEAAQLQAAGNDRGKTCRRIF negative
P30679 88 GYSEEERKGFRPLVYQNIFVSMRAMIEAMERLQIPFSRPES negative
P18757 49 QWSSRAVVLPISLATTFKQDSPGQSSGFVYSRSGNPTRNCL negative
O15392 87 EPDDDPIEEHKKHSSGCAFLSVKKQFEELTLGEFLKLDRER negative
P51582 242 MARRLYQPLPGSAQSSSRLRSLRTIAVVLTVFAVCFVPFHI negative
O60333 526 ALLAEMGVAIREDGGTLGVFSPKKTPHLVNLNEDPLMSECL negative
Q13427 192 SCGELIPKSKVKKEEKKRHKSSSSSSSSSSDSDSSSDSQSS negative
P16401 60 PPVSELITKAVAASKERNGLSLAALKKALAAGGYDVEKNNS negative
Q96RT1 402 LPFSFTKLQQLTAMWLSDNQSKPLIPLQKETDSETQKMVLT negative
P49138 133 YAGRKCLLIVMECLDGGELFSRIQDRGDQAFTEREASEIMK negative
Q58A65 184 EMIHNYMEHLERTKLHQLSGSDQLEATAHSRIRKERPISLG negative
ENSMUSP00000017290 775 EESTSVSLVSDTDYDTQNSVSVLDAHTVRYARTGSAQCMTQ negative
ENSP00000355772 278 LRNLLKLPKAHKWCIYEWFYSNIDKPLFEGDNDFCVCLKES negative
Q86XL3 59 GGLGRSGTPVPPPSAAAAPASGEMTMDALLARLKLLNPDDL negative
Q80TS3 828 IRVAFVLYNNLGPYLSTENASMKLGTEAMSTNHSVIVNSPV negative
ENSP00000261887 2670 EDTTTATTPVTDTETVPASESPGVMPLSLLRQMFSSYPTTT negative
O14964 194 VMTRKHHCRACGQIFCGKCSSKYSTIPKFGIEKEVRVCEPC negative
Q5VT06 5 OOOOOOOOOOOOOOOMRSSKSKEVPLPNPRNSQSKDTVQAD negative
Q9H4Z2 254 AMMEVVVVQQFKCKMCQYRSSTKATLLRHMRERHFRPVAAA negative
Q8VBU2 218 GHLFSQEELSGNSELIQKYRSLITHAPNLENIELYWNSYNN negative
Q14494 47 VDTYLTSQLPPLREIILGPSSAYTQTQFHNLRNTLDGYGIH negative
Q15361 91 ICDETANATSTLKKRKKRRYSALEVDEEAGVTVVLVDKENI negative
P68181 53 PPPSNAGLEDFERKKTLGTGSFGRVMLVKHKATEQYYAMKI negative
Q6AYT4 65 SSPVFQAEAPSARRNSTTFPSRHGLLLPASPVRMHSSRLHQ negative
Q9NU22 3066 PKSVLDSTLKGPGNLNRPIFSKCCFEVLTSSWRASPWDVSG negative
P08955 343 VHDSLPFFSVQFHPEHRAGPSDMELLFDVFLETVREAVAGN negative
Q6PD74 171 DFPESTGVKRIVQALNANVWSNVVMKNDRNQGFSLLNSLTG negative
Q13127 153 YSSNKDLPPETPGAEDKGKSSKTKPFRCKPCQYEAESEEQF negative
O08550 693 TPPPLGALETPEPELPPADDSPAEPEPRAVGRTNHLSLPRF negative
P43006 47 PKHRNLGMRMCDKLGKNLLLSLTVFGVILGAVCGGLLRLAS negative
Q923J1 835 KEVKILDSSDGKNEMEIHIKSKKLPITRKFYAFYHAPIVKF negative
A4D1E1 12 OOOOOOOOMACYLVISSRHLSNGHYRGIKGVFRGPLCKNGS negative
Q99L90 223 QSKALFSKAEEQLLSKVGSSSQPTLETFQDLLHTHPDAFYL negative
Q8NHP6 399 SCDPGASVDIVVSPHGGLTVSAQDRFLIMAAEMEQSSGTGP negative
Q6EJB6 532 SRPLLKGDWKEMKPLTNPDASGGKKKKEQMIDLRNLLTANS negative
Q9H583 2 OOOOOOOOOOOOOOOOOOMTSLAQQLQRLALPQSDASLLSR negative
Q60977 23 LAGASRSRVWSVGLLRLLLLSCFTLQKAGGEIAVQVLSNST negative
Q7Z4H7 259 SVNETLMFLEKEREVVSSVLSLVNQYALDGTNVAINIPRLL negative
Q5T4S7 1935 HEKGKITVLQLSALLKQADSSKRKLTLTRLASAPVPFTVLS negative
ENSMUSP00000023741 1562 LSTSADGFLKPPAGTVPGPDSPGELFLKLPPQVPAQVPSQD negative
Q6P9K8 391 PEEIWVLRKPFAGGDRSGSLSNVAGGRSTGGHALHAGSEGV negative
Q8NC44 128 VSLLAYFLLDLWQPRFLPDVSASSPEEPHSDSEGAGSGARP negative
ENSP00000373390 384 PVKDSPRKESLLSYLTGSFPSLHNLLEGTPQRSSAAVKSSS negative
P30414 161 LVISGFEVIEQIENLKTDAASRPYADVRVIDCGVLATKSIK negative
P35831 162 CERYWPLYGEDPITFAPFKISCENEQARTDYFIRTLLLEFQ negative
Q91VX2 478 SFSSLAKPRESTAGDGPSTVSRLLQLPNMTVENIVSAHQPQ negative
P63318 191 EIHITVGEARNLIPMDPNGLSDPYVKLKLIPDPRNLTKQKT negative
Q9UI47 742 GPLKHTTDVIYAAKMISESGSRMDVLARQIANQCPDPSCKQ negative
Q9Y4P1 185 VHIAMDNTVVMEEIRRLCRTSVPCAGATAFPADSDRHCNGF negative
Q9Z0W3 772 VPVDTLESNLQHLSVLELTDSGALMANKLVSSPQTIMELFF negative
P48356 117 NCSALTDNTEGKTLASVVKASVFRQLGVNWDIECWMKGDLT negative
Q61329 1528 LEDKQSPTGSDSGSVQEDSGSEPKRALPFRKGPNFTMEKFL negative
ENSP00000373390 166 VMGCIMTEALENKSVHFPLRSKYNRLTKVARFLQENPSCLL negative
Q8R1F6 443 FILLLLSGERNFGVRLNKPYSVRVPMDIPVFTGTHADLLIV negative
Q6P0Q8 1458 KELPPREVSPLEVVGARSVLSGKGALPGKGVLQPAPSRALG negative
Q5DU25 412 PAYFEGKPASLDEGAMAGARSHRLERGLPYGGSCGGGIDGG negative
Q13371 115 RSHLDEEEEQQKQKDLQEKISGKMTLKEFAIMNEDQDDEEF negative
O88792 206 SFTIDPKSGDLIFDPVTAFDSGEYYCQAQNGYGTAMRSEAA negative
Q8IWC1 321 SVDAPPQVNVEVFCNTSMEASPKAGVGMAPEVSTDSFPVVS negative
P10923 32 IASSLPVKVTDSGSSEEKLYSLHPDPIATWLVPDPSQKQNL negative
Q8NI27 939 EASRYGRFLCCMLETVTRWHSDRATYEKECGNYPGFLTILR negative
Q13315 676 FDKMDFLTIVRECGIEKHQSSIGFSVHQNLKESLDRCLLGL negative
ENSP00000261887 3461 LATSGNDGTIRVWNVTKKQYSLQQTCVFNRLEGDAEESLGS negative
Q7Z7G8 346 QHKGQELYSQQDEEQPQGWVSWAWSFVPAIVSYDDGEEDFV negative
Q8WWK9 509 AGAQPIEEMRHTIVDILTMKSQEKANLGENMEKSCASKEEV negative
Q03147 87 ELSHPNIIGLLDAFGHKSNISLVFDFMETDLEVIIKDNSLV negative
P08941 50 QDLCTSNLEGELGIANLCNVSDINVACTQGCQFWNATEQVN negative
Q07889 296 PLVGSCFEDLAEELAFDPYESYARDILRPGFHDRFLSQLSK negative
Q8R086 20 MLLQLYRSVVVRLPQAIRVKSTPLRLCIQACSTNDSLEPQH negative
ENSMUSP00000068188 402 GSKRDMASNEGSRINAASVASTAIAAAQWAISQASQGGESA negative
P08941 955 PLPGNFSFTPKVIPSSVPESSFKIKGNSSSFHIIWNASTDV negative
ENSP00000343042 843 KVDVEKQMPKKYEHVIRCRLSKRQRCLYDDFMAQTTTKETL negative
Q6P158 35 GKGSSRGGRGGRSHASKSHGSGGGGGGGGGGGGGNRKASSR negative
Q8TCU4 668 AAPGPVEQKTGIPTVSSTSHSHVEDLLFFYRQTLPDGHLTD negative
P35283 23 SAALHRRPAGGSLGAVSPALSGGQARRRKQPPRPADFKLQV negative
P30957 952 LQMSLETLKTLLALGCHVGISDEHAEEKVKKMKLPKNYQLT negative
P48357 951 DEMMPTTVVSLLSTTDLEKGSVCISDQFNSVNFSEAEGTEV negative
P10599 49 TWCGPCKMIKPFFHSLSEKYSNVIFLEVDVDDCQDVASECE negative
ENSP00000338266 13 OOOOOOOMGNAIEKQKPLKRSHLYPWKQDSQRSHLSSFTMK negative
Q61193 163 LESHPPGELERTTGVAISVLSTWLASHPEDFGSEVKGQLDR negative
P09215 214 AIHKKCIDKIIGRCTGTATNSRDTIFQKERFNIDMPHRFKV negative
P35689 383 REGRQSKERNSGATADAGSISPRTRAAIQKALDDDNDEKVS negative
P09619 186 VALPVPYDHQRGFSGIFEDRSYICKTTIGDREVDSDAYYVY negative
O08550 1578 SGQPPGDPSAAFQSKDPAAFSHLDDPRQCALCLKYGDADSK negative
P22723 208 CQLQLHNFPMDEHSCPLEFSSYGYPREEIVYQWKRSSVEVG negative
Q8WUX9 376 TQDEVSQTLAGGVTNGLDFDSEELEKELDILLQDTTKEPLD negative
Q5DQR4 253 FWDLKSKRAELRVYYDEAIHSIDWHHEGKQFMCSHSDGSLT negative
Q8VHJ9 1208 NLQNLHDDLEKQEGDLQKFGSLTNHLLKECHPPVAEALSST negative
ENSP00000355568 86 PEGRSPPGAAASAAAKPPPLSAKDILLQQQQQLGHGGPEAA negative
ENSP00000370741 59 GAARNEASRPARGGRRSYPTSPVRAGDRRGRQQQRRNVSLS negative
Q60977 23 LAGASRSRVWSVGLLRLLLLSCFTLQKAGGEIAVQVLSNST negative
Q9P2D1 2083 IREQVLHHPQLGERLKLCQPSLDLPEWWECGRHDRDLLVGA negative
ENSP00000161863 911 GAFSDHMALLRAFQAWQKARSDGWERAFCEKNFLSQATMEI negative
P51531 174 ALIPGDPQAMSQPNRGPSPFSPVQLHQLRAQILAYKMLARG negative
P18688 890 LPYEALTRLIEEACEGDMNISILTQEIMVYLAMYMRTQPGL negative
O95359 1210 QDALLPARELGGIPRSTMDFSTHQAVPDPKELLLSGPPEVA negative
P27548 38 ASMKIFMYLLTVFLITQMIGSVLFAVYLHRRLDKVEEEVNL negative
Q8TEQ6 19 OMGQEPRTLPPSPNWYCARCSDAVPGGLFGFAARTSVFLVR negative
Q13118 142 SDTAKPHIAAPFKEEEKSPVSAPKLPKAQATSVIRHTADAQ negative
ENSP00000337265 234 IVLLQIAKSTINPVDAIYQPSPLEPVISTMPSQTVLPPEPV negative
P42694 842 HMQLSPFVYSEFARERNLHVSLLDRLYEHYPAEFPCRILLC negative
Q16512 355 LPETIPWNPTPSMGGPGTPDSRPPFLSRPARGLYSRSGSLS negative
Q6WKZ4 254 MSVLPTSKPEKVLLRPGDFQSQWDEDDNEDESSSASDVMSH negative
P01897 128 YNQSAGGTHTLQWMYGCDVGSDGRLLRGYEQFAYDGCDYIA negative
Q7Z6Z7 1271 CIKNLWNRKPLKVYGGRMAESMLAILCHILRGEPVIRERLS negative
ENSP00000353508 595 SALKEEATKSIEPGSDYYELSDTRESVHESIDTMSPMHKNG negative
ENSP00000309582 328 LLLACFICPAVVNPEQYGIISDAPINEVARFNLMQVGRLLQ negative
Q8WTT2 116 LQLMKDLGQRVSFLTRDLSSSEPVHAKKRKHERIIDKYEKI negative
Q00651 39 GIALREAVMLLLYFGVPTGPSYNLDPENALLYQGPSGTLFG negative
Q8K298 352 LSQGAQPKEEANREVCLQSQSKDKLATPGGRGIKPFLERFG negative
Q13057 55 TLYVHLQPGMSLEGPAQPQSSPVQATFEVLDFITHLYAGAD negative
ENSMUSP00000011895 103 GDLYADLRDGFVLTRLLEVLSGEQLPRPTRGRMRIHSLENV negative
O75165 1121 VAILLYHIMQDNPQLPRLYLSGVFFFIMMYTGSNVLPVARF negative
P48668 2 OOOOOOOOOOOOOOOOOOMASTSTTIRSHSSSRRGFSANSA negative
P39748 145 FTKRLVKVTKQHNDECKHLLSLMGIPYLDAPSEAEASCAAL negative
Q08493 130 VPHSQRRESFLYRSDSDYELSPKAMSRNSSVASDLHGEDMI negative
Q8NBN3 288 GMLEKAVFYAEFQNIRYKGESVQGALILAELLSAVKRSLAR negative
Q9R0K7 318 KDKKAKQQDGAAAMEMQPLKSAEGGDADDKKKANMHKKEKS negative
P52746 854 AFRCPHCPFITRREKALNLHSRTGCQGRREPLLCPECGASF negative
Q80TS3 1227 THCCSGKSTESSIGSGKTSGSRTPGRYSTGSQSRIRRMWND negative
Q8VHK7 39 MKGYPHWPARIDEMPEAAVKSTANKYQVFFFGTHETAFLGP negative
P30957 1221 IPVCSLGVAQVGRMNFGKDVSTLKYFTICGLQEGYEPFAVN negative
ENSMUSP00000011895 272 LGLARLLDPEDVNMEAPDEKSIITYVVSFYHYFSKMKALAV negative
Q80XQ2 87 YLATVRQKGINGQLRSSRFRSICWKLFLCVLPQDKSQWISK negative
P50549 154 SNPPTPSSTPVSPLHHASPNSTHTPKPDRAFPAHLPPSQSI negative
Q3L8U1 943 EREFRTWTDINVVVYHGSLISRQMIQQYEMYFRDSQGRIIR negative
Q80YE4 252 RMACEVACGVLHLHRHNYVHSDLALRNCLLTADLTVKVGDY negative
ENSMUSP00000017290 839 LKPPLRHALNLSQEKVEMEDSELDTQYLQNTFQVSKRQSFA negative
Q5T4S7 2407 PFTREEALQADKKLNLFIGASVDPAGVTMIDAVKIYGKTKE negative
Q00560 315 RIRSIKDSGKGYWSDWSEEASGTTYEDRPSRPPSFWYKTNP negative
Q8R0W0 4806 TKTIHEVTEMDSVKRYLGGSSCIAGVLVPVQGEPGRQEKMS negative
ENSP00000347528 519 HRRAQKVMIRSSSDSSYMSGSPGGSPGSGSAEKPSSDVDIS negative
O08550 1080 EEVGATPGPEEQDSLLLQRKSARRCVKQRPSYDVFEDSDDS negative
P11277 344 LNSRKFANSLTGVQQQLQAFSTYRTVEKPPKFQEKGNLEVL negative
O15550 602 RTRGSTDTILIGNNHITGNGSNGNVPYLQRNALTLPHNRTN negative
Q6X4W1 57 PENRNGADHLLADAYSGHDGSPEMQPAPQNKRRLSLVSNGC negative
Q99KY4 586 TPHSKPMLVKSVVMTPVPLFSKQRNGCRPFCEVYVGEERVT negative
P57081 194 AAPHSIESFCLGHTEFVSRISVVPTQPGLLLSSSGDGTLRL negative
P56974 201 GKELNRSRDIRIKYGNGRKNSRLQFNKVRVEDAGEYVCEAE negative
O95477 953 HNGAGKTTTMSILTGLFPPTSGTAYILGKDIRSEMSTIRQN negative
P14164 257 VNDEDINVAIANAVANVDSQSNNKHDGKDDDATNNNDGQDN negative
P30679 184 SHLERITEEGYVPTAQDVLRSRMPTTGINEYCFSVQKTNLR negative
O14493 170 LVASGQKREMGASLYVGWAASGLLLLGGGLLCCNCPPRTDK negative
P16591 377 QALEELKQSVQQLRCTEAKFSAQKELLEQKVQENDGKEPPP negative
O60566 269 KAPSQNRGLQNPFPQQMQNNSRITVFDENADEASTAELSKP negative
Q96S66 270 NNVCAKKMDWTGSIWEWFRSSWTYKDDPCQKYYELLLVNPI negative
ENSP00000299821 75 AALLIQGSACVYSKKVEYLYSLVYQALDFISGKRRAKQLSS negative
Q62261 200 LWCQMKTAGYPNVNIHNFTTSWRDGMAFNALIHKHRPDLID negative
Q9QW30 1620 KKQKVARRSLPDEQEQEIIGSKVFLEIDNRQCVQDSDQCFK negative
Q80YA9 94 ALNYGLETENLKTLSHKLNASAKNLQNFITGRRRSGHYDGR negative
Q8N8S7 425 RMEDTSFPSGGNAIGVNSASSKTDTGRGNGPLPLGGSGLME negative
P21675 256 KVLRFLRLFGPGKNVPSVWRSARRKRKKKHRELIQEEQIQE negative
Q8R0W0 2711 LSKVSFPGLRRQVSASELCTSGILDRDTMRELAQGTKTIHE negative
ENSP00000340465 58 SGVVTLRQACILASIFETTGSVLLGAKVGETIRKGIIDVNL negative
A4D1E1 568 QRKYNLDYSDSEPNKSEYTFSANDLEMKNPKVPLYLNTSLK negative
Q8BXQ8 113 QVLSPEPPDPEKLPVPPAPPSKRHCRSLSVPVDLSRWQPVW negative
Q29RF7 882 LLSAMLVSEGDLTEQKRISKSDMSRLRLAAGSAIMKLAQEP negative
Q99KG5 34 HPATTIFVCLFLIIYCPDRASAIQVTVPDPYHVVILFQPVT negative
Q8TEU7 1075 ANMDPAMMFRQRSLSQGSTNSNMLDVQGGAHKKRARRSSLL negative
Q9BW85 1 OOOOOOOOOOOOOOOOOOOMSERKVLNKYYPPDFDPSKIPK negative
O60674 58 LQVYLYHSLGKSEADYLTFPSGEYVAEEICIAASKACGITP negative
Q07954 1691 LFWTSYDTNKKQINVARLDGSFKNAVVQGLEQPHGLVVHPL negative
P48357 291 KYSENSTTVIREADKIVSATSLLVDSILPGSSYEVQVRGKR negative
Q99L02 146 QAEILPRRPPTPEAQSEEERSDEEPEAKEEEEEKPHMPTEF negative
Q13017 165 QKQMPEGKLNVDGFLLCIDVSQGCNRKFDDQLKFVNNLFVQ negative
Q8WV28 45 KNNEGGIMNKIKKLKVKAPPSVPRRDYASESPADEEEQWSD negative
Q6P1X5 745 MFCCKSCPNIVKTNNFMSFQSYFLQKTMPVAMALLRDVHNL negative
Q8VHJ9 1785 ILKERVELLQRQWEELCHQVSLRRQQVSERLNEWAVFSEKN negative
Q13370 201 GSAAPHTPPEAAAGRLLLVLSCVGLLLTLAHPLRLRHCVLV negative
O14686 12 OOOOOOOOMDSQNLAGEDKDSQPAADGPAASEDPSATESDL negative
Q61136 217 DKRKSKGAGEMLREKANRSKSKERRKSKSPSKRSKSQDQAR negative
Q9UHK0 140 RQSSDRFPRHQKSFNPAVKNSYYPRKYDAKFTDFSLPPSRK negative
P09581 171 TVYFFSPWRGFIIRKAKVLDSNTYVCKTMVNGRESTSTGIW negative
P16858 48 VAINDPFIDLNYMVYMFQYDSTHGKFNGTVKAENGKLVING negative
Q99062 277 PGLHINQKCELRHKPQRGEASWALVGPLPLEALQYELCGLL negative
O14686 1509 EGMFPAYLQEAFFGKELLDLSRKALFAVGVGRPSFGLGTPK negative
Q7Z6Z7 608 LLIKDVPATREVLGSLPNVFSALCLNARGLQSFVQCQPFER negative
Q08378 173 ARKWLEEQLKQYRVKRQQERSSQPATKTRLFSTLDPELMLN negative
Q9R1V6 797 DGDSFYSDFPPGGSTNSASSSKKRSNGLSHSWSERIPDTKH negative
P05067 369 LKTTQEPLARDPVKLPTTAASTPDAVDKYLETPGDENEHAH negative
P13807 258 YHRYCMERAAAHCAHVFTTVSQITAIEAQHLLKRKPDIVTP negative
Q8R0F5 56 WIFVGGLPYELTEGDIICVFSQYGEIVNINLVRDKKTGKSK negative
Q9EPW9 483 SIPKDVTHLQALQELNVASNSLTDLPGCGAFSSLSVLVIDH negative
P09619 54 VTPPGPELVLNVSSTFVLTCSGSAPVVWERMSQEPPQEMAK negative
Q29RF7 207 LDLMSSIIMEGDGVTQELLDSILINLIPAHKNLNKQSFDLA negative
Q03465 142 KGASETPLQKTVNLKNIMKVSDPYVPTRNTFNYDVKISNDF negative
P09450 158 ALDDLHKMNHVTPPNVSLGASGGPQAGPGGVYAGPEPPPVY negative
Q99KG5 34 HPATTIFVCLFLIIYCPDRASAIQVTVPDPYHVVILFQPVT negative
P63318 191 EIHITVGEARNLIPMDPNGLSDPYVKLKLIPDPRNLTKQKT negative
Q8IX03 653 YEASVQRLGASEAAAFDSDESEAVGATRIQIALKYDEKNKQ negative
Q6P5H2 1448 ESGEGWGEEEASLETSDHEGSHAPQPRPPKTEEDEGLQAAL negative
Q80TH2 558 TTTKSKLDEREKYMNSVQKMSEPEAETNGGNLPVTASMKLS negative
Q80TE0 161 KPAASGKRSIFAQEIAARRVSGNRVTSAEQVVPSLDTPEGA negative
Q61315 956 KSENSNRTCSMPYAKVEYKRSSNDSLNSVTSSDGYGKRGQM negative
P08922 2131 NDYYRKRGEGLLPVRWMAPESLMDGIFTTQSDVWSFGILIW negative
P63328 58 GKPRVDILKAHLMKEGRLEESVALRIITEGASILRQEKNLL negative
Q9R049 484 QEMFPQVPYHLVLQDLQMTRSVEITTDNILEGRIQVPFPTQ negative
Q8TEU7 714 DGGLSQSQDDSIVGTRHCRHSLAIMPIPGTLSSSSPDLLQP negative
Q923J1 384 FQTMMECMKKKELITVFHIGSEDHQDIDVAILTALLKGTNA negative
ENSP00000261887 1263 AVSKDWDSATLSNESLLDTVSRFVLAALLKHTNLLSQACGE negative
Q9P2G1 396 FCPAYDCFQLVPVDIIESVVSKEMDKRYLQFDIKAFVENNP negative
Q6P9R2 211 WMAPEVMEQVRGYDFKADIWSFGITAIELATGAAPYHKYPP negative
O95477 722 ILKLGNLLPYSDPSVVFVFLSVFAVVTILQCFLISTLFSRA negative
ENSP00000264229 112 ENKSSDTPSSLSPLNLPGAGSEMEEKVAPVKPSRPKRHFSS negative
Q5T4S7 1262 NIGSWRNAFANDTIPSESYISAVQAAHLGTLCSQSLPLAAS negative
P42694 774 QMPQKEDILKHRVVVVTLNTSQYLCQLDLEPGFFTHILLDE negative
O75330 531 LLDLQTKSALKETEIKEITVSFLQKITDLQNQLKQQEEDFR negative
P48426 52 ASDPLLSVLMWGVNHSINELSHVQIPVMLMPDDFKAYSKIK negative
Q8BYH8 473 LQYQARGWPSPLSTNHQHLHSRNHLCLQRQPPSSKKSDGSG negative
Q9UIF8 110 SDSESEAQHKSNNQVLLHGISDPKADGQKATEKAQEKRIHQ negative
Q99KR6 69 YPPAATEGPNIVCKACGLSFSVFRKKHVCCDCKKDFCSLCS negative
ENSP00000262316 226 KRESVAKMSFRAAAALMKGRSVRDGTFRRAQRRSFTPASFL negative
Q8IWX8 704 RLLAAVEAFYSPPSHDRPRNSEGWEQNGLYEFFRAKMRARR negative
Q08945 34 KGSMNDGRLRLSRQGIIFKNSKTGKVDNIQAGELTEGIWRR negative
P33240 102 SGRALRVDNAASEKNKEELKSLGTGAPVIESPYGETISPED negative
Q9Z1A6 922 YNVQIKFPDREENPVHSVEPSIQENGDEAGEGREAKETDPG negative
O15047 281 QFTPQSSQGTPYTSRGSTPYSQDSAYSSSTTSTSFKPRRSE negative
P08922 851 KVIALTLDLSDGLLYWLVQDSQCIHLYTAVLRGQSTGDTTI negative
Q14562 68 LAEFVISLAEKNTTFDTFKASLVKNGAEFTDSLISNLLRLI negative
O43379 404 IWDVKDINRVGKVWSELFHSSYVWNVEVYPEFEDQRACLPS negative
Q8BX17 112 VWDVETKTVVTEHTLHQHTISALHWSPTVKDLIVSGDEKGV negative
ENSMUSP00000071081 228 MRAKDQPDGTSLSPAQSPSQSQPPAACTPREPGLESKEDES negative
Q6UB98 85 ISPSRNEERDSDTDSDPGHTSENWGERLISSYRTYSEKEGP negative
Q92540 31 AEVLKADMTDSKLGPAEVWTSRQALQDLYQKMLVTDLEYAL negative
Q9R053 39 TFDSLAAIEKRITIQKEKKKSKDKAATEPQPRPQLDLKASR negative
Q8BY87 670 IPLDCCRLVKYDEFHDYLERSYEGEEDTPMGLLLGGVKSTY negative
Q9QVP9 48 VPVDVEKEDVRILKVCFYSNSFNPGKNFKLVKCTVQTEIQE negative
Q5UAK0 14 OOOOOOMCIRCLCLIGLQTVSGFFSCQITSHLLSLQVQGEY negative
P01893 115 QTERENLRIALRYYNQSEGGSHTMQVMYGCDVGPDGPFLRG negative
Q9Y4W2 362 QIEYEDGQTEVQRGEGTDPKSHKNVDLNDVLVPKPFSQFWQ negative
Q924A2 1527 RPESVGSLEAPGPSVIAAPPSGGGNLLQTLVLPPSKEDREG negative
P30307 37 GPSFRSNQRKMLNLLLERDTSFTVCPDVPRTPVGKFLGDSA negative
P83510 677 NSPGNGSALGPRLGSQPIRASNPDLRRTEPVLESSLQRTSS negative
P42858 119 DRVNHCLTICENIVAQSVRNSPEFQKLLGIAMELFLLCSDD negative
Q9H582 827 VKRVIKESKKESSVGGEDLDSYPDFLHKMTVVVLQKLNSAE negative
Q9UBB5 326 KGLQGVGPGSNDETLLSAVASALHTSSAPITGQVSAAVEKN negative
P30957 454 ALSKKAKASSVDLPIESVSLSLQDLIGYFHPPDEHLEHEDK negative
P23193 56 TLELLQSTRIGMSVNAIRKQSTDEEVTSLAKSLIKSWKKLL negative
Q924A2 1471 VSTSFSLGSGTFKTQESGQGSTAVPLRPPPPGAGGPATPSK negative
P16389 39 QDTYDPEADHECCERVVINISGLRFETQLKTLAQFPETLLG negative
Q62504 650 SADAQSPHKCREERRGSYEYSQERTYYENVRTPGTYPEDSR negative
P16401 17 OOOMSETAPAETATPAPVEKSPAKKKATKKAAGAGAAKRKA negative
Q62190 615 FYLRPDDVVPEGTHQITVGQSPCRLLPKDSSSPRPGSLKEF negative
Q9JKF6 111 PYEKRVEFLRPSFIDGTIRLSGLELEDEGMYICEFATFPTG negative
Q8K3F6 559 RPYDVKDVIEQYSAGHLDMLSRIKYLQTRIDMIFTPGPPST negative
Q62245 920 LEEAHELSEDHYKKYLAKLRSINPPCVPFFGIYLTNILKTE negative
O08550 475 PPYPAPEKQEESPPLVPATCSRKRGRPPLTPSQRAEREAAR negative
Q923D5 137 RAQLSQYFDAVKNAQHVEVESIPLPDMPHAPSNILIQDIPL negative
O95180 195 FFIVVAGMMEYSLDGHNVSLSAIRTVRVLRPLRAINRVPSM negative
O60293 678 LNNSHPVPRSNLSIVSINTVSQPRIQNPKFHRGPRLPRTVI negative
Q9Y4P1 33 AEFEDFPETSEPVWILGRKYSIFTEKDEILSDVASRLWFTY negative
P13612 352 APMQSTIREEGRVFVYINSGSGAVMNAMETNLVGSDKYAAR negative
Q9H4I2 448 QPLMANGLQATSSPLPLTVTSVPKQPGVAPINTVCSNTTSA negative
Q99K28 315 GKKREQAERLGMGLVSRSSISHSVLSEMQMIEQETPLSAKS negative
Q8TCG1 296 FSSCLHQVLGLLNGKDPDSSSKVLELLLAFCSVTQLRHMLT negative
ENSP00000263935 1258 SKTSLGQSMSKYDLLVWFEISELEPTGEYIPAVVDHTAGLP negative
P49321 4 OOOOOOOOOOOOOOOOMAMESTATAAVAAELVSADKIEDVP negative
Q924A2 1513 TRFPPTDSATFRRKRPESVGSLEAPGPSVIAAPPSGGGNLL negative
ENSP00000347205 24 TSRVQQGPPRSPACSAHGERSWGLEFPPFRWLLGIAGRTHL negative
Q9QUH6 234 GQEFCFEVTTSSGTKCFACRSAAERDKWIENLQRAVKPNKD negative
P16234 426 FELLTQVPSSILDLVDDHHGSTGGQTVRCTAEGTPLPDIEW negative
P08775 1596 PSSPYIPSPGGAMSPSYSPTSPAYEPRSPGGYTPQSPSYSP negative
P53349 1236 PYREDAEWLKGQQIGLGAFSSCYQAQDVGTGTLMAVKQVTY negative
Q9UIF9 254 LHQEVSVLVPDPTVSCLDDPSHLPDQLEDTPILSEDSLEPF negative
Q8IWC1 488 APKKSEMDKQALIPIAKKRLSSYTECYKWSSSPENACGLPS negative
Q5VYK3 717 IKSLMNNSKEEMRELAALFYSVVVSTVSGNELKSMIEQLIK negative
Q14765 152 SSSVSERQRNVEHKVAAIKNSVQMTEQDTKYLEDLQDEFDY negative
Q9Z148 465 ELPSEGTLSPNHAGVSNDTSSLETERGFEELPLCSCRMEAP negative
O14617 531 TTLPGHIQAVYVQNVVKLYASILQQKEQAGEAEGAQAVTQL negative
Q6WKZ4 129 DLRDLHRDQGRRKTQWYKLKSKPGKKDKERGEIEVDIQFMR negative
Q8BWS5 18 OOMGTVPDPLRVTKASIVAASGKEESRGESQSVSPQPAQPD negative
ENSMUSP00000065481 845 TLALAPAPPPPPSRSPSSTLSGPDLAGHSSSATSTPEELRG negative
P26431 34 RIFPSLLVVVALVGLLPVLRSHGLQLNPTASTIRGSEPPRE negative
P33240 363 RGYLGPPHQGPPMHHVPGHESRGPPPHELRGGPLPEPRPLM negative
ENSP00000265368 1140 EDPDKWKDYTSRFSEFSSWISTNETQLKGIKGEAIDTANHG negative
P81122 448 SMPVAHSPPAATSPGSLSSSSGHGSGSYPLPPGSHPHLPHP negative
ENSP00000256552 278 FAIIMECMKKKELVTVFRMGSEGQQDIEMAILTALLKGTNV negative
P98179 70 FITFTNPEHASVAMRAMNGESLDGRQIRVDHAGKSARGTRG negative
Q61097 235 VSALPASDSPVPGLSEGLSDSCIPLHTSGRLTPRALHSFIT negative
Q9R117 813 GATLLEICFDGEAPLQGRGPSEKERFYTKKHQLPEPSCPEL negative
Q9UQR1 38 EMQSSRTMVVMGGVSGQSTVSGELQDSVLQDRSMPHQEILA negative
P26432 642 YLYKPRQEYKHLYSRHVLSPSEDEKQDKEIFHRTMRKRLES negative
Q9R0K7 483 MTVVQAYVGDVHYKEIPDPSSINAKTLELLVNAIAINSAYT negative
Q9P2D1 1051 EREFRTWTELNVVVYHGSQASRRTIQLYEMYFKDPQGRVIK negative
Q8K3W3 37 SGASGSDSGSPARGGGSCSGSVGGGGSGSLPSQRGGRGGGL negative
P16109 330 VWTAPAPVCKAVQCQHLEAPSEGTMDCVHPLTAFAYGSSCK negative
P13994 257 SYEDKQKLKRTEIISRSWFPSAPGSASSSKVSGVLKKLAQS negative
O75330 503 AAKAGKNAEDVQHQILATESSNQEYVRMLLDLQTKSALKET negative
P50571 128 DNRVADQLWVPDTYFLNDKKSFVHGVTVKNRMIRLHPDGTV negative
Q8BWW9 351 VRLMGCQDILENVPGRSKATSVALPGWSPSDNRSSFMSRTS negative
Q13029 204 IQDIQLKTSEPDFTSANMRDSAEGPKEDEEKPSASALEQPA negative
P50136 238 AAKRANANRIVICYFGEGAASEGDAHAGFNFAATLECPIIF negative
Q13393 98 CPIKAQVLEVERFTSTTRVPSINLYTIELTHGEFKWQVKRK negative
Q6DFV3 735 IQQPDVLDNKESVILREKPQSGRQTPQPLRHQSYILAVNDQ negative
Q6DD88 21 LSPQRVAAAASRGADDAMESSKPGPVQVVLVQKDQHSFELD negative
Q8R1F6 392 VLFWKLCDFNKKFLFFVLKSSDVLDILVPILYFLNDARADQ negative
Q9Y6R1 284 PEKDQLKNKFMKKLPRDAEASNVLVGEVDFLDTPFIAFVRL negative
Q80TE4 1014 ICKVAVATLTHEQMIDLLRTSVTVKVVIIQPHEDGSPRRGC negative
Q8R0W0 5856 SCIAGVLVPVQGEPGRQEKMSIYQAMWKGVLRPGTALVLLE negative
P11168 396 FVCAIFMSVGLVLLNKFSWMSYVSMIAIFLFVSFFEIGPGP negative
Q8K296 393 NWLSALESTKWLHHLSVLLKSALLVVHAVDRDQRPVLVHCS negative
Q14494 474 LAIEEGFNPVQASQLEEEFDSDSGLSLDSSHSPSSLSSSEG negative
Q61457 55 LQDPDEEIAKIDKTVKSEDSSQPWDDNSACVDPCSFIPTPN negative
Q8C008 440 SLAIVAGAPRPFPEPRSAWQSLNVPLPTSASGSKKDTGTQT negative
P05132 65 RIKTLGTGSFGRVMLVKHKESGNHYAMKILDKQKVVKLKQI negative
O43295 109 QYLLSPVNCWYLVLHQTRRESRDHATLNDIFMNNVIVRLSQ negative
ENSP00000339881 548 VALFNLDIRRAIQILNEGASSEKGDLNLNVVAMALSGYTDE negative
ENSMUSP00000008991 592 HELVEADIAVQAERVRAVSASALRFCDPGKEYRPCDPQLVS negative
Q00587 146 QAAYDSLVVGKLSFDSSPTSSTDGHSSYGLDSGFCTISRLP negative
P42702 780 FYFGKGERDTSKMRVLESGRSDIKVKNITDISQKTLRIADL negative
Q6Y5E2 116 DGPCTQRRCLGSLVFPRKLQSRPTQGAPPPEQLLVQARDFI negative
ENSP00000193322 104 RELLLDFANSSAELTGCLVRSARPVRLCQTCYPLFQQVVSK negative
Q6PB44 428 DNLDAYNHIPPQLMEKCAALSVRPDTVKNLVQSMQVLSGVF negative
Q3T8J9 425 KSRLRQSSEMTETDEESGILSEAEKVTTPAIRHISAEVVPM negative
ENSMUSP00000092100 436 ISFDKEDSAQSSTPNRGIIRSVSNEGLTLNNSRASKHIRKN negative
Q8TEQ6 85 RVSGFTFSHHPGQYNLCATSSDDGTVKIWDVETKTVVTEHA negative
O60256 197 PDYRNAVIVAKSPASAKRAQSFAERLRLGIAVIHGEAQDAE negative
P26431 627 VSMQNIHPKSAASERILPALSKDKEEEIRKILRSNLQKTRQ negative
Q6P5H2 126 EEAACSRRALEAEKNARGWLSTQAAELERELEALRASHEEE negative
Q8BFW7 178 VTGHKRMVIPQQPPLTATKKSATKPQPAPQAAPIPVTPIGT negative
Q8IVL1 457 KAGEGPGSRDTSCERLETLPSFEESEELEAASRMLTTVGPA negative
Q7Z6J0 257 AEGMLADKIGIFPISYVEFNSAAKQLIEWDKPPVPGVDAGE negative
O75165 1080 RDQDNAIIRPLPKVKRLLSDSTCLPHIIQLLLTFDPTLVEK negative
ENSP00000345532 365 SPEVTTEAAEASAVEAGSEVSEKPGQEAPVLPKDGAVNGPS negative
O95232 73 DLGPCEKIHDENLRKQYEKSSRFMKVGYERDFLRYLQSLLA negative
Q8IX15 148 PPPPVPAPEQVGIGIGPPTLSKPTQTKGLKVEPEEPSQMPP negative
P48730 245 ERISEKKMSTPIEVLCKGYPSEFATYLNFCRSLRFDDKPDY negative
Q99LD4 195 KHVINMCLNVIKVSVYLQNWSHVLSYVSKAESTPEIAEQRG negative
O95359 1595 AFQVAPHSHGEEAVAQDRIPSGKQHQETSACDSPHGEDGPG negative
P16284 366 CSIPGAPPANFTIQKEDTIVSQTQDFTKIASKSDSGTYICT negative
P23467 608 LIHENVVIKNESISSETSRYSFHSLKSGSLYSVVVTTVSGG negative
Q9UIF8 180 IFQSSQAKEESVNKHTSVIQSTGLVSNVKPLSLVNQAKKET negative
Q96S82 151 KMLSNKESLDQIIVATPGLSSDPIALGVLQDKDLFSVFADP negative
ENSMUSP00000023741 958 ESLFTEDEVEQAADEGFDCVSCQPYVVKPVVPVAPPELVPV negative
Q99L90 107 EPSSSEKKKVSKAPSTPVPPSPAPTPGLTKRVKKSKQPLQV negative
O75140 165 VKNEKVMCGYISEDTRVVFRSTSAMVYIFIQMSCEMWDFDI negative
Q9D0E1 28 AEVAATEPKMEEESGAPCVPSGNGAPGPKGEERPTQNEKRK negative
P21675 323 QCLSDDEITMMAPVESKFSQSTGDIDKVTDTKPRVAEWRYG negative
P08941 1756 SANYLVRATVVYVTGMKSTSSPTSFKTTAGVPSKPGTPKRA negative
Q08289 125 QLEKAKTKPVAFAVRTNVSYSAAHEDDVPVPGMAISFEAKD negative
Q9BU76 94 REALLAALGYKNVKKQPTGLSKEDFAEVCKREGGDPEEKGV negative
Q28969 169 ERLQEVEAEVATTGTYHLGESELVFGAKQAWRNAPRCVGRI negative
P09470 1164 EALCRAAGHTGPLHKCDIYQSKEAGKLLADAMKLGYSKPWP negative
Q6DFV3 873 ESVGPPSLDGQHSSKTERSKSYDEGLDDYREDAKLSFKHVS negative
ENSMUSP00000023741 1562 LSTSADGFLKPPAGTVPGPDSPGELFLKLPPQVPAQVPSQD negative
P16109 139 NEPNNKRNNEDCVEIYIKSPSAPGKWNDEHCLKKKHALCYT negative
O14617 354 PKSVQSHKDLILQCLDDKDESIRLRALDLLYGMVSKKNLME negative
P48357 388 WMNLAEKIPQSQYDVVSDHVSKVTFFNLNETKPRGKFTYDA negative
Q8VHJ9 14 OOOOOOMKLSESLQPGRSPESQMAEHQALMDEVQMLQDEIN negative
ENSP00000296859 229 ATESEVGDVDLTRLPEGPVDSEDDEEEDEEIDRTDPLQGRD negative
ENSMUSP00000000094 89 TFPRIHYNSHFEVPEESPFPSHAQATKINRLPANLLDQFEK negative
Q7Z620 133 AATGHTPPLAEAPKSVASLSSRSSLSSLSPPGSPLVLEGTF negative
Q96T58 645 YNQDRTYYESVRTPGTYPEDSRRDYPARGREFYSEWETYQG negative
O43379 228 DSSYFVTVGNRHVRFWFLEVSTETKVTSTVPLVGRSGILGE negative
O75382 201 LVGGISQQLQERKAEALAQISAAFEDLEQALQQRKQALVSD negative
Q62504 488 DIKKVNGVPQYAFLQYCDIASVCKAIKKMDGEYLGNNRLKL negative
P56974 671 SRLNGLAAQRARAARDSLSLSSGSGCGSASASDDDADDADG negative
ENSMUSP00000008991 82 FTKWVNSHLARVTCRVGDLYSDLRDGRNLLRLLEVLSGETL negative
Q6UB98 702 KELQRSVEFDREFWKENFFKSDETEDLFLNMEHESLTLEKK negative
P13646 202 ARLAVDDFRLKYENELALRQSVEADINGLRRVLDELTLSKT negative
ENSP00000161863 282 ERRERIGQTIGYQIRLESRVSPKTLLTFCTNGVLLRTLMAG negative
Q5SXM2 882 SRRLASSRVERTLPQASLLASTGPRPKPKTVSELLQEKRLQ negative
ENSP00000347205 880 VAIREEVAHDKITAFEKCIASLMSTTAFGLGSKYFALYEVA negative
Q8R1A4 689 TWIPMLQNGRLKTGQFCLPVSLEKPPQAYSVLSPEVPLPGM negative
Q80XC3 474 MQDSSRHYNHAAANQNSNAISNVRKEFMPKWRKPSDASAIE negative
Q8TDJ6 177 NDWKCVWQCKTSVSVHLMEWSPDGEYFATAGKDDCLLKVWY negative
P36888 146 SMVILKMTETQAGEYLLFIQSEATNYTILFTVSIRNTLLYT negative
Q9UHY1 5 OOOOOOOOOOOOOOOMSEGESQTVLSSGSDPKVESSSSAPG negative
Q14677 192 SERYDPEPKSKWDEEWDKNKSAFPFSDKLGELSDKIGSTID negative
P57682 223 EPQRTDYYPEEMSPPLMNSVSPPQALLQENHPSVIVQPGKR negative
Q8VBY2 73 IPGSASRPTPVRPSLSARKFSLQERPAGSCLGAQVGPYSTG negative
Q9D0E1 363 KIGGMEGPFGGGMENMGRFGSGMNMGRINEILSNALKRGEI negative
P05129 49 VHEVKSHKFTARFFKQPTFCSHCTDFIWGIGKQGLQCQVCS negative
P30936 259 RVRAPSCQWVQAPACQRRRRSERRVTRMVVAVVALFVLCWM negative
ENSP00000353508 584 DKSGMSKYFETSALKEEATKSIEPGSDYYELSDTRESVHES negative
Q99LD4 63 LQFIADRCPPLRVEALKMALSFVQRTFNVDMYEEIHRKLSE negative
P26450 214 NPVIPVAVYNEMMSLAQELQSPEDCIQLLKKLIRLPNIPHQ negative
ENSP00000261887 4642 LYVQTLNSILHIEDSGITEESFHEMIPLDSFVGQSADGKMV negative
Q86Z02 33 SSSAFCSAKKLKIEPSGWDVSGQSSNDKYYTHSKTLPATQG negative
O43379 792 RSGHPRQDTYVSTPSEIHSLSPGEQTEDDLEEECEPEEMLK negative
O95365 108 MDFAYTATLTVSTANVGDILSAARLLEIPAVSHVCADLLDR negative
Q8NI08 12 OOOOOOOOMDTKEEKKERKQSYFARLKKKKQAKQNAETASA negative
ENSP00000373390 1148 LNLPPVTMSGKYIMEEHDSYSDQVWSIDELPSKQGYYLQGN negative
Q00342 404 IFSQASFPCEQRGLEDGYSISKFCDHKNKPGEYIFYAENDD negative
Q8VHJ9 841 ADLIHWLESAKDKLAFWTQQSVTVPQELEMVRDHLNAFLEF negative
Q8VHJ9 407 GTDRQNIHLEQKLYDGVSATSTWLDDVEEHLFVATALLPEE negative
Q9Z148 434 REPPRAKEPRGVNGVGSSGPSEYMEVPLGSLELPSEGTLSP negative
Q14686 762 IMRGPTPNMQGNMVQFTGQMSGQMLPQQGPVNNSPSQVMGI negative
P19174 125 CFVILYGMEFRLKTLSLQATSEDEVNMWIKGLTWLMEDTLQ negative
ENSMUSP00000065481 541 LAISPPVSSSTSISPPLPTSSVVTPPLRLPLSQTLPTSQAS negative
Q7Z7B0 446 KLQKRMSELEKLEEAFSKSKSECTQLHLNLEKEKNLTKDLL negative
P63141 245 ETLCIIWFSFEFLVRFFACPSKAGFFTNIMNIIDIVAIIPY negative
Q8K3W3 64 GSLPSQRGGRGGGLHLRRVESGGAKSAEESECESEDGMEGD negative
P43252 279 EDEVYHLILLALMTVIMAVCSLPLMIRGFTQAIAPDSREMG negative
P48736 1031 ICVKAYLALRHHTNLLIILFSMMLMTGMPQLTSKEDIEYIR negative
Q99062 472 NPWPQGYVIEWGLGPPSASNSNKTWRMEQNGRATGFLLKEN negative
P34058 123 TIAKSGTKAFMEALQAGADISMIGQFGVGFYSAYLVAEKVV negative
O60486 279 GWPSMARIAQSTEVLFQGQASLDCGHGHPDGRRLLLSSSLV negative
ENSMUSP00000071081 1427 QIVLEASLINQIADSLKNTTSDVYGVLCELTQSGEWPLKEE negative
O15014 200 KDPGVLQPVPLGGRGGQYDGSAGVDTGAVEPLGSIAIEPGA negative
Q8NCD3 246 LVPRNDSLSLQETSSSSFLSSQPFEDDDICNVTISDLYAGM negative
P41597 15 OOOOOMLSTSRSRFIRNTNESGEEVTTFFDYDYGAPCHKFD negative
O95359 48 QNIKRKQQDTPGSPDHRDASSIGSVGLGGFCTASESSASLD negative
Q9NU22 2427 VQALLEKHVSSLRAHETWGDSILGMGLWPDSVPSALFATED negative
Q9BUH8 163 SELPSDFQERVSLHMEKHGCSLPSPLCHPAYADSVPTCVIA negative
Q6PCL9 508 KKQLHHYLPAEILQKKKKSLSDVSRSSGGLQSKRSSLDSTC negative
Q14738 373 ESSLTEPVIVGLLKFWPKTHSPKEVMFLNELEEILDVIEPS negative
P16872 181 KVKHDVAYRPARGESNWTHVSLFHTRTTIPQRKLRPKAMYE negative
Q96RT7 145 LPRKRDYFLNNKHVGRNVPYSGYDCDDLSVFEMDVQSLISR negative
P16871 274 LLVILACVLWKKRIKPIVWPSLPDHKKTLEHLCKKPRKNLN negative
Q80XK6 171 AVKSDSDGEQTAPRFELHCSSDVVHIRTCSDSCAALMNLIQ negative
ENSP00000301180 128 AALAKHKEQKMALPMPTKRRSTFVQSPADACTPPDTSSASE negative
Q8BYW1 57 PTTPNPLERPIKVGWLKKQRSIVKNWQQRYFVLRAQQLYYY negative
P81122 11 OOOOOOOOOMASAPLPGPPASGGGDGPNLNNNNNNNNHSVR negative
P43121 544 DSNTTTGLSTSTASPHTRANSTSTERKLPEPESRGVVIVAV negative
Q9Y4F3 266 PHLCTNSLHLNVVPPVCLKGSLYCEDCLNKPARNSIIDAAK negative
Q924A2 1679 KAPATVTNLLVGTPGYGAPASPAVQFIAQGAPGSATPAGSG negative
ENSP00000369887 143 KDSEEFGENEEENVHSKELLSAEENKRAHELIEAEGIEDIE negative
Q80ZZ7 43 CESHDLETESEQKSALWAAQSDAPPLAVAPTASDAASVTGE negative
Q92538 246 WKKQKRSPRPPRHMTKVTPGSELPTPNGTTLSSNLTGGMPF negative
P48452 232 RKLDRFKEPPAYGPMCDILWSDPLEDFGNEKTQEHFTHNTV negative
ENSMUSP00000071081 1452 VLCELTQSGEWPLKEESAAPSAGAPVEIWAKKVLVNGEFWS negative
Q9Y4E8 195 ETRLWNKYMSNTFEPLNKPDSTIQDAGLYQGQVLVIEQKNE negative
P51114 342 ENKLPREDGMVPFVFVGTKESIGNVQVLLEYHIAYLKEVEQ negative
Q6P0Q8 816 KAEFIPQLESEDDTSYFDTRSERYHHMDSEDEEEVSEDGCL negative
Q8TEU7 948 KIIKHFIKIALHCRECKNFNSMFAIISGLNLASVARLRGTW negative
Q80TS3 564 LDDVTTHLPSAASQIPAMEESCEAVEAREIMWFKTRQGQVA negative
P05362 203 FSCRTELDLRPQGLELFENTSAPYQLQTFVLPATPPQLVSP negative
Q6PCL9 291 FLVFSKWEWPNPVLLKQPEESNLNLPVWDPRVNPSDRYHLM negative
Q03112 151 ECENCAKVFTDPSNLQRHIRSQHVGARAHACPECGKTFATS negative
Q80Z37 552 ASSPRSVLGKDEQMSKSHCDSDTRISSKKEEKRSTSLPAPR negative
Q13418 126 ACFWGQDQVAEDLVANGALVSICNKYGEMPVDKAKAPLREL negative
O89032 404 ASNGSALAIPERTTSKLAQGSPAVARIAPQRAQISSPNLRT negative
Q80Z37 567 KSHCDSDTRISSKKEEKRSTSLPAPRDSSSTRGDRVCSPYN negative
Q9JIR4 703 EEVYNIILESKSEPQVEIIVSRPIGDIPRIPESSHPPLESS negative
O60333 1034 ADEEAPDYGSGIRQSGTAKISFDNEYFNQSDFSSVAMTRSG negative
O75153 485 GLYTLGTVVVDYRGYRVTAQSIIPGILERDQEQSVIYGSID negative
Q80TR1 421 TSPPLSTTTTARPTPLTSTASPAATTPLRRAPLTTHPVGAI negative
Q5VWN6 160 PDFGGKQMGLHGLHLFRSPLSTGVKDLKVEDDISMKVIPIL negative
Q9NUA8 251 PGCERKHYQLNFLLENEGVFSDALMVTQDVLKKLEMCSEIK negative
A2AQ25 56 DAACRRPRERLSNGNARAQVSKPARNIPRRHTLGGPRSSKE negative
P53396 288 LNPKGRIWTMVAGGGASVVYSDTICDLGGVNELANYGEYSG negative
P09450 210 PSGGSGTAVGTGSSYPTATISYLPHAPPFAGGHPAQLGLSR negative
O88792 55 DVQVPENESIKLTCTYSGFSSPRVEWKFVQGSTTALVCYNS negative
Q80Y19 110 SVVRLKALKSKLDQGEACLSSALPCDVAGLLKQFFRELPEP negative
Q6PB44 827 PRAAVPMAPATVLYPAPAYTSELGLVPRSSPQHGIVSSPYA negative
Q08050 40 QNAPSETSEEEPKRSPAQQESNQAEASKEVAESNSCKFPAG negative
O43264 54 KGEVCNMISKKYSEFLPSMQSAQGLITQVDKLSEDIDLLKS negative
O60500 59 NLTVVEGASVELRCGVSTPGSAVQWAKDGLLLGPDPRIPGF negative
Q99MR6 470 LSEPQPERRFFRRGWVTFDRSVNIKEICWNLQNIRLRECEL negative
Q07954 4390 APSCLTCVGHCSNGGSCTMNSKMMPECQCPPHMTGPRCEEH negative
Q5H8C4 560 ITGLPDDFKKPHLLSSLDDTSLLQITFEINPLNETVAQRCT negative
ENSP00000265773 35 SPGPGPSPGPILGPSPGPGPSPGSVHSMMGPSPGPPSVSHP negative
Q8NI77 157 LHLYKCMDEIKEEKICSTAVSYLEVYNEQIRDLLVNSGPLA negative
P48651 127 SVLYFLFLVFLLFLNFEQVKSLMYWLDPNLRYATREADVME negative
Q00612 122 ARNSYVAGQYDDAASYKHLNSHMNALHQGMQANRLFYLALP negative
Q9H583 928 KHQLASISSPVVTSLLINLGSPVKEVRRAAIQCLQALSGVA negative
Q8WUX9 258 VGVYQLMQSEQLLSRKVESLSQEAERCKEEARRACRAGKKQ negative
O43264 74 SAQGLITQVDKLSEDIDLLKSRIESEVRRDLHVSTGEFTDL negative
ENSMUSP00000039351 398 LKLRRQQQIERELNGYMEWISKAEEVILAEDETDVEQRHPF negative
Q8CII9 24 LAVILLPRLLAAAAAAAAVTSRGDVTVVCHDLETVEVTWGS negative
Q62190 51 PRIPYAASRDFSVKYVVPSFSAGGRVQATAAYEDSTNSAVF negative
Q811B3 134 NGYVVEKRYGNLSHVKMVASSGQPCHLRGTVLQQGTTVGIG negative
Q61176 93 GKANEELAGVVAEVQKNGRVSVVLGGDHSLAVGSISGHARV negative
A0FGR8 512 EVPKGKLHLRLEWLTLMPNASNLDKVLTDIKADKDQANDGL negative
Q61315 685 HLKSHSLTIVSNACGTLWNLSARNPKDQEALWDMGAVSMLK negative
Q5T6F2 50 VVQATAEQMRLAQVIFDKNDSDFEAKVKQLMEVTGKNQDEC negative
Q9EQG9 189 ILCRQVDTLQKYFDVCADAVSKDELQRDKVVEDDEDDFPTT negative
A0MZ66 472 LGTLNKSTSSRSLKSLDPENSETELERILRRRKVTAEADSS negative
P26285 275 CRHGESEFNLLGKIGGDSGLSVRGKQFAQALRKFLEEQEIA negative
Q8WWK9 356 KSEPVDQRRHTAGKAIVDSRSAQPKETSEERKARLSEWKAG negative
Q9NTI5 616 FLEMIKFLLERIAPVHIDTESISALIKQVNKSIDGTADDED negative
P43244 425 QRGKNLRYQLLQLVEPFGVISNHLILNKINEAFIEMATTED negative
Q9EQW7 248 ITQTLYDLQSGNSGEKVSKVSLVDLAGSERVSKTGAAGERL negative
P68250 157 DNKQTTVSNSQQAYQEAFEISKKEMQPTHPIRLGLALNFSV negative
Q61084 60 RQSDVRIKFEHNGERRIIAFSRPVRYEDVEHKVTTVFGQPL negative
Q8IWK6 93 LPPDTLPNRTVTLILSNNKISELKNGSFSGLSLLERLDLRN negative
Q8NCF5 91 EVEPPEPPGPVASRDNSNSDSEGEDRRPAGPPREPVRRRRR negative
Q86WR7 101 CDGGVCCLCSPSLEESTSSPSEPEDVIDLVQPAPGAGEAEG negative
Q9BSJ8 626 TVPGCPGAWDVDSENPQRGSSVDAPPRPCHTTPDSQFGTEH negative
Q92508 890 FLSHYYLHVRADLQATALLASRGFALYNAANLKSIDFHRRI negative
Q6P5H2 1215 QQCLEVEEGPEREQHQESLRSLGEVEWELPGSGSQQRWEDV negative
Q61037 700 LGYLPYSLLFRVLLQCLKQESDWKVLKLVLSRLPESLRYKV negative
O43566 51 GQGEGRGSSLSIHSLPSGPSSPFPTEEQPVASWALSFERLL negative
Q811D0 19 OMPVRKQDTQRALHLLEEYRSKLSQTEDRQLRSSIERVINI negative
P19357 54 SLQFGYNIGVINAPQKVIEQSYNATWLGRQGPGGPDSIPQG negative
P05362 475 LCRARSTQGEVTRKVTVNVLSPRYEIVIITVVAAAVIMGTA negative
P05129 131 TFCDHCGSLLYGLVHQGMKCSCCEMNVHRRCVRSVPSLCGV negative
Q9NU22 490 IHLDNLDKRELNEVLQSRYPSLLAVVDHLLDIYIQLTGEKH negative
Q15208 154 RAERDILVEADSLWVVKMFYSFQDKLNLYLIMEFLPGGDMM negative
P48193 394 YRSMTPAQADLEFLENAKKLSMYGVDLHKAKDLEGVDIILG negative
P52746 1010 SPTEAPKKHHLDPVPPAGNSSPTEALKKHRFEQGKFHCNSC negative
Q14653 132 GVGDFSQPDTSPDTNGGGSTSDTQEDILDELLGNMVLAPLP negative
P68251 5 OOOOOOOOOOOOOOOMTMDKSELVQKAKLAEQAERYDDMAA negative
P34152 391 SIPKLANSEKQGMRTHAVSVSHCQHKVKKARRFLPLVFCSL negative
Q5VVP1 321 LSRHPPETCQMEAGSLFLLSSDGQNVVGIQVTETAKVNIWE negative
P48972 19 OMSRRTRCEDLDELHYQDVDSDLLEQRDNRCKVKWTHEEDE negative
Q62190 215 SYFYVASSLDPELAASFSPRSVSIRRLKSDTSGFQPGFPSL negative
Q9D074 180 VHYKRGVSQQFSLPSFKIDFSEWKDDELNFDLDRGVFPVVI negative
Q6P1X5 196 VFSCGYQNSTRFWFPCVDSYSELCTWKLEFTVDAAMVAVSN negative
ENSP00000261887 1987 ESGVEDDQMAQIVERLFSLLSDCMWETPIAQAKHAIQIKEK negative
P43249 364 RVGTVGYMAPEVLNNQRYGLSPDYWGLGCLIYEMIEGQSPF negative
Q8WTT2 226 RKKKLQEKKMHIAALASAILSDPENNIKKLKELRSMLMEQD negative
Q00651 710 YFIKILDLEEKQINCEVTESSGIVKLACSLGYIYVDRLSRI negative
Q5U431 146 LTLSFERYIAICHPFKYKAVSGPRQVKLLIGFVWVTSALVA negative
P49139 184 PKAILKLTDFGFAKETTSHNSLTTPCYTPYYVAPEVLGPEK negative
P43121 556 ASPHTRANSTSTERKLPEPESRGVVIVAVIVCILVLAVLGA negative
Q86XI2 611 DEEEEDGREKENVTVLDKTLSVNDVACMAGLLEIIVILWKS negative
Q8R0G9 85 IFPHHSISESVNYDVRVFGSSLPVKIMEALTMAEADEQLSV negative
O75330 343 KFILEQQEREKLQQKELQIDSLLQQEKELSSSLHQKLCSFQ negative
ENSMUSP00000071081 19 OMSAAKENPCRKFQANIFNKSKCQNCFKPRESHLLNDEDLT negative
Q07954 2933 SGRCVAEALLCNGQDDCGDSSDERGCHINECLSRKLSGCSQ negative
Q80YN3 5 OOOOOOOOOOOOOOOMGNQMSVPLRPGDQEHDPGADTCKVT negative
ENSP00000161863 450 TVLNVTDEYDLLDDGGDAVFSQLTEKDVNCLEPWLIKEMDA negative
Q8IXJ6 121 GLYDNLEKYHLPYPEAIFEISYFKKHPEPFFALAKELYPGQ negative
ENSP00000261887 2622 LLEDQFGGKIKQEIDQQAEESDPAQQAQTPVTTSPSASSTT negative
ENSP00000370719 110 GYQLPSALPPVMKQQPVAISSAPAFGMGGIASMPPLTAVAP negative
O75362 344 DDSSSEKELGETNKGSCAGLSQEKEKCKHSHGEAPSVDADP negative
Q5DU25 452 GGSSVTTSGEFSNDITELEDSFSKQVRSLAESIDEALNCHP negative
O88939 64 FPTHRSVLAACSQYFKKLFTSGAVVDQQNVYEIDFVSAEAL negative
O15020 621 KEYRPCDPQLVSERVAKLEQSYEALCELAAARRARLEESRR negative
ENSMUSP00000065481 173 GIARPGPVVQKRLQPPTKEPSARGKTPETPKRNTLNSGTRR negative
ENSGALP00000016789 366 EGKKDESSCSSEEEEDDDSESEAETDKAKTLANANTTSTQS negative
Q6P996 442 HSCDALNRWLGEQLKQLVPASGLTVMDLEAEGTCLRFSPLM negative
Q8BZI0 314 VLALQSREQAEEWLKVIREVSRPIVGAEGLEVPRSPVILCK negative
O35099 80 FWNVESAAAPGTSCPTTAPGSSATRGRGNSGSGGGRRTTVA negative
Q13283 66 SNGKPADAVYGQKEIHRKVMSQNFTNCHTKIRHVDAHATLN negative
P52655 122 QQVLIPASQQATAPQVIVPDSKLIQHMNASNMSAAATAATL negative
P09055 428 GENGRKCSNISIGDEVQFEISITANKCPNKESETIKIKPLG negative
P58281 129 GGGYTAKKTFDEWKDMIPDLSDYKWIVPDFIWEIDEYIDLE negative
Q8BX17 326 ELLLWDLTQSWRRKYTLFSTSAEGHNHSRIVFNLCSLKTED negative
ENSP00000346167 780 LLEGFAGVEEAREQNERNRDSGYLHLLYKRPLDPKSEAQLQ negative
O09127 455 QAAPSQVVVIRQERAGQTSVSLLWQEPEQPNGIILEYEIKY negative
ENSP00000338323 223 AVPDLAHQPSPPVNGQPPLGSLQALVREVWLEKPRYDAAER negative
Q9ES52 296 SIEDKVKSLLHEGSESTNRRSLIPPVTFEVKSESLGIPQKM negative
Q8NAF0 310 VHSTDRPFVCPDCGLAFRLASYLRQHRRVHGPLSLLAPLPA negative
P26433 103 LLIVLGLVLGGIVWAADHIASFTLTPTLFFFYLLPPIVLDA negative
Q9WTV7 181 LSVENMESSSQRQMENSASESASARPSRAERNSTEAVTEVP negative
Q96RT1 206 ERLDLGSNEFTEVPEVLEQLSGLKEFWMDANRLTFIPGFIG negative
ENSP00000261887 443 VRACGKGSYGRLGLGDSNNQSTLKKLTFEPHRSIKKVSSSK negative
O95365 297 EEAASLSEAAPEPGDSPGFLSGAAEGEDGDGPDVDGLAAST negative
Q15287 9 OOOOOOOOOOOMDLSGVKKKSLLGVKENNKKSSTRAPSPTK negative
P34926 597 PSGPVLEGEHVEREKEVVPDSPGDKGSTNRGPDSGAEVEKE negative
Q6P9K8 431 VKLLATVLSQKSVSESSPGDSPVKPPEGSSGAARSQPPAAH negative
ENSP00000263935 342 SRTAMVAALSPADINYDETLSTLRYADRAKQIKCNAVINED negative
Q6EMB2 292 GDYVSCDDPEVEDYGNKWSMSAMLRYLKQEGRDTTALMAHV negative
Q99JG2 449 CCCCCCCEECGGASDSSATVSADSKLKAEVSSSIYFHKPRE negative
P14164 287 DATNNNDGQDNTNNNDHNNNSNINNNNVGSHGISSHSPSSI negative
Q6DD88 457 FSTFRTPAVLFTGIVALYIASGLTGFIGLEVVAQLFNCMVG negative
P09581 224 IKLEPSKLVRIRGEAAQIVCSATNAEVGFNVILKRGDTKLE negative
Q8BZI0 52 KKMAVASLLQSLQPLPAKEVSFLYVNTADLHSGPSFVESLF negative
P30957 2245 SVGLASPAMRGSTPLDVAAASVMDNNELALALREPDLEKVV negative
P34926 875 QTEETGKSSLLLDTVTSIPSSRTEATQGLDYVPSAGTISPT negative
O60674 472 LITKNENEEYNLSGTKKNFSSLKDLLNCYQMETVRSDNIIF negative
ENSMUSP00000095291 118 IACLWWDPIQRLLFSGASDNSVIMWDIGGRKGRTLLLQGHH negative
Q6P4R8 80 VLSDSQREHLQQFLPQFPEDSAEQQNELILALFSGENFRFG negative
Q9UHF7 183 TGQAQSGQANCQGLSPVSVASKNPQVPSDGGVRLNKSKTDL negative
O75376 105 RTSYEPFHPGPSPVDHDSLESKRPRLEQVSDSHFQRVSAAV negative
P16591 256 TEEIVNVHKEIQMSVEQIDPSTEYNNFIDVHRTTAAKEQEI negative
Q6W2J9 70 LNHNVVDASTAHRIDGLAALSMDRTGLIREGLRVPGNIVYS negative
Q00560 664 IKKHIWPNVPDPSKSHIAQWSPHTPPRHNFNSKDQMYSDGN negative
Q5T4S7 211 NFLNQLTSVFNPRTVASQPISTQTLVEGENDEQSSTDQASA negative
Q96T88 19 OMWIQVRTMDGRQTHTVDSLSRLTKVEELRRKIQELFHVEP negative
Q8BWW9 426 SWKPISNQSWDQKFTLELDRSRELEISVYWRDWRSLCAVKF negative
Q9H4Z2 425 VSRTPVEAGVSQSDAENAAPSCPDEHDTLPRRRGRPSRRFL negative
ENSP00000261887 522 LIQGPLQGKVVVCVSAGYRHSAAVTEDGELYTWGEGDFGRL negative
Q61548 106 VHGNERFIQYLASRNTLFNLSNFLDKSGSHGYDMSTFIRRY negative
Q8K0X8 6 OOOOOOOOOOOOOOMEAPLVSLDEEFEDIRPSCTEEPEEKP negative
Q5T5P2 228 TIRALFVSAFPQQLTMKMLESPSVAIYIKDESRNVYYELND negative
Q9UQR1 249 DECGMRFIQKYHMERHKRTHSGEKPYQCEYCLQYFSRTDRV negative
Q6BCL1 280 PKNNENFRKPSYPQATGCPKSPKQPMFYEFPQTPPRKPESC negative
P13591 55 SKFFLCQVAGDAKDKDISWFSPNGEKLTPNQQRISVVWNDD negative
Q6P9B9 398 FPREELDNMLNLAVHLVSQASGAGAYRLLQFLVDTAMPASV negative
Q9BWH6 18 OOMLSRPKPGESEVDLLHFQSQFLAAGAAPAVQLVKKGNRG negative
P05129 348 PSPTDPKRCFFGASPGRLHISDFSFLMVLGKGSFGKVMLAE negative
Q80YN3 137 SAASERFDVSPSAAPENKDPSEHGALPVAAAPGQAPDKTPG negative
P48736 823 MASKKKPLWLEFKCADPTALSNETIGIIFKHGDDLRQDMLI negative
O88792 28 RKLLFLFTSMILGSLVQGKGSVYTAQSDVQVPENESIKLTC negative
P33240 232 PGSGSNVSMNQQNPQAPQAQSLGGMHVNGAPPLMQASMQGG negative
Q8BY87 264 TSKKRAIETTDVTRSFGWDSSEAWQQHDVQELCRVMFDALE negative
O15550 626 VPYLQRNALTLPHNRTNLTSSAKEPWKNQLSNSTQGLHKGQ negative
Q9NVI1 202 DVPLTAEEVEFVVEKALSMFSKMNLQEIPPLVYQLLVLSSK negative
O14994 355 VDSCSEMFGGLDICAVKAVHSKDGRDYIIEVMDSSMPLIGE negative
Q6P995 285 ELKVNGSIQVSLPLLRLNDISAGDRIPAWTFDMNTGAWVNH negative
ENSP00000261887 4629 VPLTLEDLEEVDLLYVQTLNSILHIEDSGITEESFHEMIPL negative
Q9EQZ7 118 TKLHQQFEMYKEQVKKMGEESQQQQEQKGDAPTCGICHKTK negative
Q8IWJ2 611 ENNKLSSEKKQLSRDLEVFLSQKEDVILKEHITQLEKKLQL negative
ENSP00000343042 1014 NNPRAPLGPVPVRPPPGPELSAQPTPGPVPQVLPASLMVSA negative
P48058 727 TAEGVARVRKSKGKFAFLLESTMNDNIEQRKPCDTMKVGGN negative
Q07954 27 LLLPLLSALVAAAIDAPKTCSPKQFACRDQITCISKGWRCD negative
P18688 272 KEVDASLLSVISFPAFAVEDSKLVEITKQEIITKLQGRYGC negative
O35136 546 IHHYQVDVKEVASETWKIVRSHGVQTMVVLSSLEPNTTYEI negative
Q62448 106 KLTPEKFDKLCLELLNVGVESKLILKGVILLIVDKALEEPK negative
P08775 655 IMGILCKKSLGTSAGSLVHISYLEMGHDITRLFYSNIQTVI negative
Q9D1R2 51 VYVVDDASVLGAQDPTVYGDSAGEKALRAALRAAVERRLSR negative
O14686 2245 GPAGELHAKVPSGQPPNFVRSPGTGAFVGTPSPMRFTFPQA negative
Q08493 88 KSRLSWPVSSCRRFDLENGLSCGRRALDPQSSPGLGRIMQA negative
P49848 136 IINTPLPRVPLDVCLKAHWLSIEGCQPAIPENPPPAPKEQQ negative
Q80TE4 989 GIVADVEPFGFAWKAGLRQGSRLVEICKVAVATLTHEQMID negative
Q7Z7B0 84 CERKTKKSLELSKEDLIQLLSIMEGELQAREDVIHMLKTEK negative
Q61160 143 AKMDGIEEKYPRSLSERVRESLKVWKNAEKKNASVAGLVKA negative
Q8N6H7 107 ATAFFRQHGCTANDANTKYNSRAAQMYREKIRQLGSAALAR negative
Q9D0E1 573 LERMGANNLERMGLERMGANSLERMGLERMGANSLERMGPA negative
P48634 279 PFPPPYGPQGPYRYPTPDGPSRFPRVAGPRGSGPPMRLVEP negative
P35329 225 KNVYTESKLTFQPKWTDHGKSVKCQVQHSSEVLSERTVRLD negative
Q9WU74 90 VIWKYKSFCRDRIADAFSPASVDNQLNAQLAAGNPGYNPYV negative
Q14315 269 VMTYLSQFPKAKLKPGAPVRSKQLNPKKAIAYGPGIEPQGN negative
O15020 592 HELVEADIAVQAERVRAVSASALRFCNPGKEYRPCDPQLVS negative
Q08351 371 VIHILVEVTTAQGAVHSYLGSPFWIHQAVLLPTPSLHWREV negative
O60333 144 ELFEKINDNCNEEMSYSVEVSYMEIYCERVRDLLNPKNKGN negative
Q9QX47 28 FRSFVVSKFREIQQELSSGRSEGQLNGETNPPIEGNQAGDT negative
Q6DSU6 98 ELQSDFLRFCLSAAQHRAATSQLEGRVVRRVLTVASRALCP negative
P34058 47 IINTFYSNKEIFLRELISNASDALDKIRYESLTDPSKLDSG negative
Q9QX47 864 TMDAQMLASSTQDSAMMGSKSPDPYRLAQDPYRLAQDPYRL negative
P57016 61 DDESPKLTQNGAQRSVERLPSVEEAEVSKPSPPASKDEDED negative
Q15208 31 MSNHTKERVTMTKVTLENFYSNLIAQHEEREMRQKKLEKVM negative
Q61194 219 LTPATPFHPQGSLPVYRPLVSPDMAKLFEKIASTSEFLKNG negative
Q91Z67 93 FLAKTRSTKDQQFKKDQNVLSPVNCWNLLLNQVKRESRDHT negative
ENSMUSP00000011895 560 VFQEMVYMVDWMEEMQTQLLSRECGQHLVEADDLLQKHGLL negative
O95453 60 SALTNGFDTPEERYQKLKKHSMDFLLFQFGLCTFKYDYTDS negative
Q9BTX1 67 RIDLFHPIQWLSDSFSDLYSSYVIFYFLLLSVVIIIISIFN negative
Q61194 135 ALPVTPVLSPSFSTQLYLRPSGQRGQWPPGLCGPSTYTLPS negative
P84586 139 PSRGGYMDDGGYSMNFNMSSSRGPLPVKRGPPPRSGGPPPK negative
P13612 732 VQLDCSIGYIYVDHLSRIDISFLLDVSSLSRAEEDLSITVH negative
Q6PCL9 508 KKQLHHYLPAEILQKKKKSLSDVSRSSGGLQSKRSSLDSTC negative
Q14566 152 LLTRISGQVVRTHPVHPELVSGTFLCLDCQTVIRDVEQQFK negative
Q9JIX8 331 EERTRAKPEKVVDEKPLNIRSQEKGELEKGGRVTRSQEEAR negative
Q8R1A4 779 RIMENNLESELKSSISALNSSQLEPVVRFLHLLLDKLILLV negative
ENSP00000371341 11 OOOOOOOOOMLEARPPRTQGSDAAGAAAGRGLRALLLSLTA negative
Q9H4L5 111 REKLHGCIDVGLSVMSVKKSSKCIDLDTEEHIYHLKVKSEE negative
P33240 485 DTRGPVPGPRGPIPSGMQGPSPINMGAVVPQGSRQVPVMQG negative
Q6AYS6 65 QLRKEYGANVLPAFPPKKLFSLTPAEVEQRREQLEKYMQAV negative
Q03147 6 OOOOOOOOOOOOOOMAVDVKSRAKRYEKLDFLGEGQFATVY negative
Q8VHJ9 2124 RWDDLLKRVTSILRRLKHFISQREEFETARDSILVWLTEMD negative
P58681 438 HFENLKLIDLSVNKISPSEESREVGFCPNAQTSVDRHGPQV negative
ENSP00000263935 760 QHEFELAQWAFRKWKSHQFTSLRDLLWGNAVYLKEANAISV negative
Q9Y5B9 821 RDLGFNGAPYRSTCLLQPTSSALVNATEWPPFVVTLDEVEL negative
Q14494 47 VDTYLTSQLPPLREIILGPSSAYTQTQFHNLRNTLDGYGIH negative
O88792 193 TADAKKTRAFMNSSFTIDPKSGDLIFDPVTAFDSGEYYCQA negative
P26358 18 OOMPARTAPARVPTLAVPAISLPDDVRRRLKDLERDSLTEK negative
Q9UJX4 148 TSVVGLFLRHMILAYSKLSFSQVFKLYTALQQYFQNGEKKT negative
P51531 150 PEHVSSPMSGGGPTPPQMPPSQPGALIPGDPQAMSQPNRGP negative
Q9QX47 1443 EPSVPVQEPTVAVSEPAVIVSEHTQITSPEMAVESSPVIVD negative
Q6WKZ4 223 DESVVKDKKKKSKIKTLLSKSNLQKTPLSQSMSVLPTSKPE negative
Q9JIR4 703 EEVYNIILESKSEPQVEIIVSRPIGDIPRIPESSHPPLESS negative
Q8TE77 265 WTAMADLESLRPPSAEPGGSSEQEQMEQAIRAELWKVLDVS negative
P31260 138 PPQQQPPPPPQPPQPAPQATSCSFAQNIKEESSYCLYDSAD negative
Q9NU22 4074 RRLPKLRKRMRKMCLTFMKESPLPRLVEGLDQFTGEVISSV negative
Q5SXY1 2 OOOOOOOOOOOOOOOOOOMRSAAKPWSPVAKAGSHGPDRTR negative
Q5DTU0 168 DEDENSKGKAAPYQWPSPEASIELMRDARICAFLWRKKWLG negative
P18887 102 DYEVLLVTSSFMSPSESRSGSNPNRVRMFGPDKLVRAAAEK negative
Q5THJ4 350 REQRKRCTWDFMLHRARDAVSYTDKYFNKLKGGLLSTDDKE negative
Q8N9T8 46 NRYREREELQRLKDRYGDRDSSSDSSSESDSSDERVEFDPQ negative
P02671 49 EGGGVRGPRVVERHQSACKDSDWPFCSDEDWNYKCPSGCRM negative
P05556 276 QVAVCGSLIGWRNVTRLLVFSTDAGFHFAGDGKLGGIVLPN negative
Q03164 100 ASAASSSSASSSSSSSSSASSGPALLRVGPGFDAALQVSAA negative
ENSP00000371303 384 FQIPWSIPTEAEDIPIVPTTSGTMMELRCVIAIIRHGDRTP negative
Q6UB98 119 YSEKEGPEKKKTKKEAGNKKSTPVSILFGYPLSERKQMALL negative
Q3L8U1 557 KERGERNIPRVMSPENFPTASVEGKEEKKGRRMKSKPKDKD negative
O14686 285 AGWQCPECKVCQACRKPGNDSKMLVCETCDKGYHTFCLKPP negative
Q9Y4G6 763 KLVDRSVENCVRACQAATTDSELLKQVSAAASVVSQALHDL negative
Q9R1V6 299 KTRIVLVAMETWAADNKFAISENPLITLREFMKYRRDFIKE negative
P36871 371 LYETPTGWKFFGNLMDASKLSLCGEESFGTGSDHIREKDGL negative
Q9JIR4 655 GGKMTDLGRLGAFITKVKKGSLADVVGHLRAGDEVLEWNGK negative
Q6UB99 752 FREEKDRSNKAEKERSLKEKSPKEEKLRLYKEERKKKSKDR negative
P13595 338 AMELEEQVTLTCEASGDPIPSITWRTSTRNISSEEQDLDGH negative
ENSMUSP00000091179 349 GTLSPMPLGESGEDDVFLRESKEHLEENFAIQGDKERILDQ negative
Q9WTU0 85 RTWHKHGPGPTPDVKPVQNGSQLFIKELRSRTFPSAEDVVS negative
P52948 103 STGTANTLFGTASTGTSLFSSQNNAFAQNKPTGFGNFGTST negative
ENSP00000293872 119 RTELAKKRLAETQEEISAEVSAKAEKVHELNEEIGKLLAKA negative
P30957 1596 NPVPQCPPRLHVQFLSHVLWSRMPNQFLKVDVSRISERQGW negative
ENSMUSP00000039351 398 LKLRRQQQIERELNGYMEWISKAEEVILAEDETDVEQRHPF negative
Q15303 448 YSGLSLLILKQQGITSLQFQSLKEISAGNIYITDNSNLCYY negative
O14617 314 PNHSASIQLCVQKLRILIEDSDQNLKYLGLLAMSKILKTHP negative
O08550 1876 SGARIKVPNYSPSRRPLGGVSFGPLPSPGSPSSLTHHIPTV negative
O35295 179 QTVNRGGGGFGGGPGPGGLQSGQTIALPAQGLIEFRDALAK negative
O89032 185 MILEQYVVVSNYKKQENSELSLQAGEVVDVIEKNESGWWFV negative
ENSMUSP00000024987 385 VCLAHLGEPELQDIRDELLASMMAGVKCRLDSSLPPVRRLG negative
O14980 765 RSMRTVKRETLKLISGWVSRSNDPQMVAENFVPPLLDAVLI negative
Q03555 141 PGMALAMLMGSLNVTPLGMLSRPVCGIRGKTLIINLPGSKK negative
P16144 1118 TIIIRDPDELDRSFTSQMLSSQPPPHGDLGAPQNPNAKAAG negative
P97324 83 ETFIVGYARSQLTVDDIQKQSEPFFKATPEERPKLEEFFTR negative
ENSP00000263935 1385 HNSLLLNRVTPYGEKIYMTLSAYLELDHCIQPAVITKDVCM negative
Q15361 709 SPQELKEVDSKLQENPESCLSIVREKLYKGISWVEVEAKVQ negative
O35071 127 MGRQEPGQQGIVPQLCEDLFSRVNVNQSAQLSYSVEVSYME negative
Q7Z4H7 36 YLQALGFEPGPATIACGKIVSHTHLGVNMFDKLNRDAFHII negative
O95391 20 MSATVVDAVNAAPLSGSKEMSLEEPKKMTREDWRKKKELEE negative
Q08379 481 KELEGLAGQLQAQVQDNEGLSRLNREQEERLLELERAAELW negative
O94804 251 QIEPPHHELNPMRVLLKIAKSDPPTLLTPSKWSVEFRDFLK negative
P57016 126 VQERPEAEEERDSLGPEQTSSQPLVPKKKVEALPRRRLSRE negative
Q96D71 166 PFWSPFGEAQSGSSAGDAVWSGHSPPPPQENWVSFADTPPT negative
ENSP00000353508 364 LQPDDKKSLQQTSGPATAKDSFKIEEPHEAKPDKMAEAPPS negative
Q8R0S4 117 TNVSYCGALDEDVPVPSTAISFDAKDFLHIKEKYNNDWWIG negative
Q00653 501 TAQDENGDTPLHLAIIHGQTSVIEQIVYVIHHAQDLGVVNL negative
Q08379 302 ALRLELYKNTQSNEDLKQEKSELEEKLRVLVTEKAGMQLNL negative
Q58A63 8 OOOOOOOOOOOOMVSNSRTSSTEAVAGSAPLSQGSSGIMEL negative
Q00651 559 FYFFSNGTSDVITGSIRVSSSGEKCRTHQAFMRKDVRDILT negative
ENSP00000372265 243 PNLDLKEKVEPEVLSTDTQTSPEPGTRMNILPKRTRRVKTQ negative
P09174 39 PVTPRKGPPKFKQRQTRQFKSKPPKKGVQGFGDDIPGMEGL negative
P48357 1075 GLDELLKLEGNFPEENNDKKSIYYLGVTSIKKRESGVLLTD negative
Q9H583 1080 HLTLGKYNEFSVSLLNEDPKSLDIFIKAVHTTKELYAGMPT negative
O60266 458 VTVANKMEAGGIPGRVHISQSTMDCLKGEFDVEPGDGGSRC negative
Q9QX47 1617 GFEFVTASALISESKYDVEVSVTTQDTEHDMVISTSPSGGS negative
ENSP00000293872 283 TRDRRRSRSRDRRRRRSRSTSRERRKLSRSRSRDRHRRHRS negative
ENSP00000355772 46 VPAAAARAAEHAPGAGPGRDSGAGTAPPALRRRASPCGLLP negative
Q15131 166 VLRGLQYLHRNFIIHRDLKVSNLLMTDKGCVKTADFGLARA negative
P58281 21 WRAGRAAVACEVCQSLVKHSSGIQRNVPLQKLHLVSRSIYR negative
Q5T4S7 1772 ESLVRHASTSSPADKAKVTISDGKVADEEKPKKSSLCRTVE negative
ENSP00000343042 574 PGPTTLGPKKEITDIAAAAESLQPKGYTLATTQVKTPIPLL negative
P98179 32 LNFNTDEQALEDHFSSFGPISEVVVVKDRETQRSRGFGFIT negative
Q80ZF8 757 RVVIPKSIFTPVSSKELDESSVFVLGAVLYKNLDLILPTLR negative
Q5T4S7 1245 VQTVCESWNNINTNEFPNIGSWRNAFANDTIPSESYISAVQ negative
Q8BXQ8 96 HLRPPSRGNSPKEPPLSQVLSPEPPDPEKLPVPPAPPSKRH negative
Q6P0Q8 1446 KHSLDLPHSELKKELPPREVSPLEVVGARSVLSGKGALPGK negative
P19021 476 RIHKFHRLVSTLRPPESRVFSLQQPPPGEGTWEPEHTGDFH negative
Q03160 226 LDAQTGISHEDLIQNFLNAGSFPEIQGFLQLRGSGRGSGRK negative
Q9Y6M7 54 EELESHRAVYIGVHVPFSKESRRRHRHRGHKHHHRRRKDKE negative
Q6P996 671 SPVQALQKGRTFNLTAGSLESTEPIYVYKAQGAGVTLPPTP negative
ENSP00000267064 101 LDFKAGGSLCHILAAAYKFKSDQGWRRYDFQNPSRMDRNVE negative
O88939 80 KLFTSGAVVDQQNVYEIDFVSAEALTALMDFAYTATLTVST negative
ENSP00000265773 287 ELSGPSTPQKLPVPAPGGRPSPAPPAAAQPPAAAVPGPSVP negative
Q92504 145 KQDLDAVTLWAYALGATVLISAAPFFVLFLIPVESNSPRHR negative
Q811B3 55 RFPDPRQEHFIKSLPEYHIVSPVQVDAGGHVLSYGLHHPVT negative
P48751 44 PPLSPDVEEEDDDLGKTLAVSRFGDLISKPPAWDPEKPSRS negative
ENSP00000264716 78 DLQWMVQPTVITSMSNPYPRSHPYSPLPGLASVPGHMALPR negative
P48357 625 VYAVQVRCKRLDGLGYWSNWSNPAYTVVMDIKVPMRGPEFW negative
Q5VTL8 68 LWGNEKTMNLNPMILTNILSSPYFKVQLYELKTYHEVVDEI negative
Q9UQ80 266 YKRDPSKQYGLKMKTSRAFFSEVERRFDAMPFTLRAFEDEK negative
O88735 23 QGAGGDGHRGGDGATHSDPASDGYKVQEKRTAPSRPTSTVS negative
Q61026 473 QATTPQGSNYALKMNSPSQSSPGMNPGQASSVLSPRQRMSP negative
P08922 261 GTQRTSFQFYSTLPNTIYRFSIAAVNEVGEGPEAESSITTS negative
Q9Y5B0 373 EPSPPVRDPEGVTQAPGVEPSNGLEKPARELNGSEAATPRD negative
Q8IWC1 420 LPEVSVEAAPEGSLEAPPKGSAEVAPKESVKGSPKESMEAS negative
Q5T4S7 2079 IIVIMSSAGYIYTQLMEEASSAQQGPFYVTNVLEINHEDLK negative
ENSP00000263650 180 KVGQWVGTVLLHCCELIERPSKKDGFCFKLFHPLDQSVWAV negative
O95232 32 GRDRNLAPDEKRSNVRWDHESVCKYYLCGFCPAELFTNTRS negative
Q96EZ8 10 OOOOOOOOOOMDKDSQGLLDSSLMASGTASRSEDEESLAGQ negative
Q7Z4H7 413 GWTPSVDLLPPMSPLSFDPASEEVYAKSILCQYPASLPDAH negative
Q9QX47 1056 SMMSMGADRSMMSSYSAADRSMMSSYSAADRSMMSSYTDRS negative
P36871 19 OMVKIVTVKTQAYQDQKPGTSGLRKRVKVFQSSANYAENFI negative
Q7Z7B0 920 VLSPKQGQPLHIRVTPDHENSTATLEITSPTSEEFFSSTTV negative
Q9EQW7 969 AIEVWGHRCAGNGSPIWEVDSLHAKTRTLHDRWNEVTRRIE negative
Q6GYQ0 162 CSKEQLWMFSCLIPGFSAPQSEHGPRTLDNLINPPLNLQET negative
P51003 199 EDLDLRDDSLLKNLDIRCIRSLNGCRVTDEILHLVPNIDNF negative
Q8WWK9 177 QMTTEKQKQDANMPKKPVLGSYRGQIVQSKINSFRKPLQVK negative
Q96G23 198 QYWYYMIELSFYWSLLFSIASDVKRKDFKEQIIHHVATIIL negative
Q9UHF7 80 SLHVQDPSSSSKKDLKSAVLSEKAGFNYESPSKGGNFPSFP negative
P50652 13 OOOOOOOMAQESADLASDCQSWLQKLSAWEQASSEETQKDT negative
Q5T4S7 740 DLQSPNLQNTLLQQLGVAPFSEGPWPLYIHPQSLSVLSRLL negative
Q80TE0 627 TIVQEFLPTSWSPIGVGPTPSLYKVPCASAMKLLRVLASAG negative
Q6P5H2 358 IPEDQHLGSVLPVLSPTSFSSPLPNTLETPVTAFLKTQEFL negative
O95402 78 DVRKKTKNEELAKRAKKLLRSWQKLIEPAHQHEAALRGLAG negative
Q14690 1106 TVTARVIGGRDMKTFKYLPISHPRFVRTIPELSVRPSELED negative
Q9Y519 283 MLLAILEKCGAIPKIHSARVSVGEGTVAAGYQDFIICVEMF negative
Q9QX47 240 EQSEQPMPGMLEPSMTKILDSFTAAPVPMSTAALKSPEPVV negative
Q14677 39 NYSEIESKVREATNDDPWGPSGQLMGEIAKATFMYEQFPEL negative
O95251 9 OOOOOOOOOOOMPRRKRNAGSSSDGTEDSDFSTDLEHTDSS negative
ENSMUSP00000023741 1087 IKLEGPASPDVELGKEETEESKKRKRKPYRPGIGGFMVRQR negative
P08775 1358 DGVSLMRVLSEKDVDPVRTTSNDIVEIFTVLGIEAVRKALE negative
P14105 1057 REEKQRQELEKTRRKLEGDSSDLHDQIAELQAQIAELKIQL negative
Q9Y6R1 654 ANISISNDTTLAPEYLPTMSSTDMYHNTTFDWAFLSKKECS negative
P42694 457 ADQLFTQSVLDKSLTKSNYQSRLHDLLYIEEIAQYKEISKF negative
A1L390 54 AMEEPSSSEAPAKNGAGSLRSRHLPNSNNNSSSWLNVKGPL negative
Q98T92 250 IESPEEYSVKTRFSYGEKLSSPEDFEDIGRKPLLNMSAKTC negative
Q8TCG1 296 FSSCLHQVLGLLNGKDPDSSSKVLELLLAFCSVTQLRHMLT negative
Q99501 10 OOOOOOOOOOMADPVAGIAGSAAKSVRPFRSSEAYVEAMKE negative
Q8NI27 327 SFEDLRRDVFNMFCYLGPHLSHDPILFAKVVRIGKSFMKEF negative
Q9EQW7 1071 LSVSIGCVTARSTKLQRGLDSYQEEDLNCVRERWSDALIKR negative
ENSMUSP00000023741 293 PMSPLPEVSRLSPPPEESPLSPPPEDSPASPPPEASRLSPP negative
Q9Y4G6 53 IRERVPEAQTGQASDYGLFLSDEDPRKGIWLEAGRTLDYYM negative
O95071 35 DQLNDRLREVSEKLNKYNLNSHPPLNVLEQATIKQCVVGPN negative
Q61037 866 LSTLARLPHLYRNFVPEQYASVFAISLPYTNPSKFNQYIVC negative
Q6ULP2 212 NPQGTDDLDNVADSKGRKPLSTHSTEYNLDSVPSPAEEFAD negative
Q9R210 350 SPSGVNMAELAQQVVKQELPSEDGPGEALMLGPEVPEPEQM negative
O60333 113 FAYGQTGAGKSYTMMGKQEESQAGIIPQLCEELFEKINDNC negative
Q80TS3 306 FFNKERTRNIVKFDLRTRIKSGEAIIANANYHDTSPYRWGG negative
P48058 12 OOOOOOOOMRIISRQIVLLFSGFWGLAMGAFPSSVQIGGLF negative
P20357 15 OOOOOMADERKDEGKAPHWTSASLTEAAAHPHSPEMKDQGG negative
Q8K2K6 54 RGPTYVNMTVGSFVCTSCSGSLRGLNPPHRVKSISMTTFTQ negative
Q9QW30 1582 RSFLRALGTLLHTNLRIKQDSQGALMVYPYYGEKSAAMKKQ negative
Q5VUA4 33 RSSQCSRGLERYISQEEGPLSPFLGQLDEDYRTKETFLHRS negative
Q8K3X4 30 RQSCYLCDLPRMPWAMIWDFSEPVCRGCVNYEGADRIEFVI negative
P05556 151 TLKFKRAEDYPIDLYYLMDLSYSMKDDLENVKSLGTDLMNE negative
Q9JIR4 299 KQASRSRSEPPRERKKAPGLSEQNGKGGQKSERKRVPKSVV negative
P14105 1676 TRTSREEILAQAKENEKKLKSMEAEMIQLQEELAAAERAKR negative
Q6PD74 117 WLPLAKAWLPEVMILVCDRVSEDGINRQKAQEWCIKHGFEL negative
Q9NTJ3 214 SVYHISGKKKTFKDVGNLLRSHGIDLDHNRFLILQGEVEQI negative
Q9Y6I3 230 LRLQMAIEESKRETGGKEESSLMDLADVFTAPAPAPTTDPW negative
ENSP00000353787 121 TCGNKASAGHEATEKFTGKFSNDDEQDGNFEGFSMSSEKKI negative
Q96F63 303 EFTSRMHQRFLDGKDGDFDYSTVDDNPDFDNLDIVARDEEE negative
Q80TR1 1005 EKACWLRVDNYFIWSFIGPVSFVIVVNLVFLMVTLHKMIRS negative
P19022 121 FLIYAQDKETQEKWQVAVKLSLKPTLTEESVKESAEVEEIV negative
P08941 1024 DLTVPSYKVDWLEPFTLFDFSVTPYTYWGKAPTTSVYLRAP negative
ENSMUSP00000092100 447 STPNRGIIRSVSNEGLTLNNSRASKHIRKNLSFKPVNGEEE negative
Q8BYH8 492 HSRNHLCLQRQPPSSKKSDGSGTYTKLQNTQVRVMSEKKPR negative
Q8TCU4 2590 AVCSHIIIESHEKGCFRTLTSEHPQLDRHPCAFRSAGPSEM negative
Q6P4F7 181 LLADHTVHVLRYFFNFLRNVSLRSSENKMDSSNLAVIFAPN negative
P26955 193 FEVAYKRLQDSWEDAYSLHTSKFQVNFEPKLFLPNSIYAPR negative
ENSP00000261887 4092 SALQGFVVTQLVTSCGSDGHSMALTESGEVFSWGDGDYGKL negative
O75165 971 RATVPLQSNVIEAAPDMKRESEKEWYFGNADKERSGPYGFH negative
Q8C008 467 TSASGSKKDTGTQTSGLFYPSGKLLAKKELEAASHRQRQEK negative
Q14807 364 IAPERRFYLDTVSALNFAARSKEVINRPFTNESLQPHALGP negative
O88705 38 RETPPAAPAQARAASGGVPESAPEPKRRQLGTLLQPTVNKF negative
ENSP00000293872 193 RNSMPASSFQQQKLRVCEVCSAYLGLHDNDRRLADHFGGKL negative
ENSP00000353508 1203 LATDERADVQMEFIQGPKEESKETPDISITPSDVAEPLHET negative
Q14653 13 OOOOOOOMGTPKPRILPWLVSQLDLGQLEGVAWVNKSRTRF negative
ENSP00000261937 1084 DPDYVRKGSARLPLKWMAPESIFDKVYTTQSDVWSFGVLLW negative
ENSMUSP00000065481 973 SGSAKVTAADCAGASSRSPKSARLGELPLGALQASVVQHLL negative
Q13112 269 LTPAGCVESGENVMNTTYVFSRKNLKRPIAHLPCPGKATLA negative
ENSP00000371221 393 SFGHKFSERCGQLDGDPKEVSPVFTQFLECVWHLTEQFPQA negative
ENSP00000373390 1464 ALVLTIESTLITACSSESLVSKGHFKNFCIRFADGFETSWD negative
Q9P2G1 274 AEALLRAHDWDREKLLEAWMSNPENCCQRSGVQMPTPPPSG negative
Q8C008 147 LKNGFVGPKLRKKYKNAENKSTWNVNLRRLADLKVGERADP negative
P35221 47 LLEPLVTQVTTLVNTNSKGPSNKKRGRSKKAHVLAASVEQA negative
Q08351 495 TGSETAWITLVTALLLVLSLSALLGLLLLKWQFPAHYRRLR negative
Q12965 645 RRIFQKFLQRYAILTKATWPSWQGEEKQGVLHLLQSVNMDS negative
Q8IX07 134 WGPFHGSVQTRASSPRQAEPSPALTLLLVDEACWLRTLPQA negative
Q8C0M0 381 HGEEDAIKEDPPSSLLEEKRSDQLGLPQTLQQEFSLINVQI negative
Q924A2 1239 SELLSVAAQTLLSSDTKVPGSGPCGAERLHAVGAPGSARPR negative
Q61315 1007 DESKFCSYGQYPADLAHKIHSANHMDDNDGELDTPINYSLK negative
P57087 188 FKDGIRLLENPRLGSQSTNSSYTMNTKTGTLQFNTVSKLDT negative
P05067 270 GDEVEEEAEEPYEEATERTTSIATTTTTTTESVEEVVREVC negative
Q9QXL1 160 FKVSAQFLELYNEEILDLFDSTRDPDARHRRSNIKIHEDAN negative
Q12965 665 SWQGEEKQGVLHLLQSVNMDSDQFQLGRSKVFIKAPESLFL negative
P57059 7 OOOOOOOOOOOOOMVIMSEFSADPAGQGQGQQKPLRVGFYD negative
Q6Y7W6 29 FGPEWLRALSSGGSITSPPLSPALPKYKLADYRYGREEMLA negative
O08550 933 TSSASETESVPSRSQREKVESAGPGGDSEPTGSTGALAHTP negative
P19022 438 VYRISGGDPTGRFAIQTDPNSNDGLVTVVKPIDFETNRMFV negative
Q6BCL1 45 RKTPKPELNKVLKKFPQTELSEQPKKSSQSELSAVSLKPLQ negative
Q9H4I2 660 ELDRLRSETKMTRREIDSWFSERRKKVNAEETKKAEENASQ negative
O88658 331 TWLLRENLGGNSRTAMVAALSPADINYDETLSTLRYADRAK negative
Q5H8C4 1861 GLVMLNNLVEAFTEAATGSSSVFLRDLAPFMIFNSLGLTVS negative
Q92508 801 VLWDCLILYNVTVIISKNMLSLLACVFVEQMQTGFCWVIQL negative
Q8K296 393 NWLSALESTKWLHHLSVLLKSALLVVHAVDRDQRPVLVHCS negative
ENSMUSP00000066306 25 TTGWARGWCLGCCLLLPLCFSLAAAKQLLRYRLAEEGPADV negative
O60486 891 ISKKDIEITLFHGENGQLNCSFENITRNQDLTTILCKIKGI negative
P51452 98 KDSGITYLGIKANDTQEFNLSAYFERAADFIDQALAQKNGR negative
ENSP00000296302 243 IKEPIDLKTIAQRIQNGSYKSIHAMAKDIDLLAKNAKTYNE negative
Q9NU22 211 ALVTCMNEEHKLSFLKKIFNSDELIHFRLRLLEEAQLQDLE negative
Q8VHJ9 1250 QEVNMRWNNLLEEIAKQLHSSKALLQLWQRYKDYSKQCASA negative
P11171 393 YRSMTPAQADLEFLENAKKLSMYGVDLHKAKDLEGVDIILG negative
Q07954 3460 DGEDERDCPEVTCAPNQFQCSITKRCIPRVWVCDRDNDCVD negative
O60566 231 EEEEVFESSVPQRSTLAELKSKGKKTARAPIIRVGGALKAP negative
Q8IVL1 774 DLRQNLEETMSSLRGTQVTHSTLETTFDTNVTTEMSGRSIL negative
Q9R0K7 1117 VVKAFRSSLYEGLEKPESRTSIHNFMAHPEFRIEDSQPHIP negative
Q92539 137 IDTPLVKSGGDETPSQSSDISHVLETETIFTPSSVKKKKRR negative
Q96RT7 454 GLRRYLQYYRACVLSTPPTLSLLTIGFLFKKLGRQLRYLAE negative
O14879 92 CLRQAEELIQQEHADQAEIRSLVTWGNYAWVYYHLGRLSDA negative
ENSP00000261887 680 ELAATRIVDVSIGDSHCLALSHDNEVYAWGNNSMGQCGQGN negative
O43379 773 QHLLEIDHRQQQQHTNDKKRSGHPRQDTYVSTPSEIHSLSP negative
P43121 314 EEETTNDNGVLVLEPARKEHSGRYECQGLDLDTMISLLSEP negative
Q9Y4G6 1620 ILVSAKTMLESSSYLIRTARSLAINPKDPPTWSVLAGHSHT negative
P16382 456 PLPSGSGQASVSWACLPMGPSEEATCQVTEQPSHPGPLSGS negative
Q9UBB5 115 RPPSGGSGLGGDGGGCGGGGSGGGGAPRREPVPFPSGSAGP negative
O89001 626 PDGYEKSQEGDSISVVGRNNSNNFDLNRNFPDQFVPITEPT negative
Q6Y5D8 85 DFKFEFIGDAETDDERCIDASLREFSNFLKNLEEQREIMAL negative
Q8BYH8 75 VQGTPTHQKMADFEQLSQFDSMKFHPVNQSFGSPVEHVLSP negative
Q9P2D1 750 PPPSPPPEEDEDPGVQKRRSSRQVKRKRYTEDLEFKISDEE negative
A2AN08 41 GQDTTPGWEVAVRPLLSASYSAFEMKELPQLVASVIESESE negative
Q8TF76 92 GSPVRRRRRCPGGRVPKDRPSLTVTPKRWKLRARPSLTVTP negative
Q811B3 159 HLRGTVLQQGTTVGIGTAALSACQGLTGFFHLPHGDFFIEP negative
P19021 77 ALDIRMPGVTPKQSDTYFCMSMRIPVDEEAFVIDFKPRASM negative
Q8TEU7 1319 VPESTGALEKTEHASGIGDHSQHGPGWTLLKPSLIKCLAVS negative
Q86YV5 262 SPSGDSEGGEYCSILDCCPGSPVAKAASQTAGSRGRHGGRD negative
Q9NU22 3770 LEQLLVVMDRIRSFPLSSPISKFLNGLEILLAKAQDWEENA negative
P11168 441 MVAEFFSQGPRPAALAIAAFSNWTCNFIVALCFQYIADFCG negative
ENSP00000356635 339 IDLEDSADVGDQPGEVGYSGSPAEAPPSKSPSMPSLNQTWP negative
Q9JIS8 116 KEHEEAESGEGGRRRAAKAPSMGTLMGVYLPCLQNIFGVIL negative
Q61136 301 NERSRDRSKKSKSPVDLRDKSKDRRSRSKERKSKRSEIDKE negative
Q9NUA8 302 FEGEGGHSAFQRILGKVREESLDVQTVVSLLRLYQYSNPAV negative
Q14677 25 KVRELVDKATNVVMNYSEIESKVREATNDDPWGPSGQLMGE negative
Q9UJU2 78 NESEIIPASNGHEVARQAQTSQEPYHDKAREHPDDGKHPDG negative
Q9Y4P1 22 AATLTYDTLRFAEFEDFPETSEPVWILGRKYSIFTEKDEIL negative
P11171 13 OOOOOOOMTTEKSLVTEAENSQHQQKEEGEEAINSGQQEPQ negative
A2AJT9 30 WKHRSLSPVPRNAEHYKQRHSHGHYGCEYRKDPKRPVAWRM negative
Q80TH2 134 KVLTIVEASVNPISKLPDGFSQLLNLTQLYLNDAFLEFLPA negative
P27546 98 SKPTLLANGDHGMEGNNTAGSPTDFLEERVDYPDYQSSQNW negative
Q8TCU4 2608 LTSEHPQLDRHPCAFRSAGPSEMTRGRQNPSSCRAKHVNLS negative
Q5T5P2 325 PPHAIPNSPPSTPVPHSMPPSPSRIPYGGTRSMVVPGNATI negative
ENSP00000353849 816 NRILLKSKDLLRQLPASNFNSLHFLIVHLKRVVDHAEENKM negative
Q8C0M0 305 LEFQWRRQKEGSKDYQLVTWSRDQTLRMWRVDYQMQRLCAN negative
Q5DU25 1054 KLLSAVPGGERKVLIIFNAPSLQDRLRFTSDLRESIAEVQE negative
Q07954 2762 NHRCISKQWLCDGSDDCGDGSDEAAHCEGKTCGPSSFSCPG negative
Q80TE7 196 PKSMHKLAQLERLDLGNNEFSELPEVLDQIQNLRELWMDNN negative
Q92508 857 MMDRDQDCLLPVEEAGIIWDSVCFFFLLLQRRVFLSHYYLH negative
Q03526 36 QKRRTSPSNFKVRFFVLTKASLAYFEDRHGKKRTLKGSIEL negative
Q8BYR2 192 NRKQSWKGSKESLVPQRHGPSLGENVVYRSESPNSQADVGR negative
Q9Y4I1 204 GSASEANVEEKVLTSNPIMESIGNAKTTRNDNSSRFGKYIE negative
Q5U3K5 501 SSEEEAEGLAGHPRVAPQQCSEPETKWSSTKVSHPQKKRAP negative
O60583 423 SSVKQEYTHKAGSSKHHGPISTTPGIIPQKMSLDKYREKRK negative
Q5FVN1 26 ALLVGGGLAGALILWLLRGDSGAPGKDGGAEPLKDAPPGEA negative
ENSP00000340465 196 PNGLRALPVFYAATIAINVFSIMYTGAPVLGLVLPMWAIAL negative
P48651 192 FWGWAMKALLIRSYGLCWTISITWELTELFFMHLLPNFAEC negative
Q1KMD3 21 EVKRLKVTELRSELQRRGLDSRGLKVDLAQRLQEALDAEML negative
Q13263 154 MRDSGSKAATDAQDANQCCTSCEDNAPATSYCVECSEPLCE negative
Q14573 661 HIAIPVTQELICKCVLDPKNSDILIRTELRPVKEMAQSHEY negative
P58281 565 LAVSDCFWKMVRESVEQQADSFKATRFNLETEWKNNYPRLR negative
Q14573 1071 GRMFLRVLIHLTMHDYAPLVSGALQLLFKHFSQRQEAMHTF negative
Q99460 64 IEVLYEDEGFRSRQFAALVASKVFYHLGAFEESLNYALGAG negative
Q6GYQ0 496 EGEKREEENGTNTADHVRNSSWAKNGSYQGALHNASEEATE negative
Q5T4S7 472 EGVGSPKLGPGKGHQGFGVLSVILANHAIKLLTSLFQDLQV negative
P52948 493 TATLGFGAPQAPVALTDPNASAAQQAVLQQHINSLTYSPFG negative
P09619 279 PVTDFLLDMPYHIRSILHIPSAELEDSGTYTCNVTESVNDH negative
Q5VZ89 157 DALILSQPVSTPLPLSGANFSTLLMNLGPENCATLLLFVLL negative
Q92538 422 CIRELFRFLISLTNPHDRHNSEVMIHMGLHLLTVALESAPV negative
Q03173 118 VFASAMMHALEVLNSQEAAQSKVTATQDSTNLRCIFCGPTL negative
Q80XK6 308 SGNVSQESSPAYPSLTHHLISDAVTGVTAENDDFCILFAPK negative
O43237 52 QSLWSSILSEVSTRARSKLPSGKNILVFGEDGSGKTTLMTK negative
P56564 436 NNFDLNFGQIITISITATAASIGAAGIPQAGLVTMVIVLTS negative
Q3KR37 371 LSDSSDTHDEGEVQAFYEDLSGRQYVNEVFNFSVDKLYDLL negative
Q9UQ26 139 APTCGICHKTKFADGCGHNCSYCQTKFCARCGGRVSLRSNK negative
ENSP00000343042 329 GELPLEELLRSLPPQLLEGPSSPSQTPSSHDSDTRDGPEEG negative
P05387 16 OOOOMRYVASYLLAALGGNSSPSAKDIKKILDSVGIEADDD negative
P53349 249 EGQAGSAAPAPKGRRSPSPGSSPSGRSVKPESPGVRRKRVS negative
P30957 1117 AGRWYFEFEAVTSGDMRVGWSRPGCQPDQELGSDERAFAFD negative
O14686 1227 ASPGFHCEWQNSYTHCGPCASLVTCPICHAPYVEEDLLIQC negative
[truncated: 10,128,663 more chars]
